# Supplementary material for: Interference of metal ions on the bioluminescent signal of firefly, Renilla, and NanoLuc luciferases in high-throughput screening assays
Source: Front Chem. 2024 Nov 26;12:1436389. doi: 10.3389/fchem.2024.1436389 (PMC11628255; doi:10.3389/fchem.2024.1436389)
Supplement: Supplementary file 1 [file Table2.xlsx]

## Sheet: 1_platemaps
	FLuc_SC	1	2	3	4	5	6	7	8	9	10	11	12	13	14	15	16	17	18	19	20	21	22	23	24
	A	Na-3 5 mM	Na-3 5 mM	Na-3 5 mM	Na-3 1 mM	Na-3 1 mM	Na-3 1 mM	Na-3 10 uM	Na-3 10 uM	Na-3 10 uM	Ga 5 mM	Ga 5 mM	Ga 5 mM	Ga 1 mM	Ga 1 mM	Ga 1 mM	Ga 10 uM	Ga 10 uM	Ga 10 uM					CTRL POS	CTRL NEG
	B	Cu(II) 5 mM	Cu(II) 5 mM	Cu(II) 5 mM	Cu(II) 1 mM	Cu(II) 1 mM	Cu(II) 1 mM	Cu(II) 10 uM	Cu(II) 10 uM	Cu(II) 10 uM	Fe(II)-1 5 mM	Fe(II)-1 5 mM	Fe(II)-1 5 mM	Fe(II)-1 1 mM	Fe(II)-1 1 mM	Fe(II)-1 1 mM	Fe(II)-1 10 uM	Fe(II)-1 10 uM	Fe(II)-1 10 uM					CTRL POS	CTRL NEG
	C	Mn(II) 5 mM	Mn(II) 5 mM	Mn(II) 5 mM	Mn(II) 1 mM	Mn(II) 1 mM	Mn(II) 1 mM	Mn(II) 10 uM	Mn(II) 10 uM	Mn(II) 10 uM	Pb(II) 5 mM	Pb(II) 5 mM	Pb(II) 5 mM	Pb(II) 1 mM	Pb(II) 1 mM	Pb(II) 1 mM	Pb(II) 10 uM	Pb(II) 10 uM	Pb(II) 10 uM					CTRL POS	CTRL NEG
	D	K-1 5 mM	K-1 5 mM	K-1 5 mM	K-1 1 mM	K-1 1 mM	K-1 1 mM	K-1 10 uM	K-1 10 uM	K-1 10 uM	Cu(I) 5 mM	Cu(I) 5 mM	Cu(I) 5 mM	Cu(I) 1 mM	Cu(I) 1 mM	Cu(I) 1 mM	Cu(I) 10 uM	Cu(I) 10 uM	Cu(I) 10 uM					CTRL POS	CTRL NEG
	E	Fe(III) 5 mM	Fe(III) 5 mM	Fe(III) 5 mM	Fe(III) 1 mM	Fe(III) 1 mM	Fe(III) 1 mM	Fe(III) 10 uM	Fe(III) 10 uM	Fe(III) 10 uM	Cd(II) 5 mM	Cd(II) 5 mM	Cd(II) 5 mM	Cd(II) 1 mM	Cd(II) 1 mM	Cd(II) 1 mM	Cd(II) 10 uM	Cd(II) 10 uM	Cd(II) 10 uM					CTRL POS	CTRL NEG
	F	Co(II) 5 mM	Co(II) 5 mM	Co(II) 5 mM	Co(II) 1 mM	Co(II) 1 mM	Co(II) 1 mM	Co(II) 10 uM	Co(II) 10 uM	Co(II) 10 uM	Fe(II)-3 5 mM	Fe(II)-3 5 mM	Fe(II)-3 5 mM	Fe(II)-3 1 mM	Fe(II)-3 1 mM	Fe(II)-3 1 mM	Fe(II)-3 10 uM	Fe(II)-3 10 uM	Fe(II)-3 10 uM					CTRL POS	CTRL NEG
	G	Na-1 5 mM	Na-1 5 mM	Na-1 5 mM	Na-1 1 mM	Na-1 1 mM	Na-1 1 mM	Na-1 10 uM	Na-1 10 uM	Na-1 10 uM	Sn(II) 5 mM	Sn(II) 5 mM	Sn(II) 5 mM	Sn(II) 1 mM	Sn(II) 1 mM	Sn(II) 1 mM	Sn(II) 10 uM	Sn(II) 10 uM	Sn(II) 10 uM					CTRL POS	CTRL NEG
	H	Ag 5 mM	Ag 5 mM	Ag 5 mM	Ag 1 mM	Ag 1 mM	Ag 1 mM	Ag 10 uM	Ag 10 uM	Ag 10 uM	Fe(II)-2 5 mM	Fe(II)-2 5 mM	Fe(II)-2 5 mM	Fe(II)-2 1 mM	Fe(II)-2 1 mM	Fe(II)-2 1 mM	Fe(II)-2 10 uM	Fe(II)-2 10 uM	Fe(II)-2 10 uM					CTRL POS	CTRL NEG
	I	Zn(II) 5 mM	Zn(II) 5 mM	Zn(II) 5 mM	Zn(II) 1 mM	Zn(II) 1 mM	Zn(II) 1 mM	Zn(II) 10 uM	Zn(II) 10 uM	Zn(II) 10 uM		Cs 5 mM	Cs 5 mM	Cs 1 mM	Cs 1 mM	Cs 1 mM	Cs 10 uM	Cs 10 uM	Cs 10 uM	Cs 5 mM	Cs 5 mM			CTRL POS	CTRL NEG
	J	Na-2 5 mM	Na-2 5 mM	Na-2 5 mM	Na-2 1 mM	Na-2 1 mM	Na-2 1 mM	Na-2 10 uM	Na-2 10 uM	Na-2 10 uM														CTRL POS	CTRL NEG
	K	Ni(II) 5 mM	Ni(II) 5 mM	Ni(II) 5 mM	Ni(II) 1 mM	Ni(II) 1 mM	Ni(II) 1 mM	Ni(II) 10 uM	Ni(II) 10 uM	Ni(II) 10 uM	K-2 5 mM	K-2 5 mM	K-2 5 mM	K-2 1 mM	K-2 1 mM	K-2 1 mM	K-2 10 uM	K-2 10 uM	K-2 10 uM					CTRL POS	CTRL NEG
	L	Pt(II) 5 mM	Pt(II) 5 mM	Pt(II) 5 mM	Pt(II) 1 mM	Pt(II) 1 mM	Pt(II) 1 mM	Pt(II) 10 uM	Pt(II) 10 uM	Pt(II) 10 uM														CTRL POS	CTRL NEG
	M	Mg 5 mM	Mg 5 mM	Mg 5 mM	Mg 1 mM	Mg 1 mM	Mg 1 mM	Mg 10 uM	Mg 10 uM	Mg 10 uM	MQW	MQW	MQW											CTRL POS	CTRL NEG
	N	Li 5 mM	Li 5 mM	Li 5 mM	Li 1 mM	Li 1 mM	Li 1 mM	Li 10 uM	Li 10 uM	Li 10 uM														CTRL POS	CTRL NEG
	O	Ca 5 mM	Ca 5 mM	Ca 5 mM	Ca 1 mM	Ca 1 mM	Ca 1 mM	Ca 10 uM	Ca 10 uM	Ca 10 uM	MQW/ACN 5 mM	MQW/ACN 5 mM	MQW/ACN 5 mM	MQW/ACN 1 mM	MQW/ACN 1 mM	MQW/ACN 1 mM	MQW/ACN 10 uM	MQW/ACN 10 uM	MQW/ACN 10 uM					CTRL POS	CTRL NEG
	P	Al 5 mM	Al 5 mM	Al 5 mM	Al 1 mM	Al 1 mM	Al 1 mM	Al 10 uM	Al 10 uM	Al 10 uM														CTRL POS	CTRL NEG
	Nluc_SC	1	2	3	4	5	6	7	8	9	10	11	12	13	14	15	16	17	18	19	20	21	22	23	24
	A	Na-3 5 mM	Na-3 5 mM	Na-3 5 mM	Na-3 1 mM	Na-3 1 mM	Na-3 1 mM	Na-3 10 uM	Na-3 10 uM	Na-3 10 uM	Ga 5 mM	Ga 5 mM	Ga 5 mM	Ga 1 mM	Ga 1 mM	Ga 1 mM	Ga 10 uM	Ga 10 uM	Ga 10 uM					CTRL POS	CTRL NEG
	B	Cu(II) 5 mM	Cu(II) 5 mM	Cu(II) 5 mM	Cu(II) 1 mM	Cu(II) 1 mM	Cu(II) 1 mM	Cu(II) 10 uM	Cu(II) 10 uM	Cu(II) 10 uM	Fe(II)-1 5 mM	Fe(II)-1 5 mM	Fe(II)-1 5 mM	Fe(II)-1 1 mM	Fe(II)-1 1 mM	Fe(II)-1 1 mM	Fe(II)-1 10 uM	Fe(II)-1 10 uM	Fe(II)-1 10 uM					CTRL POS	CTRL NEG
	C	Mn(II) 5 mM	Mn(II) 5 mM	Mn(II) 5 mM	Mn(II) 1 mM	Mn(II) 1 mM	Mn(II) 1 mM	Mn(II) 10 uM	Mn(II) 10 uM	Mn(II) 10 uM	Pb(II) 5 mM	Pb(II) 5 mM	Pb(II) 5 mM	Pb(II) 1 mM	Pb(II) 1 mM	Pb(II) 1 mM	Pb(II) 10 uM	Pb(II) 10 uM	Pb(II) 10 uM					CTRL POS	CTRL NEG
	D	K-1 5 mM	K-1 5 mM	K-1 5 mM	K-1 1 mM	K-1 1 mM	K-1 1 mM	K-1 10 uM	K-1 10 uM	K-1 10 uM	Cu(I) 5 mM	Cu(I) 5 mM	Cu(I) 5 mM	Cu(I) 1 mM	Cu(I) 1 mM	Cu(I) 1 mM	Cu(I) 10 uM	Cu(I) 10 uM	Cu(I) 10 uM					CTRL POS	CTRL NEG
	E	Fe(III) 5 mM	Fe(III) 5 mM	Fe(III) 5 mM	Fe(III) 1 mM	Fe(III) 1 mM	Fe(III) 1 mM	Fe(III) 10 uM	Fe(III) 10 uM	Fe(III) 10 uM	Cd(II) 5 mM	Cd(II) 5 mM	Cd(II) 5 mM	Cd(II) 1 mM	Cd(II) 1 mM	Cd(II) 1 mM	Cd(II) 10 uM	Cd(II) 10 uM	Cd(II) 10 uM					CTRL POS	CTRL NEG
	F	Co(II) 5 mM	Co(II) 5 mM	Co(II) 5 mM	Co(II) 1 mM	Co(II) 1 mM	Co(II) 1 mM	Co(II) 10 uM	Co(II) 10 uM	Co(II) 10 uM	Fe(II)-3 5 mM	Fe(II)-3 5 mM	Fe(II)-3 5 mM	Fe(II)-3 1 mM	Fe(II)-3 1 mM	Fe(II)-3 1 mM	Fe(II)-3 10 uM	Fe(II)-3 10 uM	Fe(II)-3 10 uM					CTRL POS	CTRL NEG
	G	Na-1 5 mM	Na-1 5 mM	Na-1 5 mM	Na-1 1 mM	Na-1 1 mM	Na-1 1 mM	Na-1 10 uM	Na-1 10 uM	Na-1 10 uM	Sn(II) 5 mM	Sn(II) 5 mM	Sn(II) 5 mM	Sn(II) 1 mM	Sn(II) 1 mM	Sn(II) 1 mM	Sn(II) 10 uM	Sn(II) 10 uM	Sn(II) 10 uM					CTRL POS	CTRL NEG
	H	Ag 5 mM	Ag 5 mM	Ag 5 mM	Ag 1 mM	Ag 1 mM	Ag 1 mM	Ag 10 uM	Ag 10 uM	Ag 10 uM	Fe(II)-2 5 mM	Fe(II)-2 5 mM	Fe(II)-2 5 mM	Fe(II)-2 1 mM	Fe(II)-2 1 mM	Fe(II)-2 1 mM	Fe(II)-2 10 uM	Fe(II)-2 10 uM	Fe(II)-2 10 uM					CTRL POS	CTRL NEG
	I	Zn(II) 5 mM	Zn(II) 5 mM	Zn(II) 5 mM	Zn(II) 1 mM	Zn(II) 1 mM	Zn(II) 1 mM	Zn(II) 10 uM	Zn(II) 10 uM	Zn(II) 10 uM	Cs 5 mM	Cs 5 mM	Cs 5 mM	Cs 1 mM	Cs 1 mM	Cs 1 mM	Cs 10 uM	Cs 10 uM	Cs 10 uM					CTRL POS	CTRL NEG
	J	Na-2 5 mM	Na-2 5 mM	Na-2 5 mM	Na-2 1 mM	Na-2 1 mM	Na-2 1 mM	Na-2 10 uM	Na-2 10 uM	Na-2 10 uM														CTRL POS	CTRL NEG
	K	Ni(II) 5 mM	Ni(II) 5 mM	Ni(II) 5 mM	Ni(II) 1 mM	Ni(II) 1 mM	Ni(II) 1 mM	Ni(II) 10 uM	Ni(II) 10 uM	Ni(II) 10 uM	K-2 5 mM	K-2 5 mM	K-2 5 mM	K-2 1 mM	K-2 1 mM	K-2 1 mM	K-2 10 uM	K-2 10 uM	K-2 10 uM					CTRL POS	CTRL NEG
	L	Pt(II) 5 mM	Pt(II) 5 mM	Pt(II) 5 mM	Pt(II) 1 mM	Pt(II) 1 mM	Pt(II) 1 mM	Pt(II) 10 uM	Pt(II) 10 uM	Pt(II) 10 uM														CTRL POS	CTRL NEG
	M	Mg 5 mM	Mg 5 mM	Mg 5 mM	Mg 1 mM	Mg 1 mM	Mg 1 mM	Mg 10 uM	Mg 10 uM	Mg 10 uM	MQW	MQW	MQW											CTRL POS	CTRL NEG
	N	Li 5 mM	Li 5 mM	Li 5 mM	Li 1 mM	Li 1 mM	Li 1 mM	Li 10 uM	Li 10 uM	Li 10 uM														CTRL POS	CTRL NEG
	O	Ca 5 mM	Ca 5 mM	Ca 5 mM	Ca 1 mM	Ca 1 mM	Ca 1 mM	Ca 10 uM	Ca 10 uM	Ca 10 uM	MQW/ACN 5 mM	MQW/ACN 5 mM	MQW/ACN 5 mM	MQW/ACN 1 mM	MQW/ACN 1 mM	MQW/ACN 1 mM	MQW/ACN 10 uM	MQW/ACN 10 uM	MQW/ACN 10 uM					CTRL POS	CTRL NEG
	P	Al 5 mM	Al 5 mM	Al 5 mM	Al 1 mM	Al 1 mM	Al 1 mM	Al 10 uM	Al 10 uM	Al 10 uM														CTRL POS	CTRL NEG
	Rluc_SC	1	2	3	4	5	6	7	8	9	10	11	12	13	14	15	16	17	18	19	20	21	22	23	24
	A	Na-3 5 mM	Na-3 5 mM	Na-3 5 mM	Na-3 1 mM	Na-3 1 mM	Na-3 1 mM	Na-3 10 uM	Na-3 10 uM	Na-3 10 uM		Ga 5 mM	Ga 5 mM	Ga 1 mM	Ga 1 mM	Ga 1 mM	Ga 10 uM	Ga 10 uM	Ga 10 uM	Ga 5 mM	Ga 5 mM			CTRL POS	CTRL NEG
	B	Cu(II) 5 mM	Cu(II) 5 mM	Cu(II) 5 mM	Cu(II) 1 mM	Cu(II) 1 mM	Cu(II) 1 mM	Cu(II) 10 uM	Cu(II) 10 uM	Cu(II) 10 uM	Fe(II)-1 5 mM	Fe(II)-1 5 mM	Fe(II)-1 5 mM	Fe(II)-1 1 mM	Fe(II)-1 1 mM	Fe(II)-1 1 mM	Fe(II)-1 10 uM	Fe(II)-1 10 uM	Fe(II)-1 10 uM					CTRL POS	CTRL NEG
	C	Mn(II) 5 mM	Mn(II) 5 mM	Mn(II) 5 mM	Mn(II) 1 mM	Mn(II) 1 mM	Mn(II) 1 mM	Mn(II) 10 uM	Mn(II) 10 uM	Mn(II) 10 uM	Pb(II) 5 mM	Pb(II) 5 mM	Pb(II) 5 mM	Pb(II) 1 mM	Pb(II) 1 mM	Pb(II) 1 mM	Pb(II) 10 uM	Pb(II) 10 uM	Pb(II) 10 uM					CTRL POS	CTRL NEG
	D	K-1 5 mM	K-1 5 mM	K-1 5 mM	K-1 1 mM	K-1 1 mM	K-1 1 mM	K-1 10 uM	K-1 10 uM	K-1 10 uM	Cu(I) 5 mM	Cu(I) 5 mM	Cu(I) 5 mM	Cu(I) 1 mM	Cu(I) 1 mM	Cu(I) 1 mM	Cu(I) 10 uM	Cu(I) 10 uM	Cu(I) 10 uM					CTRL POS	CTRL NEG
	E	Fe(III) 5 mM	Fe(III) 5 mM	Fe(III) 5 mM	Fe(III) 1 mM	Fe(III) 1 mM	Fe(III) 1 mM	Fe(III) 10 uM	Fe(III) 10 uM	Fe(III) 10 uM	Cd(II) 5 mM	Cd(II) 5 mM	Cd(II) 5 mM	Cd(II) 1 mM	Cd(II) 1 mM	Cd(II) 1 mM	Cd(II) 10 uM	Cd(II) 10 uM	Cd(II) 10 uM					CTRL POS	CTRL NEG
	F	Co(II) 5 mM	Co(II) 5 mM	Co(II) 5 mM	Co(II) 1 mM	Co(II) 1 mM	Co(II) 1 mM	Co(II) 10 uM	Co(II) 10 uM	Co(II) 10 uM	Fe(II)-3 5 mM	Fe(II)-3 5 mM	Fe(II)-3 5 mM	Fe(II)-3 1 mM	Fe(II)-3 1 mM	Fe(II)-3 1 mM	Fe(II)-3 10 uM	Fe(II)-3 10 uM	Fe(II)-3 10 uM					CTRL POS	CTRL NEG
	G	Na-1 5 mM	Na-1 5 mM	Na-1 5 mM	Na-1 1 mM	Na-1 1 mM	Na-1 1 mM	Na-1 10 uM	Na-1 10 uM	Na-1 10 uM	Sn(II) 5 mM	Sn(II) 5 mM	Sn(II) 5 mM	Sn(II) 1 mM	Sn(II) 1 mM	Sn(II) 1 mM	Sn(II) 10 uM	Sn(II) 10 uM	Sn(II) 10 uM					CTRL POS	CTRL NEG
	H	Ag 5 mM	Ag 5 mM	Ag 5 mM	Ag 1 mM	Ag 1 mM	Ag 1 mM	Ag 10 uM	Ag 10 uM	Ag 10 uM	Fe(II)-2 5 mM	Fe(II)-2 5 mM	Fe(II)-2 5 mM	Fe(II)-2 1 mM	Fe(II)-2 1 mM	Fe(II)-2 1 mM	Fe(II)-2 10 uM	Fe(II)-2 10 uM	Fe(II)-2 10 uM					CTRL POS	CTRL NEG
	I	Zn(II) 5 mM	Zn(II) 5 mM	Zn(II) 5 mM	Zn(II) 1 mM	Zn(II) 1 mM	Zn(II) 1 mM	Zn(II) 10 uM	Zn(II) 10 uM	Zn(II) 10 uM	Cs 5 mM	Cs 5 mM	Cs 5 mM	Cs 1 mM	Cs 1 mM	Cs 1 mM	Cs 10 uM	Cs 10 uM	Cs 10 uM					CTRL POS	CTRL NEG
	J	Na-2 5 mM	Na-2 5 mM	Na-2 5 mM	Na-2 1 mM	Na-2 1 mM	Na-2 1 mM	Na-2 10 uM	Na-2 10 uM	Na-2 10 uM														CTRL POS	CTRL NEG
	K	Ni(II) 5 mM	Ni(II) 5 mM	Ni(II) 5 mM	Ni(II) 1 mM	Ni(II) 1 mM	Ni(II) 1 mM	Ni(II) 10 uM	Ni(II) 10 uM	Ni(II) 10 uM	K-2 5 mM	K-2 5 mM	K-2 5 mM	K-2 1 mM	K-2 1 mM	K-2 1 mM	K-2 10 uM	K-2 10 uM	K-2 10 uM					CTRL POS	CTRL NEG
	L	Pt(II) 5 mM	Pt(II) 5 mM	Pt(II) 5 mM	Pt(II) 1 mM	Pt(II) 1 mM	Pt(II) 1 mM	Pt(II) 10 uM	Pt(II) 10 uM	Pt(II) 10 uM														CTRL POS	CTRL NEG
	M	Mg 5 mM	Mg 5 mM	Mg 5 mM	Mg 1 mM	Mg 1 mM	Mg 1 mM	Mg 10 uM	Mg 10 uM	Mg 10 uM	MQW	MQW	MQW											CTRL POS	CTRL NEG
	N	Li 5 mM	Li 5 mM	Li 5 mM	Li 1 mM	Li 1 mM	Li 1 mM	Li 10 uM	Li 10 uM	Li 10 uM														CTRL POS	CTRL NEG
	O	Ca 5 mM	Ca 5 mM	Ca 5 mM	Ca 1 mM	Ca 1 mM	Ca 1 mM	Ca 10 uM	Ca 10 uM	Ca 10 uM	MQW/ACN 5 mM	MQW/ACN 5 mM	MQW/ACN 5 mM	MQW/ACN 1 mM	MQW/ACN 1 mM	MQW/ACN 1 mM	MQW/ACN 10 uM	MQW/ACN 10 uM	MQW/ACN 10 uM					CTRL POS	CTRL NEG
	P	Al 5 mM	Al 5 mM	Al 5 mM	Al 1 mM	Al 1 mM	Al 1 mM	Al 10 uM	Al 10 uM	Al 10 uM														CTRL POS	CTRL NEG
	FLUC_H	1	2	3	4	5	6	7	8	9	10	11	12	13	14	15	16	17	18	19	20	21	22	23	24
	A	Na-3 5 mM	Na-3 5 mM	Na-3 5 mM	Na-3 1 mM	Na-3 1 mM	Na-3 1 mM	Na-3 10 uM	Na-3 10 uM	Na-3 10 uM	Ga (III) 5 mM	Ga (III) 5 mM	Ga (III) 5 mM	Ga (III) 1 mM	Ga (III) 1 mM	Ga (III) 1 mM	Ga (III) 10 uM	Ga (III) 10 uM	Ga (III) 10 uM				CTRL POS	CTRL NEG	CTRL POS
	B	Cu (II) 5 mM	Cu (II) 5 mM	Cu (II) 5 mM	Cu (II) 1 mM	Cu (II) 1 mM	Cu (II) 1 mM	Cu (II) 10 uM	Cu (II) 10 uM	Cu (II) 10 uM	Fe(II)-1 5 mM	Fe(II)-1 5 mM	Fe(II)-1 5 mM	Fe(II)-1 1 mM	Fe(II)-1 1 mM	Fe(II)-1 1 mM	Fe(II)-1 10 uM	Fe(II)-1 10 uM	Fe(II)-1 10 uM				CTRL POS	CTRL NEG	CTRL POS
	C	Mn(II) 5 mM	Mn(II) 5 mM	Mn(II) 5 mM	Mn(II) 1 mM	Mn(II) 1 mM	Mn(II) 1 mM	Mn(II) 10 uM	Mn(II) 10 uM	Mn(II) 10 uM	Pb (II) 5 mM	Pb (II) 5 mM	Pb (II) 5 mM	Pb (II) 1 mM	Pb (II) 1 mM	Pb (II) 1 mM	Pb (II) 10 uM	Pb (II) 10 uM	Pb (II) 10 uM				CTRL POS	CTRL NEG	CTRL POS
	D	K-1 5 mM	K-1 5 mM	K-1 5 mM	K-1 1 mM	K-1 1 mM	K-1 1 mM	K-1 10 uM	K-1 10 uM	K-1 10 uM	Cu (I) 5 mM	Cu (I) 5 mM	Cu (I) 5 mM	Cu (I) 1 mM	Cu (I) 1 mM	Cu (I) 1 mM	Cu (I) 10 uM	Cu (I) 10 uM	Cu (I) 10 uM				CTRL POS	CTRL NEG	CTRL POS
	E	Fe (III) 5 mM	Fe (III) 5 mM	Fe (III) 5 mM	Fe (III) 1 mM	Fe (III) 1 mM	Fe (III) 1 mM	Fe (III) 10 uM	Fe (III) 10 uM	Fe (III) 10 uM	Cd (II) 5 mM	Cd (II) 5 mM	Cd (II) 5 mM	Cd (II) 1 mM	Cd (II) 1 mM	Cd (II) 1 mM	Cd (II) 10 uM	Cd (II) 10 uM	Cd (II) 10 uM				CTRL POS	CTRL NEG	CTRL POS
	F	Co (II) 5 mM	Co (II) 5 mM	Co (II) 5 mM	Co (II) 1 mM	Co (II) 1 mM	Co (II) 1 mM	Co (II) 10 uM	Co (II) 10 uM	Co (II) 10 uM													CTRL POS	CTRL NEG	CTRL POS
	G	Na-1 5 mM	Na-1 5 mM	Na-1 5 mM	Na-1 1 mM	Na-1 1 mM	Na-1 1 mM	Na-1 10 uM	Na-1 10 uM	Na-1 10 uM	Sn (II) 5 mM	Sn (II) 5 mM	Sn (II) 5 mM	Sn (II) 1 mM	Sn (II) 1 mM	Sn (II) 1 mM	Sn (II) 10 uM	Sn (II) 10 uM	Sn (II) 10 uM				CTRL POS	CTRL NEG	CTRL POS
	H	Ag (I) 5 mM	Ag (I) 5 mM	Ag (I) 5 mM	Ag (I) 1 mM	Ag (I) 1 mM	Ag (I) 1 mM	Ag (I) 10 uM	Ag (I) 10 uM	Ag (I) 10 uM													CTRL POS	CTRL NEG	CTRL POS
	I	Zn (II) 5 mM	Zn (II) 5 mM	Zn (II) 5 mM	Zn (II) 1 mM	Zn (II) 1 mM	Zn (II) 1 mM	Zn (II) 10 uM	Zn (II) 10 uM	Zn (II) 10 uM	Cs (I) 5 mM	Cs (I) 5 mM	Cs (I) 5 mM	Cs (I) 1 mM	Cs (I) 1 mM	Cs (I) 1 mM	Cs (I) 10 uM	Cs (I) 10 uM	Cs (I) 10 uM				CTRL POS	CTRL NEG	CTRL POS
	J	Na-2 5 mM	Na-2 5 mM	Na-2 5 mM	Na-2 1 mM	Na-2 1 mM	Na-2 1 mM	Na-2 10 uM	Na-2 10 uM	Na-2 10 uM													CTRL POS	CTRL NEG	CTRL POS
	K	Ni (II) 5 mM	Ni (II) 5 mM	Ni (II) 5 mM	Ni (II) 1 mM	Ni (II) 1 mM	Ni (II) 1 mM	Ni (II) 10 uM	Ni (II) 10 uM	Ni (II) 10 uM	K-2 5 mM	K-2 5 mM	K-2 5 mM	K-2 1 mM	K-2 1 mM	K-2 1 mM	K-2 10 uM	K-2 10 uM	K-2 10 uM				CTRL POS	CTRL NEG	CTRL POS
	L	Pt (II) 5 mM	Pt (II) 5 mM	Pt (II) 5 mM	Pt (II) 1 mM	Pt (II) 1 mM	Pt (II) 1 mM	Pt (II) 10 uM	Pt (II) 10 uM	Pt (II) 10 uM													CTRL POS	CTRL NEG	CTRL POS
	M	Mg (II) 5 mM	Mg (II) 5 mM	Mg (II) 5 mM	Mg (II) 1 mM	Mg (II) 1 mM	Mg (II) 1 mM	Mg (II) 10 uM	Mg (II) 10 uM	Mg (II) 10 uM	Fe(II)-3 5 mM	Fe(II)-3 5 mM	Fe(II)-3 5 mM	Fe(II)-3 1 mM	Fe(II)-3 1 mM	Fe(II)-3 1 mM	Fe(II)-3 10 uM	Fe(II)-3 10 uM	Fe(II)-3 10 uM				CTRL POS	CTRL NEG	CTRL POS
	N	Li 5 mM	Li 5 mM	Li 5 mM	Li 1 mM	Li 1 mM	Li 1 mM	Li 10 uM	Li 10 uM	Li 10 uM													CTRL POS	CTRL NEG	CTRL POS
	O	Ca (II) 5 mM	Ca (II) 5 mM	Ca (II) 5 mM	Ca (II) 1 mM	Ca (II) 1 mM	Ca (II) 1 mM	Ca (II) 10 uM	Ca (II) 10 uM	Ca (II) 10 uM	Fe(II)-2 5 mM	Fe(II)-2 5 mM	Fe(II)-2 5 mM	Fe(II)-2 1 mM	Fe(II)-2 1 mM	Fe(II)-2 1 mM	Fe(II)-2 10 uM	Fe(II)-2 10 uM	Fe(II)-2 10 uM				CTRL POS	CTRL NEG	CTRL POS
	P	Al (III) 5 mM	Al (III) 5 mM	Al (III) 5 mM	Al (III) 1 mM	Al (III) 1 mM	Al (III) 1 mM	Al (III) 10 uM	Al (III) 10 uM	Al (III) 10 uM													CTRL POS	CTRL NEG	CTRL POS
	NLuc_H	1	2	3	4	5	6	7	8	9	10	11	12	13	14	15	16	17	18	19	20	21	22	23	24
	A	Na-3 5 mM	Na-3 5 mM	Na-3 5 mM	Na-3 1 mM	Na-3 1 mM	Na-3 1 mM	Na-3 10 uM	Na-3 10 uM	Na-3 10 uM	Ga 5 mM	Ga 5 mM	Ga 5 mM	Ga 1 mM	Ga 1 mM	Ga 1 mM	Ga 10 uM	Ga 10 uM	Ga 10 uM					CTRL POS	CTRL NEG
	B	Cu(II) 5 mM	Cu(II) 5 mM	Cu(II) 5 mM	Cu(II) 1 mM	Cu(II) 1 mM	Cu(II) 1 mM	Cu(II) 10 uM	Cu(II) 10 uM	Cu(II) 10 uM	Fe(II)-1 5 mM	Fe(II)-1 5 mM	Fe(II)-1 5 mM	Fe(II)-1 1 mM	Fe(II)-1 1 mM	Fe(II)-1 1 mM	Fe(II)-1 10 uM	Fe(II)-1 10 uM	Fe(II)-1 10 uM					CTRL POS	CTRL NEG
	C	Mn(II) 5 mM	Mn(II) 5 mM	Mn(II) 5 mM	Mn(II) 1 mM	Mn(II) 1 mM	Mn(II) 1 mM	Mn(II) 10 uM	Mn(II) 10 uM	Mn(II) 10 uM	Pb(II) 5 mM	Pb(II) 5 mM	Pb(II) 5 mM	Pb(II) 1 mM	Pb(II) 1 mM	Pb(II) 1 mM	Pb(II) 10 uM	Pb(II) 10 uM	Pb(II) 10 uM					CTRL POS	CTRL NEG
	D	K-1 5 mM	K-1 5 mM	K-1 5 mM	K-1 1 mM	K-1 1 mM	K-1 1 mM	K-1 10 uM	K-1 10 uM	K-1 10 uM	Cu(I) 5 mM	Cu(I) 5 mM	Cu(I) 5 mM	Cu(I) 1 mM	Cu(I) 1 mM	Cu(I) 1 mM	Cu(I) 10 uM	Cu(I) 10 uM	Cu(I) 10 uM					CTRL POS	CTRL NEG
	E	Fe(III) 5 mM	Fe(III) 5 mM	Fe(III) 5 mM	Fe(III) 1 mM	Fe(III) 1 mM	Fe(III) 1 mM	Fe(III) 10 uM	Fe(III) 10 uM	Fe(III) 10 uM	Cd(II) 5 mM	Cd(II) 5 mM	Cd(II) 5 mM	Cd(II) 1 mM	Cd(II) 1 mM	Cd(II) 1 mM	Cd(II) 10 uM	Cd(II) 10 uM	Cd(II) 10 uM					CTRL POS	CTRL NEG
	F	Co(II) 5 mM	Co(II) 5 mM	Co(II) 5 mM	Co(II) 1 mM	Co(II) 1 mM	Co(II) 1 mM	Co(II) 10 uM	Co(II) 10 uM	Co(II) 10 uM	Fe(II)-3 5 mM	Fe(II)-3 5 mM	Fe(II)-3 5 mM	Fe(II)-3 1 mM	Fe(II)-3 1 mM	Fe(II)-3 1 mM	Fe(II)-3 10 uM	Fe(II)-3 10 uM	Fe(II)-3 10 uM					CTRL POS	CTRL NEG
	G	Na-1 5 mM	Na-1 5 mM	Na-1 5 mM	Na-1 1 mM	Na-1 1 mM	Na-1 1 mM	Na-1 10 uM	Na-1 10 uM	Na-1 10 uM	Sn(II) 5 mM	Sn(II) 5 mM	Sn(II) 5 mM	Sn(II) 1 mM	Sn(II) 1 mM	Sn(II) 1 mM	Sn(II) 10 uM	Sn(II) 10 uM	Sn(II) 10 uM					CTRL POS	CTRL NEG
	H	Ag 5 mM	Ag 5 mM	Ag 5 mM	Ag 1 mM	Ag 1 mM	Ag 1 mM	Ag 10 uM	Ag 10 uM	Ag 10 uM	Fe(II)-2 5 mM	Fe(II)-2 5 mM	Fe(II)-2 5 mM	Fe(II)-2 1 mM	Fe(II)-2 1 mM	Fe(II)-2 1 mM	Fe(II)-2 10 uM	Fe(II)-2 10 uM	Fe(II)-2 10 uM					CTRL POS	CTRL NEG
	I	Zn(II) 5 mM	Zn(II) 5 mM	Zn(II) 5 mM	Zn(II) 1 mM	Zn(II) 1 mM	Zn(II) 1 mM	Zn(II) 10 uM	Zn(II) 10 uM	Zn(II) 10 uM	Cs 5 mM	Cs 5 mM	Cs 5 mM	Cs 1 mM	Cs 1 mM	Cs 1 mM	Cs 10 uM	Cs 10 uM	Cs 10 uM					CTRL POS	CTRL NEG
	J	Na-2 5 mM	Na-2 5 mM	Na-2 5 mM	Na-2 1 mM	Na-2 1 mM	Na-2 1 mM	Na-2 10 uM	Na-2 10 uM	Na-2 10 uM														CTRL POS	CTRL NEG
	K	Ni(II) 5 mM	Ni(II) 5 mM	Ni(II) 5 mM	Ni(II) 1 mM	Ni(II) 1 mM	Ni(II) 1 mM	Ni(II) 10 uM	Ni(II) 10 uM	Ni(II) 10 uM	K-2 5 mM	K-2 5 mM	K-2 5 mM	K-2 1 mM	K-2 1 mM	K-2 1 mM	K-2 10 uM	K-2 10 uM	K-2 10 uM					CTRL POS	CTRL NEG
	L	Pt(II) 5 mM	Pt(II) 5 mM	Pt(II) 5 mM	Pt(II) 1 mM	Pt(II) 1 mM	Pt(II) 1 mM	Pt(II) 10 uM	Pt(II) 10 uM	Pt(II) 10 uM														CTRL POS	CTRL NEG
	M	Mg 5 mM	Mg 5 mM	Mg 5 mM	Mg 1 mM	Mg 1 mM	Mg 1 mM	Mg 10 uM	Mg 10 uM	Mg 10 uM	MQW	MQW	MQW											CTRL POS	CTRL NEG
	N	Li 5 mM	Li 5 mM	Li 5 mM	Li 1 mM	Li 1 mM	Li 1 mM	Li 10 uM	Li 10 uM	Li 10 uM														CTRL POS	CTRL NEG
	O	Ca 5 mM	Ca 5 mM	Ca 5 mM	Ca 1 mM	Ca 1 mM	Ca 1 mM	Ca 10 uM	Ca 10 uM	Ca 10 uM	MQW/ACN 5 mM	MQW/ACN 5 mM	MQW/ACN 5 mM	MQW/ACN 1 mM	MQW/ACN 1 mM	MQW/ACN 1 mM	MQW/ACN 10 uM	MQW/ACN 10 uM	MQW/ACN 10 uM					CTRL POS	CTRL NEG
	P	Al 5 mM	Al 5 mM	Al 5 mM	Al 1 mM	Al 1 mM	Al 1 mM	Al 10 uM	Al 10 uM	Al 10 uM														CTRL POS	CTRL NEG
	Rluc_H	1	2	3	4	5	6	7	8	9	10	11	12	13	14	15	16	17	18	19	20	21	22	23	24
	A	Na-3 5 mM	Na-3 5 mM	Na-3 5 mM	Na-3 1 mM	Na-3 1 mM	Na-3 1 mM	Na-3 10 uM	Na-3 10 uM	Na-3 10 uM	Ga 5 mM	Ga 5 mM	Ga 5 mM	Ga 1 mM	Ga 1 mM	Ga 1 mM	Ga 10 uM	Ga 10 uM	Ga 10 uM					CTRL POS	CTRL NEG
	B	Cu(II) 5 mM	Cu(II) 5 mM	Cu(II) 5 mM	Cu(II) 1 mM	Cu(II) 1 mM	Cu(II) 1 mM	Cu(II) 10 uM	Cu(II) 10 uM	Cu(II) 10 uM	Fe(II)-1 5 mM	Fe(II)-1 5 mM	Fe(II)-1 5 mM	Fe(II)-1 1 mM	Fe(II)-1 1 mM	Fe(II)-1 1 mM	Fe(II)-1 10 uM	Fe(II)-1 10 uM	Fe(II)-1 10 uM					CTRL POS	CTRL NEG
	C	Mn(II) 5 mM	Mn(II) 5 mM	Mn(II) 5 mM	Mn(II) 1 mM	Mn(II) 1 mM	Mn(II) 1 mM	Mn(II) 10 uM	Mn(II) 10 uM	Mn(II) 10 uM	Pb(II) 5 mM	Pb(II) 5 mM	Pb(II) 5 mM	Pb(II) 1 mM	Pb(II) 1 mM	Pb(II) 1 mM	Pb(II) 10 uM	Pb(II) 10 uM	Pb(II) 10 uM					CTRL POS	CTRL NEG
	D	K-1 5 mM	K-1 5 mM	K-1 5 mM	K-1 1 mM	K-1 1 mM	K-1 1 mM	K-1 10 uM	K-1 10 uM	K-1 10 uM	Cu(I) 5 mM	Cu(I) 5 mM	Cu(I) 5 mM	Cu(I) 1 mM	Cu(I) 1 mM	Cu(I) 1 mM	Cu(I) 10 uM	Cu(I) 10 uM	Cu(I) 10 uM					CTRL POS	CTRL NEG
	E	Fe(III) 5 mM	Fe(III) 5 mM	Fe(III) 5 mM	Fe(III) 1 mM	Fe(III) 1 mM	Fe(III) 1 mM	Fe(III) 10 uM	Fe(III) 10 uM	Fe(III) 10 uM	Cd(II) 5 mM	Cd(II) 5 mM	Cd(II) 5 mM	Cd(II) 1 mM	Cd(II) 1 mM	Cd(II) 1 mM	Cd(II) 10 uM	Cd(II) 10 uM	Cd(II) 10 uM					CTRL POS	CTRL NEG
	F	Co(II) 5 mM	Co(II) 5 mM	Co(II) 5 mM	Co(II) 1 mM	Co(II) 1 mM	Co(II) 1 mM	Co(II) 10 uM	Co(II) 10 uM	Co(II) 10 uM	Fe(II)-3 5 mM	Fe(II)-3 5 mM	Fe(II)-3 5 mM	Fe(II)-3 1 mM	Fe(II)-3 1 mM	Fe(II)-3 1 mM	Fe(II)-3 10 uM	Fe(II)-3 10 uM	Fe(II)-3 10 uM					CTRL POS	CTRL NEG
	G	Na-1 5 mM	Na-1 5 mM	Na-1 5 mM	Na-1 1 mM	Na-1 1 mM	Na-1 1 mM	Na-1 10 uM	Na-1 10 uM	Na-1 10 uM	Sn(II) 5 mM	Sn(II) 5 mM	Sn(II) 5 mM	Sn(II) 1 mM	Sn(II) 1 mM	Sn(II) 1 mM	Sn(II) 10 uM	Sn(II) 10 uM	Sn(II) 10 uM					CTRL POS	CTRL NEG
	H	Ag 5 mM	Ag 5 mM	Ag 5 mM	Ag 1 mM	Ag 1 mM	Ag 1 mM	Ag 10 uM	Ag 10 uM	Ag 10 uM	Fe(II)-2 5 mM	Fe(II)-2 5 mM	Fe(II)-2 5 mM	Fe(II)-2 1 mM	Fe(II)-2 1 mM	Fe(II)-2 1 mM	Fe(II)-2 10 uM	Fe(II)-2 10 uM	Fe(II)-2 10 uM					CTRL POS	CTRL NEG
	I	Zn(II) 5 mM	Zn(II) 5 mM	Zn(II) 5 mM	Zn(II) 1 mM	Zn(II) 1 mM	Zn(II) 1 mM	Zn(II) 10 uM	Zn(II) 10 uM	Zn(II) 10 uM	Cs 5 mM	Cs 5 mM	Cs 5 mM	Cs 1 mM	Cs 1 mM	Cs 1 mM	Cs 10 uM	Cs 10 uM	Cs 10 uM					CTRL POS	CTRL NEG
	J	Na-2 5 mM	Na-2 5 mM	Na-2 5 mM	Na-2 1 mM	Na-2 1 mM	Na-2 1 mM	Na-2 10 uM	Na-2 10 uM	Na-2 10 uM														CTRL POS	CTRL NEG
	K	Ni(II) 5 mM	Ni(II) 5 mM	Ni(II) 5 mM	Ni(II) 1 mM	Ni(II) 1 mM	Ni(II) 1 mM	Ni(II) 10 uM	Ni(II) 10 uM	Ni(II) 10 uM	K-2 5 mM	K-2 5 mM	K-2 5 mM	K-2 1 mM	K-2 1 mM	K-2 1 mM	K-2 10 uM	K-2 10 uM	K-2 10 uM					CTRL POS	CTRL NEG
	L	Pt(II) 5 mM	Pt(II) 5 mM	Pt(II) 5 mM	Pt(II) 1 mM	Pt(II) 1 mM	Pt(II) 1 mM	Pt(II) 10 uM	Pt(II) 10 uM	Pt(II) 10 uM														CTRL POS	CTRL NEG
	M	Mg 5 mM	Mg 5 mM	Mg 5 mM	Mg 1 mM	Mg 1 mM	Mg 1 mM	Mg 10 uM	Mg 10 uM	Mg 10 uM	MQW	MQW	MQW											CTRL POS	CTRL NEG
	N	Li 5 mM	Li 5 mM	Li 5 mM	Li 1 mM	Li 1 mM	Li 1 mM	Li 10 uM	Li 10 uM	Li 10 uM														CTRL POS	CTRL NEG
	O	Ca 5 mM	Ca 5 mM	Ca 5 mM	Ca 1 mM	Ca 1 mM	Ca 1 mM	Ca 10 uM	Ca 10 uM	Ca 10 uM	MQW/ACN 5 mM	MQW/ACN 5 mM	MQW/ACN 5 mM	MQW/ACN 1 mM	MQW/ACN 1 mM	MQW/ACN 1 mM	MQW/ACN 10 uM	MQW/ACN 10 uM	MQW/ACN 10 uM					CTRL POS	CTRL NEG
	P	Al 5 mM	Al 5 mM	Al 5 mM	Al 1 mM	Al 1 mM	Al 1 mM	Al 10 uM	Al 10 uM	Al 10 uM														CTRL POS	CTRL NEG

## Sheet: 1_raw data
Barcode Assay Plate	Well	Row	Column	Well type	CTRL NEG+Mean(VALUE)	CTRL NEG+Standard deviation(VALUE)	CTRL POS+Mean(VALUE)	CTRL POS+Standard deviation(VALUE)	Z'	Assay	sample description	Sample	Conditions	CONCENTRATION	Concenctration (mM)	Concenctration (uM)	VALUE	NPI	NSCh	N_VALUE
FLuc_SC	H07	8	7	CMPD	31618.8	3708.35	232.813	86.4671	0.637275	FLuc	Ag(I) 0.01 mM	Ag(I)	SC	0.01_mM	0.01	10	575	98.9097	98.1815	1.81854
FLuc_SC	H08	8	8	CMPD	31618.8	3708.35	232.813	86.4671	0.637275	FLuc	Ag(I) 0.01 mM	Ag(I)	SC	0.01_mM	0.01	10	275	99.8656	99.1303	0.869737
FLuc_SC	H09	8	9	CMPD	31618.8	3708.35	232.813	86.4671	0.637275	FLuc	Ag(I) 0.01 mM	Ag(I)	SC	0.01_mM	0.01	10	225	100.025	99.2884	0.711603
FLuc_SC	H04	8	4	CMPD	31618.8	3708.35	232.813	86.4671	0.637275	FLuc	Ag(I) 1 mM	Ag(I)	SC	1_mM	1	1000	100	100.423	99.6837	0.316268
FLuc_SC	H05	8	5	CMPD	31618.8	3708.35	232.813	86.4671	0.637275	FLuc	Ag(I) 1 mM	Ag(I)	SC	1_mM	1	1000	125	100.344	99.6047	0.395335
FLuc_SC	H06	8	6	CMPD	31618.8	3708.35	232.813	86.4671	0.637275	FLuc	Ag(I) 1 mM	Ag(I)	SC	1_mM	1	1000	75	100.503	99.7628	0.237201
FLuc_SC	H01	8	1	CMPD	31618.8	3708.35	232.813	86.4671	0.637275	FLuc	Ag(I) 5 mM	Ag(I)	SC	5_mM	5	5000	100	100.423	99.6837	0.316268
FLuc_SC	H02	8	2	CMPD	31618.8	3708.35	232.813	86.4671	0.637275	FLuc	Ag(I) 5 mM	Ag(I)	SC	5_mM	5	5000	75	100.503	99.7628	0.237201
FLuc_SC	H03	8	3	CMPD	31618.8	3708.35	232.813	86.4671	0.637275	FLuc	Ag(I) 5 mM	Ag(I)	SC	5_mM	5	5000	175	100.184	99.4465	0.553469
FLuc_SC	P07	16	7	CMPD	31618.8	3708.35	232.813	86.4671	0.637275	FLuc	Al(III) 0.01 mM	Al(III)	SC	0.01_mM	0.01	10	22200	30.0095	29.7885	70.2115
FLuc_SC	P08	16	8	CMPD	31618.8	3708.35	232.813	86.4671	0.637275	FLuc	Al(III) 0.01 mM	Al(III)	SC	0.01_mM	0.01	10	26000	17.9021	17.7703	82.2297
FLuc_SC	P09	16	9	CMPD	31618.8	3708.35	232.813	86.4671	0.637275	FLuc	Al(III) 0.01 mM	Al(III)	SC	0.01_mM	0.01	10	23700	25.2302	25.0445	74.9555
FLuc_SC	P04	16	4	CMPD	31618.8	3708.35	232.813	86.4671	0.637275	FLuc	Al(III) 1 mM	Al(III)	SC	1_mM	1	1000	125	100.344	99.6047	0.395335
FLuc_SC	P05	16	5	CMPD	31618.8	3708.35	232.813	86.4671	0.637275	FLuc	Al(III) 1 mM	Al(III)	SC	1_mM	1	1000	50	100.582	99.8419	0.158134
FLuc_SC	P06	16	6	CMPD	31618.8	3708.35	232.813	86.4671	0.637275	FLuc	Al(III) 1 mM	Al(III)	SC	1_mM	1	1000	150	100.264	99.5256	0.474402
FLuc_SC	P01	16	1	CMPD	31618.8	3708.35	232.813	86.4671	0.637275	FLuc	Al(III) 5 mM	Al(III)	SC	5_mM	5	5000	26975	14.7956	14.6867	85.3133
FLuc_SC	P02	16	2	CMPD	31618.8	3708.35	232.813	86.4671	0.637275	FLuc	Al(III) 5 mM	Al(III)	SC	5_mM	5	5000	28425	10.1757	10.1008	89.8992
FLuc_SC	P03	16	3	CMPD	31618.8	3708.35	232.813	86.4671	0.637275	FLuc	Al(III) 5 mM	Al(III)	SC	5_mM	5	5000	30425	3.80345	3.77545	96.2246
FLuc_SC	M10	13	10	CMPD	31618.8	3708.35	232.813	86.4671	0.637275	FLuc	BLANK	BLANK	SC	0_mM	0		24250	23.4779	23.305	76.695
FLuc_SC	M11	13	11	CMPD	31618.8	3708.35	232.813	86.4671	0.637275	FLuc	BLANK	BLANK	SC	0_mM	0		22675	28.496	28.2862	71.7138
FLuc_SC	M12	13	12	CMPD	31618.8	3708.35	232.813	86.4671	0.637275	FLuc	BLANK	BLANK	SC	0_mM	0		21575	32.0008	31.7652	68.2348
FLuc_SC	O07	15	7	CMPD	31618.8	3708.35	232.813	86.4671	0.637275	FLuc	Ca(II) 0.01 mM	Ca(II)	SC	0.01_mM	0.01	10	26350	16.787	16.6634	83.3366
FLuc_SC	O08	15	8	CMPD	31618.8	3708.35	232.813	86.4671	0.637275	FLuc	Ca(II) 0.01 mM	Ca(II)	SC	0.01_mM	0.01	10	22950	27.6199	27.4165	72.5835
FLuc_SC	O09	15	9	CMPD	31618.8	3708.35	232.813	86.4671	0.637275	FLuc	Ca(II) 0.01 mM	Ca(II)	SC	0.01_mM	0.01	10	22425	29.2926	29.0769	70.9231
FLuc_SC	O04	15	4	CMPD	31618.8	3708.35	232.813	86.4671	0.637275	FLuc	Ca(II) 1 mM	Ca(II)	SC	1_mM	1	1000	16525	48.0908	47.7367	52.2633
FLuc_SC	O05	15	5	CMPD	31618.8	3708.35	232.813	86.4671	0.637275	FLuc	Ca(II) 1 mM	Ca(II)	SC	1_mM	1	1000	22075	30.4077	30.1838	69.8162
FLuc_SC	O06	15	6	CMPD	31618.8	3708.35	232.813	86.4671	0.637275	FLuc	Ca(II) 1 mM	Ca(II)	SC	1_mM	1	1000	18475	41.8778	41.5695	58.4305
FLuc_SC	O01	15	1	CMPD	31618.8	3708.35	232.813	86.4671	0.637275	FLuc	Ca(II) 5 mM	Ca(II)	SC	5_mM	5	5000	8800	72.7037	72.1684	27.8316
FLuc_SC	O02	15	2	CMPD	31618.8	3708.35	232.813	86.4671	0.637275	FLuc	Ca(II) 5 mM	Ca(II)	SC	5_mM	5	5000	6675	79.4743	78.8891	21.1109
FLuc_SC	O03	15	3	CMPD	31618.8	3708.35	232.813	86.4671	0.637275	FLuc	Ca(II) 5 mM	Ca(II)	SC	5_mM	5	5000	7800	75.8899	75.3311	24.6689
FLuc_SC	E16	5	16	CMPD	31618.8	3708.35	232.813	86.4671	0.637275	FLuc	Cd(II) 0.01 mM	Cd(II)	SC	0.01_mM	0.01	10	29725	6.03375	5.98933	94.0107
FLuc_SC	E17	5	17	CMPD	31618.8	3708.35	232.813	86.4671	0.637275	FLuc	Cd(II) 0.01 mM	Cd(II)	SC	0.01_mM	0.01	10	28875	8.74197	8.6776	91.3224
NLuc_H	M10	13	10	CMPD	106452	3572.62	2665.62	493.109	0.882477	NLuc	BLANK	BLANK	H	0_mM	0		99700	6.50528	6.34238	93.6576
NLuc_H	M11	13	11	CMPD	106452	3572.62	2665.62	493.109	0.882477	NLuc	BLANK	BLANK	H	0_mM	0		99350	6.84251	6.67117	93.3288
NLuc_H	M12	13	12	CMPD	106452	3572.62	2665.62	493.109	0.882477	NLuc	BLANK	BLANK	H	0_mM	0		103625	2.72345	2.65526	97.3447
NLuc_H	A24	1	24	CTRL NEG	106452	3572.62	2665.62	493.109	0.882477	NLuc	CTRL NEG	CTRL NEG	H	0_mM	0	0	104875	1.51905	1.48101	98.519
NLuc_H	B24	2	24	CTRL NEG	106452	3572.62	2665.62	493.109	0.882477	NLuc	CTRL NEG	CTRL NEG	H	0_mM	0	0	104500	1.88037	1.83329	98.1667
NLuc_H	C24	3	24	CTRL NEG	106452	3572.62	2665.62	493.109	0.882477	NLuc	CTRL NEG	CTRL NEG	H	0_mM	0	0	102825	3.49427	3.40677	96.5932
NLuc_H	D24	4	24	CTRL NEG	106452	3572.62	2665.62	493.109	0.882477	NLuc	CTRL NEG	CTRL NEG	H	0_mM	0	0	102750	3.56654	3.47723	96.5228
NLuc_H	E24	5	24	CTRL NEG	106452	3572.62	2665.62	493.109	0.882477	NLuc	CTRL NEG	CTRL NEG	H	0_mM	0	0	108000	-1.49195	-1.45459	101.455
NLuc_H	F24	6	24	CTRL NEG	106452	3572.62	2665.62	493.109	0.882477	NLuc	CTRL NEG	CTRL NEG	H	0_mM	0	0	110925	-4.31025	-4.20232	104.202
NLuc_H	G24	7	24	CTRL NEG	106452	3572.62	2665.62	493.109	0.882477	NLuc	CTRL NEG	CTRL NEG	H	0_mM	0	0	100350	5.87899	5.73177	94.2682
NLuc_H	H24	8	24	CTRL NEG	106452	3572.62	2665.62	493.109	0.882477	NLuc	CTRL NEG	CTRL NEG	H	0_mM	0	0	106425	0.0255935	0.0249527	99.975
NLuc_H	I24	9	24	CTRL NEG	106452	3572.62	2665.62	493.109	0.882477	NLuc	CTRL NEG	CTRL NEG	H	0_mM	0	0	111600	-4.96063	-4.83641	104.836
NLuc_H	J24	10	24	CTRL NEG	106452	3572.62	2665.62	493.109	0.882477	NLuc	CTRL NEG	CTRL NEG	H	0_mM	0	0	106125	0.31465	0.306771	99.6932
NLuc_H	K24	11	24	CTRL NEG	106452	3572.62	2665.62	493.109	0.882477	NLuc	CTRL NEG	CTRL NEG	H	0_mM	0	0	110050	-3.46717	-3.38035	103.38
NLuc_H	L24	12	24	CTRL NEG	106452	3572.62	2665.62	493.109	0.882477	NLuc	CTRL NEG	CTRL NEG	H	0_mM	0	0	107725	-1.22698	-1.19626	101.196
NLuc_H	M24	13	24	CTRL NEG	106452	3572.62	2665.62	493.109	0.882477	NLuc	CTRL NEG	CTRL NEG	H	0_mM	0	0	101175	5.08408	4.95677	95.0432
NLuc_H	N24	14	24	CTRL NEG	106452	3572.62	2665.62	493.109	0.882477	NLuc	CTRL NEG	CTRL NEG	H	0_mM	0	0	111800	-5.15334	-5.02429	105.024
NLuc_H	O24	15	24	CTRL NEG	106452	3572.62	2665.62	493.109	0.882477	NLuc	CTRL NEG	CTRL NEG	H	0_mM	0	0	106650	-0.191199	-0.186411	100.186
NLuc_H	P24	16	24	CTRL NEG	106452	3572.62	2665.62	493.109	0.882477	NLuc	CTRL NEG	CTRL NEG	H	0_mM	0	0	107450	-0.962016	-0.937927	100.938
NLuc_H	A23	1	23	CTRL POS	106452	3572.62	2665.62	493.109	0.882477	NLuc	CTRL POS	CTRL POS	H	0_mM	0	0	2075	100.569	98.0508	1.94924
NLuc_H	B23	2	23	CTRL POS	106452	3572.62	2665.62	493.109	0.882477	NLuc	CTRL POS	CTRL POS	H	0_mM	0	0	2025	100.617	98.0977	1.90227
NLuc_H	C23	3	23	CTRL POS	106452	3572.62	2665.62	493.109	0.882477	NLuc	CTRL POS	CTRL POS	H	0_mM	0	0	1900	100.738	98.2152	1.78485
NLuc_H	D23	4	23	CTRL POS	106452	3572.62	2665.62	493.109	0.882477	NLuc	CTRL POS	CTRL POS	H	0_mM	0	0	3125	99.5574	97.0644	2.93561
NLuc_H	E23	5	23	CTRL POS	106452	3572.62	2665.62	493.109	0.882477	NLuc	CTRL POS	CTRL POS	H	0_mM	0	0	2925	99.7501	97.2523	2.74773
NLuc_H	F23	6	23	CTRL POS	106452	3572.62	2665.62	493.109	0.882477	NLuc	CTRL POS	CTRL POS	H	0_mM	0	0	2800	99.8705	97.3697	2.6303
NLuc_H	G23	7	23	CTRL POS	106452	3572.62	2665.62	493.109	0.882477	NLuc	CTRL POS	CTRL POS	H	0_mM	0	0	2425	100.232	97.722	2.27803
NLuc_H	H23	8	23	CTRL POS	106452	3572.62	2665.62	493.109	0.882477	NLuc	CTRL POS	CTRL POS	H	0_mM	0	0	2425	100.232	97.722	2.27803
NLuc_H	I23	9	23	CTRL POS	106452	3572.62	2665.62	493.109	0.882477	NLuc	CTRL POS	CTRL POS	H	0_mM	0	0	2300	100.352	97.8394	2.16061
NLuc_H	J23	10	23	CTRL POS	106452	3572.62	2665.62	493.109	0.882477	NLuc	CTRL POS	CTRL POS	H	0_mM	0	0	2275	100.376	97.8629	2.13712
NLuc_H	K23	11	23	CTRL POS	106452	3572.62	2665.62	493.109	0.882477	NLuc	CTRL POS	CTRL POS	H	0_mM	0	0	2525	100.135	97.628	2.37197
NLuc_H	L23	12	23	CTRL POS	106452	3572.62	2665.62	493.109	0.882477	NLuc	CTRL POS	CTRL POS	H	0_mM	0	0	2950	99.726	97.2288	2.77121
NLuc_H	M23	13	23	CTRL POS	106452	3572.62	2665.62	493.109	0.882477	NLuc	CTRL POS	CTRL POS	H	0_mM	0	0	3500	99.1961	96.7121	3.28788
NLuc_SC	M10	13	10	CMPD	70567.2	3022.94	3890.63	945.202	0.82146	NLuc	BLANK	BLANK	SC	0_mM	0		72500	-2.89879	-2.73897	102.739
NLuc_SC	M11	13	11	CMPD	70567.2	3022.94	3890.63	945.202	0.82146	NLuc	BLANK	BLANK	SC	0_mM	0		68175	3.58775	3.38994	96.6101
NLuc_SC	M12	13	12	CMPD	70567.2	3022.94	3890.63	945.202	0.82146	NLuc	BLANK	BLANK	SC	0_mM	0		72700	-3.19874	-3.02239	103.022
NLuc_SC	A24	1	24	CTRL NEG	70567.2	3022.94	3890.63	945.202	0.82146	NLuc	CTRL NEG	CTRL NEG	SC	0_mM	0	0	69350	1.82551	1.72486	98.2751
NLuc_SC	B24	2	24	CTRL NEG	70567.2	3022.94	3890.63	945.202	0.82146	NLuc	CTRL NEG	CTRL NEG	SC	0_mM	0	0	68625	2.91285	2.75225	97.2477
NLuc_SC	C24	3	24	CTRL NEG	70567.2	3022.94	3890.63	945.202	0.82146	NLuc	CTRL NEG	CTRL NEG	SC	0_mM	0	0	65400	7.74963	7.32237	92.6776
NLuc_SC	D24	4	24	CTRL NEG	70567.2	3022.94	3890.63	945.202	0.82146	NLuc	CTRL NEG	CTRL NEG	SC	0_mM	0	0	67150	5.12502	4.84246	95.1575
NLuc_SC	E24	5	24	CTRL NEG	70567.2	3022.94	3890.63	945.202	0.82146	NLuc	CTRL NEG	CTRL NEG	SC	0_mM	0	0	72075	-2.26138	-2.1367	102.137
NLuc_SC	F24	6	24	CTRL NEG	70567.2	3022.94	3890.63	945.202	0.82146	NLuc	CTRL NEG	CTRL NEG	SC	0_mM	0	0	73625	-4.58604	-4.33319	104.333
NLuc_SC	G24	7	24	CTRL NEG	70567.2	3022.94	3890.63	945.202	0.82146	NLuc	CTRL NEG	CTRL NEG	SC	0_mM	0	0	76100	-8.29799	-7.84049	107.84
NLuc_SC	H24	8	24	CTRL NEG	70567.2	3022.94	3890.63	945.202	0.82146	NLuc	CTRL NEG	CTRL NEG	SC	0_mM	0	0	76025	-8.1855	-7.73421	107.734
NLuc_SC	I24	9	24	CTRL NEG	70567.2	3022.94	3890.63	945.202	0.82146	NLuc	CTRL NEG	CTRL NEG	SC	0_mM	0	0	69750	1.2256	1.15803	98.842
NLuc_SC	J24	10	24	CTRL NEG	70567.2	3022.94	3890.63	945.202	0.82146	NLuc	CTRL NEG	CTRL NEG	SC	0_mM	0	0	67200	5.05003	4.77161	95.2284
NLuc_SC	K24	11	24	CTRL NEG	70567.2	3022.94	3890.63	945.202	0.82146	NLuc	CTRL NEG	CTRL NEG	SC	0_mM	0	0	68825	2.61289	2.46884	97.5312
NLuc_SC	L24	12	24	CTRL NEG	70567.2	3022.94	3890.63	945.202	0.82146	NLuc	CTRL NEG	CTRL NEG	SC	0_mM	0	0	71000	-0.649122	-0.613334	100.613
NLuc_SC	M24	13	24	CTRL NEG	70567.2	3022.94	3890.63	945.202	0.82146	NLuc	CTRL NEG	CTRL NEG	SC	0_mM	0	0	70300	0.400722	0.378629	99.6214
NLuc_SC	N24	14	24	CTRL NEG	70567.2	3022.94	3890.63	945.202	0.82146	NLuc	CTRL NEG	CTRL NEG	SC	0_mM	0	0	70850	-0.424156	-0.400771	100.401
NLuc_SC	O24	15	24	CTRL NEG	70567.2	3022.94	3890.63	945.202	0.82146	NLuc	CTRL NEG	CTRL NEG	SC	0_mM	0	0	72925	-3.53619	-3.34123	103.341
NLuc_SC	P24	16	24	CTRL NEG	70567.2	3022.94	3890.63	945.202	0.82146	NLuc	CTRL NEG	CTRL NEG	SC	0_mM	0	0	69875	1.03813	0.980891	99.0191
NLuc_SC	A23	1	23	CTRL POS	70567.2	3022.94	3890.63	945.202	0.82146	NLuc	CTRL POS	CTRL POS	SC	0_mM	0	0	2675	101.823	96.2093	3.79071
NLuc_SC	B23	2	23	CTRL POS	70567.2	3022.94	3890.63	945.202	0.82146	NLuc	CTRL POS	CTRL POS	SC	0_mM	0	0	4575	98.9736	93.5168	6.48318
NLuc_SC	C23	3	23	CTRL POS	70567.2	3022.94	3890.63	945.202	0.82146	NLuc	CTRL POS	CTRL POS	SC	0_mM	0	0	3250	100.961	95.3945	4.60554
NLuc_SC	D23	4	23	CTRL POS	70567.2	3022.94	3890.63	945.202	0.82146	NLuc	CTRL POS	CTRL POS	SC	0_mM	0	0	3700	100.286	94.7568	5.24323
NLuc_SC	E23	5	23	CTRL POS	70567.2	3022.94	3890.63	945.202	0.82146	NLuc	CTRL POS	CTRL POS	SC	0_mM	0	0	2925	101.448	95.855	4.14499
NLuc_SC	F23	6	23	CTRL POS	70567.2	3022.94	3890.63	945.202	0.82146	NLuc	CTRL POS	CTRL POS	SC	0_mM	0	0	3475	100.623	95.0756	4.92439
NLuc_SC	G23	7	23	CTRL POS	70567.2	3022.94	3890.63	945.202	0.82146	NLuc	CTRL POS	CTRL POS	SC	0_mM	0	0	4500	99.0861	93.6231	6.3769
NLuc_SC	H23	8	23	CTRL POS	70567.2	3022.94	3890.63	945.202	0.82146	NLuc	CTRL POS	CTRL POS	SC	0_mM	0	0	3300	100.886	95.3236	4.67639
NLuc_SC	I23	9	23	CTRL POS	70567.2	3022.94	3890.63	945.202	0.82146	NLuc	CTRL POS	CTRL POS	SC	0_mM	0	0	4225	99.4985	94.0128	5.9872
NLuc_SC	J23	10	23	CTRL POS	70567.2	3022.94	3890.63	945.202	0.82146	NLuc	CTRL POS	CTRL POS	SC	0_mM	0	0	2975	101.373	95.7842	4.21584
NLuc_SC	K23	11	23	CTRL POS	70567.2	3022.94	3890.63	945.202	0.82146	NLuc	CTRL POS	CTRL POS	SC	0_mM	0	0	2750	101.711	96.103	3.897
NLuc_SC	L23	12	23	CTRL POS	70567.2	3022.94	3890.63	945.202	0.82146	NLuc	CTRL POS	CTRL POS	SC	0_mM	0	0	3500	100.586	95.0402	4.95981
NLuc_SC	M23	13	23	CTRL POS	70567.2	3022.94	3890.63	945.202	0.82146	NLuc	CTRL POS	CTRL POS	SC	0_mM	0	0	4675	98.8236	93.3751	6.62489
RLuc_H	M10	13	10	CMPD	11843.7	1396.62	1039.06	297.065	0.529737	RLuc	BLANK	BLANK	H	0_mM	0		9900	17.9899	16.4116	83.5884
RLuc_H	M11	13	11	CMPD	11843.7	1396.62	1039.06	297.065	0.529737	RLuc	BLANK	BLANK	H	0_mM	0		10950	8.27187	7.54617	92.4538
RLuc_H	M12	13	12	CMPD	11843.7	1396.62	1039.06	297.065	0.529737	RLuc	BLANK	BLANK	H	0_mM	0		11425	3.87563	3.53562	96.4644
RLuc_H	A24	1	24	CTRL NEG	11843.7	1396.62	1039.06	297.065	0.529737	RLuc	CTRL NEG	CTRL NEG	H	0_mM	0	0	13525	-15.5604	-14.1953	114.195
RLuc_H	B24	2	24	CTRL NEG	11843.7	1396.62	1039.06	297.065	0.529737	RLuc	CTRL NEG	CTRL NEG	H	0_mM	0	0	14850	-27.8236	-25.3826	125.383
RLuc_H	C24	3	24	CTRL NEG	11843.7	1396.62	1039.06	297.065	0.529737	RLuc	CTRL NEG	CTRL NEG	H	0_mM	0	0	12450	-5.61099	-5.11873	105.119
RLuc_H	D24	4	24	CTRL NEG	11843.7	1396.62	1039.06	297.065	0.529737	RLuc	CTRL NEG	CTRL NEG	H	0_mM	0	0	11600	2.25597	2.05805	97.942
RLuc_H	E24	5	24	CTRL NEG	11843.7	1396.62	1039.06	297.065	0.529737	RLuc	CTRL NEG	CTRL NEG	H	0_mM	0	0	12675	-7.69342	-7.01847	107.018
RLuc_H	F24	6	24	CTRL NEG	11843.7	1396.62	1039.06	297.065	0.529737	RLuc	CTRL NEG	CTRL NEG	H	0_mM	0	0	12100	-2.37166	-2.16359	102.164
RLuc_H	G24	7	24	CTRL NEG	11843.7	1396.62	1039.06	297.065	0.529737	RLuc	CTRL NEG	CTRL NEG	H	0_mM	0	0	11250	5.4953	5.01319	94.9868
RLuc_H	H24	8	24	CTRL NEG	11843.7	1396.62	1039.06	297.065	0.529737	RLuc	CTRL NEG	CTRL NEG	H	0_mM	0	0	11350	4.56978	4.16887	95.8311
RLuc_H	I24	9	24	CTRL NEG	11843.7	1396.62	1039.06	297.065	0.529737	RLuc	CTRL NEG	CTRL NEG	H	0_mM	0	0	12225	-3.52856	-3.219	103.219
RLuc_H	J24	10	24	CTRL NEG	11843.7	1396.62	1039.06	297.065	0.529737	RLuc	CTRL NEG	CTRL NEG	H	0_mM	0	0	13650	-16.7173	-15.2507	115.251
RLuc_H	K24	11	24	CTRL NEG	11843.7	1396.62	1039.06	297.065	0.529737	RLuc	CTRL NEG	CTRL NEG	H	0_mM	0	0	11450	3.64425	3.32454	96.6755
RLuc_H	L24	12	24	CTRL NEG	11843.7	1396.62	1039.06	297.065	0.529737	RLuc	CTRL NEG	CTRL NEG	H	0_mM	0	0	11150	6.42082	5.85752	94.1425
RLuc_H	M24	13	24	CTRL NEG	11843.7	1396.62	1039.06	297.065	0.529737	RLuc	CTRL NEG	CTRL NEG	H	0_mM	0	0	10525	12.2054	11.1346	88.8654
RLuc_H	N24	14	24	CTRL NEG	11843.7	1396.62	1039.06	297.065	0.529737	RLuc	CTRL NEG	CTRL NEG	H	0_mM	0	0	11350	4.56978	4.16887	95.8311
RLuc_H	O24	15	24	CTRL NEG	11843.7	1396.62	1039.06	297.065	0.529737	RLuc	CTRL NEG	CTRL NEG	H	0_mM	0	0	9975	17.2957	15.7784	84.2216
RLuc_H	P24	16	24	CTRL NEG	11843.7	1396.62	1039.06	297.065	0.529737	RLuc	CTRL NEG	CTRL NEG	H	0_mM	0	0	9375	22.8489	20.8443	79.1557
RLuc_H	A23	1	23	CTRL POS	11843.7	1396.62	1039.06	297.065	0.529737	RLuc	CTRL POS	CTRL POS	H	0_mM	0	0	475	105.221	95.9894	4.01055
RLuc_H	B23	2	23	CTRL POS	11843.7	1396.62	1039.06	297.065	0.529737	RLuc	CTRL POS	CTRL POS	H	0_mM	0	0	950	100.824	91.9789	8.02111
RLuc_H	C23	3	23	CTRL POS	11843.7	1396.62	1039.06	297.065	0.529737	RLuc	CTRL POS	CTRL POS	H	0_mM	0	0	925	101.056	92.19	7.81003
RLuc_H	D23	4	23	CTRL POS	11843.7	1396.62	1039.06	297.065	0.529737	RLuc	CTRL POS	CTRL POS	H	0_mM	0	0	1125	99.2046	90.5013	9.49868
RLuc_H	E23	5	23	CTRL POS	11843.7	1396.62	1039.06	297.065	0.529737	RLuc	CTRL POS	CTRL POS	H	0_mM	0	0	1025	100.13	91.3456	8.65435
RLuc_H	F23	6	23	CTRL POS	11843.7	1396.62	1039.06	297.065	0.529737	RLuc	CTRL POS	CTRL POS	H	0_mM	0	0	600	104.064	94.934	5.06596
RLuc_H	G23	7	23	CTRL POS	11843.7	1396.62	1039.06	297.065	0.529737	RLuc	CTRL POS	CTRL POS	H	0_mM	0	0	1375	96.8908	88.3905	11.6095
RLuc_H	H23	8	23	CTRL POS	11843.7	1396.62	1039.06	297.065	0.529737	RLuc	CTRL POS	CTRL POS	H	0_mM	0	0	1050	99.8988	91.1346	8.86544
RLuc_H	I23	9	23	CTRL POS	11843.7	1396.62	1039.06	297.065	0.529737	RLuc	CTRL POS	CTRL POS	H	0_mM	0	0	1050	99.8988	91.1346	8.86544
RLuc_H	J23	10	23	CTRL POS	11843.7	1396.62	1039.06	297.065	0.529737	RLuc	CTRL POS	CTRL POS	H	0_mM	0	0	1275	97.8163	89.2348	10.7652
RLuc_H	K23	11	23	CTRL POS	11843.7	1396.62	1039.06	297.065	0.529737	RLuc	CTRL POS	CTRL POS	H	0_mM	0	0	1225	98.2791	89.657	10.343
RLuc_H	L23	12	23	CTRL POS	11843.7	1396.62	1039.06	297.065	0.529737	RLuc	CTRL POS	CTRL POS	H	0_mM	0	0	1500	95.7339	87.3351	12.6649
RLuc_H	M23	13	23	CTRL POS	11843.7	1396.62	1039.06	297.065	0.529737	RLuc	CTRL POS	CTRL POS	H	0_mM	0	0	1125	99.2046	90.5013	9.49868
RLuc_SC	M10	13	10	CMPD	18587.5	1754.76	1635.94	398.64	0.618903	RLuc	BLANK	BLANK	SC	0_mM	0		15000	21.1632	19.3006	80.6994
RLuc_SC	M11	13	11	CMPD	18587.5	1754.76	1635.94	398.64	0.618903	RLuc	BLANK	BLANK	SC	0_mM	0		15825	16.2964	14.8621	85.1379
RLuc_SC	M12	13	12	CMPD	18587.5	1754.76	1635.94	398.64	0.618903	RLuc	BLANK	BLANK	SC	0_mM	0		15775	16.5914	15.1311	84.8689
RLuc_SC	A24	1	24	CTRL NEG	18587.5	1754.76	1635.94	398.64	0.618903	RLuc	CTRL NEG	CTRL NEG	SC	0_mM	0	0	18950	-2.13845	-1.95024	101.95
RLuc_SC	B24	2	24	CTRL NEG	18587.5	1754.76	1635.94	398.64	0.618903	RLuc	CTRL NEG	CTRL NEG	SC	0_mM	0	0	21600	-17.7712	-16.2071	116.207
RLuc_SC	C24	3	24	CTRL NEG	18587.5	1754.76	1635.94	398.64	0.618903	RLuc	CTRL NEG	CTRL NEG	SC	0_mM	0	0	20425	-10.8397	-9.88568	109.886
RLuc_SC	D24	4	24	CTRL NEG	18587.5	1754.76	1635.94	398.64	0.618903	RLuc	CTRL NEG	CTRL NEG	SC	0_mM	0	0	18750	-0.958614	-0.874243	100.874
RLuc_SC	E24	5	24	CTRL NEG	18587.5	1754.76	1635.94	398.64	0.618903	RLuc	CTRL NEG	CTRL NEG	SC	0_mM	0	0	19225	-3.76072	-3.42972	103.43
RLuc_SC	F24	6	24	CTRL NEG	18587.5	1754.76	1635.94	398.64	0.618903	RLuc	CTRL NEG	CTRL NEG	SC	0_mM	0	0	21950	-19.8359	-18.0901	118.09
RLuc_SC	G24	7	24	CTRL NEG	18587.5	1754.76	1635.94	398.64	0.618903	RLuc	CTRL NEG	CTRL NEG	SC	0_mM	0	0	17725	5.08803	4.64022	95.3598
RLuc_SC	H24	8	24	CTRL NEG	18587.5	1754.76	1635.94	398.64	0.618903	RLuc	CTRL NEG	CTRL NEG	SC	0_mM	0	0	18950	-2.13845	-1.95024	101.95
RLuc_SC	I24	9	24	CTRL NEG	18587.5	1754.76	1635.94	398.64	0.618903	RLuc	CTRL NEG	CTRL NEG	SC	0_mM	0	0	18050	3.1708	2.89173	97.1083
RLuc_SC	J24	10	24	CTRL NEG	18587.5	1754.76	1635.94	398.64	0.618903	RLuc	CTRL NEG	CTRL NEG	SC	0_mM	0	0	18275	1.84349	1.68124	98.3188
RLuc_SC	K24	11	24	CTRL NEG	18587.5	1754.76	1635.94	398.64	0.618903	RLuc	CTRL NEG	CTRL NEG	SC	0_mM	0	0	17775	4.79307	4.37122	95.6288
RLuc_SC	L24	12	24	CTRL NEG	18587.5	1754.76	1635.94	398.64	0.618903	RLuc	CTRL NEG	CTRL NEG	SC	0_mM	0	0	18575	0.0737395	0.0672495	99.9328
RLuc_SC	M24	13	24	CTRL NEG	18587.5	1754.76	1635.94	398.64	0.618903	RLuc	CTRL NEG	CTRL NEG	SC	0_mM	0	0	16100	14.6742	13.3826	86.6174
RLuc_SC	N24	14	24	CTRL NEG	18587.5	1754.76	1635.94	398.64	0.618903	RLuc	CTRL NEG	CTRL NEG	SC	0_mM	0	0	18525	0.368698	0.336247	99.6638
RLuc_SC	O24	15	24	CTRL NEG	18587.5	1754.76	1635.94	398.64	0.618903	RLuc	CTRL NEG	CTRL NEG	SC	0_mM	0	0	15050	20.8683	19.0316	80.9684
RLuc_SC	P24	16	24	CTRL NEG	18587.5	1754.76	1635.94	398.64	0.618903	RLuc	CTRL NEG	CTRL NEG	SC	0_mM	0	0	17475	6.56282	5.98521	94.0148
RLuc_SC	A23	1	23	CTRL POS	18587.5	1754.76	1635.94	398.64	0.618903	RLuc	CTRL POS	CTRL POS	SC	0_mM	0	0	1125	103.014	93.9475	6.05245
RLuc_SC	B23	2	23	CTRL POS	18587.5	1754.76	1635.94	398.64	0.618903	RLuc	CTRL POS	CTRL POS	SC	0_mM	0	0	1250	102.277	93.2751	6.72495
RLuc_SC	C23	3	23	CTRL POS	18587.5	1754.76	1635.94	398.64	0.618903	RLuc	CTRL POS	CTRL POS	SC	0_mM	0	0	1800	99.0322	90.3161	9.68393
RLuc_SC	D23	4	23	CTRL POS	18587.5	1754.76	1635.94	398.64	0.618903	RLuc	CTRL POS	CTRL POS	SC	0_mM	0	0	1975	97.9998	89.3746	10.6254
RLuc_SC	E23	5	23	CTRL POS	18587.5	1754.76	1635.94	398.64	0.618903	RLuc	CTRL POS	CTRL POS	SC	0_mM	0	0	2225	96.525	88.0296	11.9704
RLuc_SC	F23	6	23	CTRL POS	18587.5	1754.76	1635.94	398.64	0.618903	RLuc	CTRL POS	CTRL POS	SC	0_mM	0	0	1800	99.0322	90.3161	9.68393
RLuc_SC	G23	7	23	CTRL POS	18587.5	1754.76	1635.94	398.64	0.618903	RLuc	CTRL POS	CTRL POS	SC	0_mM	0	0	2175	96.82	88.2986	11.7014
RLuc_SC	H23	8	23	CTRL POS	18587.5	1754.76	1635.94	398.64	0.618903	RLuc	CTRL POS	CTRL POS	SC	0_mM	0	0	1650	99.917	91.1231	8.87693
RLuc_SC	I23	9	23	CTRL POS	18587.5	1754.76	1635.94	398.64	0.618903	RLuc	CTRL POS	CTRL POS	SC	0_mM	0	0	2100	97.2624	88.7021	11.2979
RLuc_SC	J23	10	23	CTRL POS	18587.5	1754.76	1635.94	398.64	0.618903	RLuc	CTRL POS	CTRL POS	SC	0_mM	0	0	1150	102.867	93.813	6.18695
RLuc_SC	K23	11	23	CTRL POS	18587.5	1754.76	1635.94	398.64	0.618903	RLuc	CTRL POS	CTRL POS	SC	0_mM	0	0	1425	101.244	92.3336	7.66644
RLuc_SC	L23	12	23	CTRL POS	18587.5	1754.76	1635.94	398.64	0.618903	RLuc	CTRL POS	CTRL POS	SC	0_mM	0	0	2000	97.8523	89.2401	10.7599
RLuc_SC	M23	13	23	CTRL POS	18587.5	1754.76	1635.94	398.64	0.618903	RLuc	CTRL POS	CTRL POS	SC	0_mM	0	0	1350	101.687	92.7371	7.26295
FLuc_H	H07	8	7	CMPD	6139.06	838.002	71.875	56.9173	0.557495	FLuc	Ag 0.01 mM	Ag	H	0.01_mM	0.01	10	75	99.9485	98.7783	1.22168
FLuc_H	H08	8	8	CMPD	6139.06	838.002	71.875	56.9173	0.557495	FLuc	Ag 0.01 mM	Ag	H	0.01_mM	0.01	10	125	99.1244	97.9639	2.03614
FLuc_H	H09	8	9	CMPD	6139.06	838.002	71.875	56.9173	0.557495	FLuc	Ag 0.01 mM	Ag	H	0.01_mM	0.01	10	50	100.361	99.1855	0.814457
FLuc_H	H04	8	4	CMPD	6139.06	838.002	71.875	56.9173	0.557495	FLuc	Ag(I) 1 mM	Ag(I)	H	1_mM	1	1000	25	100.773	99.5928	0.407228
FLuc_H	H05	8	5	CMPD	6139.06	838.002	71.875	56.9173	0.557495	FLuc	Ag(I) 1 mM	Ag(I)	H	1_mM	1	1000	200	97.8882	96.7422	3.25783
FLuc_H	H06	8	6	CMPD	6139.06	838.002	71.875	56.9173	0.557495	FLuc	Ag(I) 1 mM	Ag(I)	H	1_mM	1	1000	25	100.773	99.5928	0.407228
FLuc_H	H01	8	1	CMPD	6139.06	838.002	71.875	56.9173	0.557495	FLuc	Ag(I) 5 mM	Ag(I)	H	5_mM	5	5000	50	100.361	99.1855	0.814457
FLuc_H	H02	8	2	CMPD	6139.06	838.002	71.875	56.9173	0.557495	FLuc	Ag(I) 5 mM	Ag(I)	H	5_mM	5	5000	125	99.1244	97.9639	2.03614
FLuc_H	H03	8	3	CMPD	6139.06	838.002	71.875	56.9173	0.557495	FLuc	Ag(I) 5 mM	Ag(I)	H	5_mM	5	5000	100	99.5364	98.3711	1.62891
FLuc_H	P07	16	7	CMPD	6139.06	838.002	71.875	56.9173	0.557495	FLuc	Al 0.01 mM	Al	H	0.01_mM	0.01	10	5375	12.5934	12.4459	87.5541
FLuc_H	P08	16	8	CMPD	6139.06	838.002	71.875	56.9173	0.557495	FLuc	Al 0.01 mM	Al	H	0.01_mM	0.01	10	4425	28.2514	27.9206	72.0794
FLuc_H	P09	16	9	CMPD	6139.06	838.002	71.875	56.9173	0.557495	FLuc	Al 0.01 mM	Al	H	0.01_mM	0.01	10	4725	23.3067	23.0339	76.9661
FLuc_H	P04	16	4	CMPD	6139.06	838.002	71.875	56.9173	0.557495	FLuc	Al(III) 1 mM	Al(III)	H	1_mM	1	1000	25	100.773	99.5928	0.407228
FLuc_H	P05	16	5	CMPD	6139.06	838.002	71.875	56.9173	0.557495	FLuc	Al(III) 1 mM	Al(III)	H	1_mM	1	1000	25	100.773	99.5928	0.407228
FLuc_H	P06	16	6	CMPD	6139.06	838.002	71.875	56.9173	0.557495	FLuc	Al(III) 1 mM	Al(III)	H	1_mM	1	1000	75	99.9485	98.7783	1.22168
FLuc_H	P01	16	1	CMPD	6139.06	838.002	71.875	56.9173	0.557495	FLuc	Al(III) 5 mM	Al(III)	H	5_mM	5	5000	25	100.773	99.5928	0.407228
FLuc_H	P02	16	2	CMPD	6139.06	838.002	71.875	56.9173	0.557495	FLuc	Al(III) 5 mM	Al(III)	H	5_mM	5	5000	25	100.773	99.5928	0.407228
FLuc_H	P03	16	3	CMPD	6139.06	838.002	71.875	56.9173	0.557495	FLuc	Al(III) 5 mM	Al(III)	H	5_mM	5	5000	50	100.361	99.1855	0.814457
FLuc_H	O07	15	7	CMPD	6139.06	838.002	71.875	56.9173	0.557495	FLuc	Ca 0.01 mM	Ca	H	0.01_mM	0.01	10	4875	20.8344	20.5905	79.4095
FLuc_H	O08	15	8	CMPD	6139.06	838.002	71.875	56.9173	0.557495	FLuc	Ca 0.01 mM	Ca	H	0.01_mM	0.01	10	4325	29.8996	29.5495	70.4505
FLuc_H	O09	15	9	CMPD	6139.06	838.002	71.875	56.9173	0.557495	FLuc	Ca 0.01 mM	Ca	H	0.01_mM	0.01	10	3700	40.2009	39.7302	60.2698
FLuc_H	O04	15	4	CMPD	6139.06	838.002	71.875	56.9173	0.557495	FLuc	Ca(II) 1 mM	Ca(II)	H	1_mM	1	1000	3650	41.025	40.5447	59.4553
FLuc_H	O05	15	5	CMPD	6139.06	838.002	71.875	56.9173	0.557495	FLuc	Ca(II) 1 mM	Ca(II)	H	1_mM	1	1000	5125	16.7139	16.5182	83.4818
FLuc_H	O06	15	6	CMPD	6139.06	838.002	71.875	56.9173	0.557495	FLuc	Ca(II) 1 mM	Ca(II)	H	1_mM	1	1000	3600	41.8491	41.3591	58.6409
FLuc_H	O01	15	1	CMPD	6139.06	838.002	71.875	56.9173	0.557495	FLuc	Ca(II) 5 mM	Ca(II)	H	5_mM	5	5000	1925	69.4566	68.6434	31.3566
FLuc_H	O02	15	2	CMPD	6139.06	838.002	71.875	56.9173	0.557495	FLuc	Ca(II) 5 mM	Ca(II)	H	5_mM	5	5000	1600	74.8133	73.9374	26.0626
FLuc_H	O03	15	3	CMPD	6139.06	838.002	71.875	56.9173	0.557495	FLuc	Ca(II) 5 mM	Ca(II)	H	5_mM	5	5000	1850	70.6928	69.8651	30.1349
FLuc_H	E16	5	16	CMPD	6139.06	838.002	71.875	56.9173	0.557495	FLuc	Cd 0.01 mM	Cd	H	0.01_mM	0.01	10	275	96.6521	95.5205	4.47951
FLuc_H	E17	5	17	CMPD	6139.06	838.002	71.875	56.9173	0.557495	FLuc	Cd 0.01 mM	Cd	H	0.01_mM	0.01	10	100	99.5364	98.3711	1.62891
FLuc_H	E18	5	18	CMPD	6139.06	838.002	71.875	56.9173	0.557495	FLuc	Cd 0.01 mM	Cd	H	0.01_mM	0.01	10	75	99.9485	98.7783	1.22168
FLuc_H	E13	5	13	CMPD	6139.06	838.002	71.875	56.9173	0.557495	FLuc	Cd(II) 1 mM	Cd(II)	H	1_mM	1	1000	75	99.9485	98.7783	1.22168
FLuc_H	E14	5	14	CMPD	6139.06	838.002	71.875	56.9173	0.557495	FLuc	Cd(II) 1 mM	Cd(II)	H	1_mM	1	1000	100	99.5364	98.3711	1.62891
FLuc_SC	E18	5	18	CMPD	31618.8	3708.35	232.813	86.4671	0.637275	FLuc	Cd(II) 0.01 mM	Cd(II)	SC	0.01_mM	0.01	10	31750	-0.418181	-0.415102	100.415
FLuc_SC	E13	5	13	CMPD	31618.8	3708.35	232.813	86.4671	0.637275	FLuc	Cd(II) 1 mM	Cd(II)	SC	1_mM	1	1000	100	100.423	99.6837	0.316268
FLuc_SC	E14	5	14	CMPD	31618.8	3708.35	232.813	86.4671	0.637275	FLuc	Cd(II) 1 mM	Cd(II)	SC	1_mM	1	1000	150	100.264	99.5256	0.474402
FLuc_SC	E15	5	15	CMPD	31618.8	3708.35	232.813	86.4671	0.637275	FLuc	Cd(II) 1 mM	Cd(II)	SC	1_mM	1	1000	75	100.503	99.7628	0.237201
FLuc_SC	E10	5	10	CMPD	31618.8	3708.35	232.813	86.4671	0.637275	FLuc	Cd(II) 5 mM	Cd(II)	SC	5_mM	5	5000	25	100.662	99.9209	0.079067
FLuc_SC	E11	5	11	CMPD	31618.8	3708.35	232.813	86.4671	0.637275	FLuc	Cd(II) 5 mM	Cd(II)	SC	5_mM	5	5000	50	100.582	99.8419	0.158134
FLuc_SC	E12	5	12	CMPD	31618.8	3708.35	232.813	86.4671	0.637275	FLuc	Cd(II) 5 mM	Cd(II)	SC	5_mM	5	5000	125	100.344	99.6047	0.395335
FLuc_SC	F07	6	7	CMPD	31618.8	3708.35	232.813	86.4671	0.637275	FLuc	Co(II) 0.01 mM	Co(II)	SC	0.01_mM	0.01	10	34825	-10.2156	-10.1403	110.14
FLuc_SC	F08	6	8	CMPD	31618.8	3708.35	232.813	86.4671	0.637275	FLuc	Co(II) 0.01 mM	Co(II)	SC	0.01_mM	0.01	10	32650	-3.28571	-3.26151	103.262
FLuc_SC	F09	6	9	CMPD	31618.8	3708.35	232.813	86.4671	0.637275	FLuc	Co(II) 0.01 mM	Co(II)	SC	0.01_mM	0.01	10	35925	-13.7203	-13.6193	113.619
FLuc_SC	F04	6	4	CMPD	31618.8	3708.35	232.813	86.4671	0.637275	FLuc	Co(II) 1 mM	Co(II)	SC	1_mM	1	1000	8175	74.6951	74.1451	25.8549
FLuc_SC	F05	6	5	CMPD	31618.8	3708.35	232.813	86.4671	0.637275	FLuc	Co(II) 1 mM	Co(II)	SC	1_mM	1	1000	11750	63.3046	62.8385	37.1615
FLuc_SC	F06	6	6	CMPD	31618.8	3708.35	232.813	86.4671	0.637275	FLuc	Co(II) 1 mM	Co(II)	SC	1_mM	1	1000	16575	47.9315	47.5786	52.4214
FLuc_SC	F01	6	1	CMPD	31618.8	3708.35	232.813	86.4671	0.637275	FLuc	Co(II) 5 mM	Co(II)	SC	5_mM	5	5000	150	100.264	99.5256	0.474402
FLuc_SC	F02	6	2	CMPD	31618.8	3708.35	232.813	86.4671	0.637275	FLuc	Co(II) 5 mM	Co(II)	SC	5_mM	5	5000	250	99.9452	99.2093	0.79067
FLuc_SC	F03	6	3	CMPD	31618.8	3708.35	232.813	86.4671	0.637275	FLuc	Co(II) 5 mM	Co(II)	SC	5_mM	5	5000	100	100.423	99.6837	0.316268
FLuc_SC	I16	9	16	CMPD	31618.8	3708.35	232.813	86.4671	0.637275	FLuc	Cs(I) 0.01 mM	Cs(I)	SC	0.01_mM	0.01	10	30775	2.68831	2.66851	97.3315
FLuc_SC	I17	9	17	CMPD	31618.8	3708.35	232.813	86.4671	0.637275	FLuc	Cs(I) 0.01 mM	Cs(I)	SC	0.01_mM	0.01	10	30825	2.529	2.51038	97.4896
FLuc_SC	I18	9	18	CMPD	31618.8	3708.35	232.813	86.4671	0.637275	FLuc	Cs(I) 0.01 mM	Cs(I)	SC	0.01_mM	0.01	10	27350	13.6008	13.5007	86.4993
FLuc_SC	I13	9	13	CMPD	31618.8	3708.35	232.813	86.4671	0.637275	FLuc	Cs(I) 1 mM	Cs(I)	SC	1_mM	1	1000	32575	-3.04675	-3.02431	103.024
FLuc_SC	I14	9	14	CMPD	31618.8	3708.35	232.813	86.4671	0.637275	FLuc	Cs(I) 1 mM	Cs(I)	SC	1_mM	1	1000	31675	-0.17922	-0.177901	100.178
FLuc_SC	I15	9	15	CMPD	31618.8	3708.35	232.813	86.4671	0.637275	FLuc	Cs(I) 1 mM	Cs(I)	SC	1_mM	1	1000	33475	-5.91427	-5.87073	105.871
FLuc_SC	I11	9	11	CMPD	31618.8	3708.35	232.813	86.4671	0.637275	FLuc	Cs(I) 5 mM	Cs(I)	SC	5_mM	5	5000	19350	39.09	38.8021	61.1979
FLuc_SC	I12	9	12	CMPD	31618.8	3708.35	232.813	86.4671	0.637275	FLuc	Cs(I) 5 mM	Cs(I)	SC	5_mM	5	5000	16075	49.5246	49.1599	50.8401
FLuc_SC	I19	9	19	CMPD	31618.8	3708.35	232.813	86.4671	0.637275	FLuc	Cs(I) 5 mM	Cs(I)	SC	5_mM	5	5000	15800	50.4008	50.0297	49.9703
FLuc_SC	I20	9	20	CMPD	31618.8	3708.35	232.813	86.4671	0.637275	FLuc	Cs(I) 5 mM	Cs(I)	SC	5_mM	5	5000	19875	37.4172	37.1417	62.8583
FLuc_SC	A24	1	24	CTRL NEG	31618.8	3708.35	232.813	86.4671	0.637275	FLuc	CTRL NEG	CTRL NEG	SC	0_mM	0	0	33975	-7.50734	-7.45207	107.452
FLuc_SC	B24	2	24	CTRL NEG	31618.8	3708.35	232.813	86.4671	0.637275	FLuc	CTRL NEG	CTRL NEG	SC	0_mM	0	0	39600	-25.4294	-25.2421	125.242
FLuc_SC	C24	3	24	CTRL NEG	31618.8	3708.35	232.813	86.4671	0.637275	FLuc	CTRL NEG	CTRL NEG	SC	0_mM	0	0	35675	-12.9238	-12.8286	112.829
FLuc_SC	D24	4	24	CTRL NEG	31618.8	3708.35	232.813	86.4671	0.637275	FLuc	CTRL NEG	CTRL NEG	SC	0_mM	0	0	35025	-10.8528	-10.7729	110.773
FLuc_SC	E24	5	24	CTRL NEG	31618.8	3708.35	232.813	86.4671	0.637275	FLuc	CTRL NEG	CTRL NEG	SC	0_mM	0	0	35775	-13.2424	-13.1449	113.145
FLuc_SC	F24	6	24	CTRL NEG	31618.8	3708.35	232.813	86.4671	0.637275	FLuc	CTRL NEG	CTRL NEG	SC	0_mM	0	0	34500	-9.18007	-9.11247	109.112
FLuc_SC	G24	7	24	CTRL NEG	31618.8	3708.35	232.813	86.4671	0.637275	FLuc	CTRL NEG	CTRL NEG	SC	0_mM	0	0	30950	2.13073	2.11504	97.885
FLuc_SC	H24	8	24	CTRL NEG	31618.8	3708.35	232.813	86.4671	0.637275	FLuc	CTRL NEG	CTRL NEG	SC	0_mM	0	0	28475	10.0164	9.94268	90.0573
FLuc_SC	I24	9	24	CTRL NEG	31618.8	3708.35	232.813	86.4671	0.637275	FLuc	CTRL NEG	CTRL NEG	SC	0_mM	0	0	31375	0.776622	0.770903	99.2291
FLuc_SC	J24	10	24	CTRL NEG	31618.8	3708.35	232.813	86.4671	0.637275	FLuc	CTRL NEG	CTRL NEG	SC	0_mM	0	0	30275	4.28138	4.24985	95.7501
FLuc_SC	K24	11	24	CTRL NEG	31618.8	3708.35	232.813	86.4671	0.637275	FLuc	CTRL NEG	CTRL NEG	SC	0_mM	0	0	29275	7.46752	7.41253	92.5875
FLuc_SC	L24	12	24	CTRL NEG	31618.8	3708.35	232.813	86.4671	0.637275	FLuc	CTRL NEG	CTRL NEG	SC	0_mM	0	0	29450	6.90994	6.85906	93.1409
FLuc_SC	M24	13	24	CTRL NEG	31618.8	3708.35	232.813	86.4671	0.637275	FLuc	CTRL NEG	CTRL NEG	SC	0_mM	0	0	28500	9.93678	9.86361	90.1364
FLuc_SC	N24	14	24	CTRL NEG	31618.8	3708.35	232.813	86.4671	0.637275	FLuc	CTRL NEG	CTRL NEG	SC	0_mM	0	0	26450	16.4684	16.3471	83.6529
FLuc_SC	O24	15	24	CTRL NEG	31618.8	3708.35	232.813	86.4671	0.637275	FLuc	CTRL NEG	CTRL NEG	SC	0_mM	0	0	27175	14.1584	14.0542	85.9458
FLuc_SC	P24	16	24	CTRL NEG	31618.8	3708.35	232.813	86.4671	0.637275	FLuc	CTRL NEG	CTRL NEG	SC	0_mM	0	0	29425	6.9896	6.93813	93.0619
FLuc_SC	A23	1	23	CTRL POS	31618.8	3708.35	232.813	86.4671	0.637275	FLuc	CTRL POS	CTRL POS	SC	0_mM	0	0	300	99.7859	99.0512	0.948804
FLuc_SC	B23	2	23	CTRL POS	31618.8	3708.35	232.813	86.4671	0.637275	FLuc	CTRL POS	CTRL POS	SC	0_mM	0	0	250	99.9452	99.2093	0.79067
FLuc_SC	C23	3	23	CTRL POS	31618.8	3708.35	232.813	86.4671	0.637275	FLuc	CTRL POS	CTRL POS	SC	0_mM	0	0	250	99.9452	99.2093	0.79067
FLuc_SC	D23	4	23	CTRL POS	31618.8	3708.35	232.813	86.4671	0.637275	FLuc	CTRL POS	CTRL POS	SC	0_mM	0	0	150	100.264	99.5256	0.474402
FLuc_SC	E23	5	23	CTRL POS	31618.8	3708.35	232.813	86.4671	0.637275	FLuc	CTRL POS	CTRL POS	SC	0_mM	0	0	175	100.184	99.4465	0.553469
FLuc_SC	F23	6	23	CTRL POS	31618.8	3708.35	232.813	86.4671	0.637275	FLuc	CTRL POS	CTRL POS	SC	0_mM	0	0	100	100.423	99.6837	0.316268
FLuc_SC	G23	7	23	CTRL POS	31618.8	3708.35	232.813	86.4671	0.637275	FLuc	CTRL POS	CTRL POS	SC	0_mM	0	0	250	99.9452	99.2093	0.79067
FLuc_SC	H23	8	23	CTRL POS	31618.8	3708.35	232.813	86.4671	0.637275	FLuc	CTRL POS	CTRL POS	SC	0_mM	0	0	375	99.547	98.814	1.18601
FLuc_SC	I23	9	23	CTRL POS	31618.8	3708.35	232.813	86.4671	0.637275	FLuc	CTRL POS	CTRL POS	SC	0_mM	0	0	150	100.264	99.5256	0.474402
FLuc_SC	J23	10	23	CTRL POS	31618.8	3708.35	232.813	86.4671	0.637275	FLuc	CTRL POS	CTRL POS	SC	0_mM	0	0	100	100.423	99.6837	0.316268
FLuc_SC	K23	11	23	CTRL POS	31618.8	3708.35	232.813	86.4671	0.637275	FLuc	CTRL POS	CTRL POS	SC	0_mM	0	0	375	99.547	98.814	1.18601
FLuc_SC	L23	12	23	CTRL POS	31618.8	3708.35	232.813	86.4671	0.637275	FLuc	CTRL POS	CTRL POS	SC	0_mM	0	0	250	99.9452	99.2093	0.79067
FLuc_SC	M23	13	23	CTRL POS	31618.8	3708.35	232.813	86.4671	0.637275	FLuc	CTRL POS	CTRL POS	SC	0_mM	0	0	275	99.8656	99.1303	0.869737
FLuc_SC	N23	14	23	CTRL POS	31618.8	3708.35	232.813	86.4671	0.637275	FLuc	CTRL POS	CTRL POS	SC	0_mM	0	0	175	100.184	99.4465	0.553469
FLuc_SC	O23	15	23	CTRL POS	31618.8	3708.35	232.813	86.4671	0.637275	FLuc	CTRL POS	CTRL POS	SC	0_mM	0	0	225	100.025	99.2884	0.711603
FLuc_SC	P23	16	23	CTRL POS	31618.8	3708.35	232.813	86.4671	0.637275	FLuc	CTRL POS	CTRL POS	SC	0_mM	0	0	325	99.7063	98.9721	1.02787
FLuc_SC	D16	4	16	CMPD	31618.8	3708.35	232.813	86.4671	0.637275	FLuc	Cu(I) 0.01 mM	Cu(I)	SC	0.01_mM	0.01	10	35450	-12.2069	-12.117	112.117
FLuc_SC	D17	4	17	CMPD	31618.8	3708.35	232.813	86.4671	0.637275	FLuc	Cu(I) 0.01 mM	Cu(I)	SC	0.01_mM	0.01	10	37275	-18.0216	-17.8889	117.889
FLuc_SC	D18	4	18	CMPD	31618.8	3708.35	232.813	86.4671	0.637275	FLuc	Cu(I) 0.01 mM	Cu(I)	SC	0.01_mM	0.01	10	36325	-14.9948	-14.8844	114.884
FLuc_SC	D13	4	13	CMPD	31618.8	3708.35	232.813	86.4671	0.637275	FLuc	Cu(I) 1 mM	Cu(I)	SC	1_mM	1	1000	150	100.264	99.5256	0.474402
FLuc_SC	D14	4	14	CMPD	31618.8	3708.35	232.813	86.4671	0.637275	FLuc	Cu(I) 1 mM	Cu(I)	SC	1_mM	1	1000	100	100.423	99.6837	0.316268
FLuc_SC	D15	4	15	CMPD	31618.8	3708.35	232.813	86.4671	0.637275	FLuc	Cu(I) 1 mM	Cu(I)	SC	1_mM	1	1000	200	100.105	99.3675	0.632536
FLuc_SC	D10	4	10	CMPD	31618.8	3708.35	232.813	86.4671	0.637275	FLuc	Cu(I) 5 mM	Cu(I)	SC	5_mM	5	5000	250	99.9452	99.2093	0.79067
FLuc_SC	D11	4	11	CMPD	31618.8	3708.35	232.813	86.4671	0.637275	FLuc	Cu(I) 5 mM	Cu(I)	SC	5_mM	5	5000	25	100.662	99.9209	0.079067
FLuc_SC	D12	4	12	CMPD	31618.8	3708.35	232.813	86.4671	0.637275	FLuc	Cu(I) 5 mM	Cu(I)	SC	5_mM	5	5000	125	100.344	99.6047	0.395335
FLuc_SC	B07	2	7	CMPD	31618.8	3708.35	232.813	86.4671	0.637275	FLuc	Cu(II) 0.01 mM	Cu(II)	SC	0.01_mM	0.01	10	36500	-15.5523	-15.4378	115.438
FLuc_SC	B08	2	8	CMPD	31618.8	3708.35	232.813	86.4671	0.637275	FLuc	Cu(II) 0.01 mM	Cu(II)	SC	0.01_mM	0.01	10	29950	5.31687	5.27772	94.7223
FLuc_SC	B09	2	9	CMPD	31618.8	3708.35	232.813	86.4671	0.637275	FLuc	Cu(II) 0.01 mM	Cu(II)	SC	0.01_mM	0.01	10	35725	-13.0831	-12.9868	112.987
FLuc_SC	B04	2	4	CMPD	31618.8	3708.35	232.813	86.4671	0.637275	FLuc	Cu(II) 1 mM	Cu(II)	SC	1_mM	1	1000	350	99.6266	98.8931	1.10694
FLuc_SC	B05	2	5	CMPD	31618.8	3708.35	232.813	86.4671	0.637275	FLuc	Cu(II) 1 mM	Cu(II)	SC	1_mM	1	1000	100	100.423	99.6837	0.316268
FLuc_SC	B06	2	6	CMPD	31618.8	3708.35	232.813	86.4671	0.637275	FLuc	Cu(II) 1 mM	Cu(II)	SC	1_mM	1	1000	225	100.025	99.2884	0.711603
FLuc_SC	B01	2	1	CMPD	31618.8	3708.35	232.813	86.4671	0.637275	FLuc	Cu(II) 5 mM	Cu(II)	SC	5_mM	5	5000	175	100.184	99.4465	0.553469
FLuc_SC	B02	2	2	CMPD	31618.8	3708.35	232.813	86.4671	0.637275	FLuc	Cu(II) 5 mM	Cu(II)	SC	5_mM	5	5000	75	100.503	99.7628	0.237201
FLuc_SC	B03	2	3	CMPD	31618.8	3708.35	232.813	86.4671	0.637275	FLuc	Cu(II) 5 mM	Cu(II)	SC	5_mM	5	5000	275	99.8656	99.1303	0.869737
FLuc_SC	B16	2	16	CMPD	31618.8	3708.35	232.813	86.4671	0.637275	FLuc	Fe(II)-1 0.01 mM	Fe(II)-1	SC	0.01_mM	0.01	10	42175	-33.6337	-33.386	133.386
FLuc_SC	B17	2	17	CMPD	31618.8	3708.35	232.813	86.4671	0.637275	FLuc	Fe(II)-1 0.01 mM	Fe(II)-1	SC	0.01_mM	0.01	10	36200	-14.5965	-14.489	114.489
FLuc_SC	B18	2	18	CMPD	31618.8	3708.35	232.813	86.4671	0.637275	FLuc	Fe(II)-1 0.01 mM	Fe(II)-1	SC	0.01_mM	0.01	10	36800	-16.5082	-16.3866	116.387
FLuc_SC	B13	2	13	CMPD	31618.8	3708.35	232.813	86.4671	0.637275	FLuc	Fe(II)-1 1 mM	Fe(II)-1	SC	1_mM	1	1000	100	100.423	99.6837	0.316268
FLuc_SC	B14	2	14	CMPD	31618.8	3708.35	232.813	86.4671	0.637275	FLuc	Fe(II)-1 1 mM	Fe(II)-1	SC	1_mM	1	1000	6000	81.6249	81.0239	18.9761
FLuc_SC	B15	2	15	CMPD	31618.8	3708.35	232.813	86.4671	0.637275	FLuc	Fe(II)-1 1 mM	Fe(II)-1	SC	1_mM	1	1000	200	100.105	99.3675	0.632536
FLuc_SC	B10	2	10	CMPD	31618.8	3708.35	232.813	86.4671	0.637275	FLuc	Fe(II)-1 5 mM	Fe(II)-1	SC	5_mM	5	5000	100	100.423	99.6837	0.316268
FLuc_SC	B11	2	11	CMPD	31618.8	3708.35	232.813	86.4671	0.637275	FLuc	Fe(II)-1 5 mM	Fe(II)-1	SC	5_mM	5	5000	50	100.582	99.8419	0.158134
FLuc_SC	B12	2	12	CMPD	31618.8	3708.35	232.813	86.4671	0.637275	FLuc	Fe(II)-1 5 mM	Fe(II)-1	SC	5_mM	5	5000	25	100.662	99.9209	0.079067
FLuc_SC	H16	8	16	CMPD	31618.8	3708.35	232.813	86.4671	0.637275	FLuc	Fe(II)-2 0.01 mM	Fe(II)-2	SC	0.01_mM	0.01	10	34650	-9.65799	-9.58687	109.587
FLuc_SC	H17	8	17	CMPD	31618.8	3708.35	232.813	86.4671	0.637275	FLuc	Fe(II)-2 0.01 mM	Fe(II)-2	SC	0.01_mM	0.01	10	34025	-7.66665	-7.6102	107.61
FLuc_SC	H18	8	18	CMPD	31618.8	3708.35	232.813	86.4671	0.637275	FLuc	Fe(II)-2 0.01 mM	Fe(II)-2	SC	0.01_mM	0.01	10	33650	-6.47185	-6.42419	106.424
FLuc_SC	H13	8	13	CMPD	31618.8	3708.35	232.813	86.4671	0.637275	FLuc	Fe(II)-2 1 mM	Fe(II)-2	SC	1_mM	1	1000	100	100.423	99.6837	0.316268
FLuc_SC	H14	8	14	CMPD	31618.8	3708.35	232.813	86.4671	0.637275	FLuc	Fe(II)-2 1 mM	Fe(II)-2	SC	1_mM	1	1000	125	100.344	99.6047	0.395335
FLuc_SC	H15	8	15	CMPD	31618.8	3708.35	232.813	86.4671	0.637275	FLuc	Fe(II)-2 1 mM	Fe(II)-2	SC	1_mM	1	1000	100	100.423	99.6837	0.316268
FLuc_SC	H10	8	10	CMPD	31618.8	3708.35	232.813	86.4671	0.637275	FLuc	Fe(II)-2 5 mM	Fe(II)-2	SC	5_mM	5	5000	100	100.423	99.6837	0.316268
FLuc_SC	H11	8	11	CMPD	31618.8	3708.35	232.813	86.4671	0.637275	FLuc	Fe(II)-2 5 mM	Fe(II)-2	SC	5_mM	5	5000	100	100.423	99.6837	0.316268
FLuc_SC	H12	8	12	CMPD	31618.8	3708.35	232.813	86.4671	0.637275	FLuc	Fe(II)-2 5 mM	Fe(II)-2	SC	5_mM	5	5000	150	100.264	99.5256	0.474402
FLuc_SC	F16	6	16	CMPD	31618.8	3708.35	232.813	86.4671	0.637275	FLuc	Fe(II)-3 0.01 mM	Fe(II)-3	SC	0.01_mM	0.01	10	38175	-20.8891	-20.7353	120.735
FLuc_SC	F17	6	17	CMPD	31618.8	3708.35	232.813	86.4671	0.637275	FLuc	Fe(II)-3 0.01 mM	Fe(II)-3	SC	0.01_mM	0.01	10	33000	-4.40086	-4.36845	104.368
FLuc_SC	F18	6	18	CMPD	31618.8	3708.35	232.813	86.4671	0.637275	FLuc	Fe(II)-3 0.01 mM	Fe(II)-3	SC	0.01_mM	0.01	10	32575	-3.04675	-3.02431	103.024
FLuc_SC	F13	6	13	CMPD	31618.8	3708.35	232.813	86.4671	0.637275	FLuc	Fe(II)-3 1 mM	Fe(II)-3	SC	1_mM	1	1000	50	100.582	99.8419	0.158134
FLuc_SC	F14	6	14	CMPD	31618.8	3708.35	232.813	86.4671	0.637275	FLuc	Fe(II)-3 1 mM	Fe(II)-3	SC	1_mM	1	1000	125	100.344	99.6047	0.395335
FLuc_SC	F15	6	15	CMPD	31618.8	3708.35	232.813	86.4671	0.637275	FLuc	Fe(II)-3 1 mM	Fe(II)-3	SC	1_mM	1	1000	50	100.582	99.8419	0.158134
FLuc_SC	F10	6	10	CMPD	31618.8	3708.35	232.813	86.4671	0.637275	FLuc	Fe(II)-3 5 mM	Fe(II)-3	SC	5_mM	5	5000	50	100.582	99.8419	0.158134
FLuc_SC	F11	6	11	CMPD	31618.8	3708.35	232.813	86.4671	0.637275	FLuc	Fe(II)-3 5 mM	Fe(II)-3	SC	5_mM	5	5000	25	100.662	99.9209	0.079067
FLuc_SC	F12	6	12	CMPD	31618.8	3708.35	232.813	86.4671	0.637275	FLuc	Fe(II)-3 5 mM	Fe(II)-3	SC	5_mM	5	5000	150	100.264	99.5256	0.474402
FLuc_SC	E07	5	7	CMPD	31618.8	3708.35	232.813	86.4671	0.637275	FLuc	Fe(III) 0.01 mM	Fe(III)	SC	0.01_mM	0.01	10	225	100.025	99.2884	0.711603
FLuc_SC	E08	5	8	CMPD	31618.8	3708.35	232.813	86.4671	0.637275	FLuc	Fe(III) 0.01 mM	Fe(III)	SC	0.01_mM	0.01	10	625	98.7504	98.0233	1.97668
FLuc_SC	E09	5	9	CMPD	31618.8	3708.35	232.813	86.4671	0.637275	FLuc	Fe(III) 0.01 mM	Fe(III)	SC	0.01_mM	0.01	10	400	99.4673	98.7349	1.26507
FLuc_SC	E04	5	4	CMPD	31618.8	3708.35	232.813	86.4671	0.637275	FLuc	Fe(III) 1 mM	Fe(III)	SC	1_mM	1	1000	225	100.025	99.2884	0.711603
FLuc_SC	E05	5	5	CMPD	31618.8	3708.35	232.813	86.4671	0.637275	FLuc	Fe(III) 1 mM	Fe(III)	SC	1_mM	1	1000	350	99.6266	98.8931	1.10694
FLuc_SC	E06	5	6	CMPD	31618.8	3708.35	232.813	86.4671	0.637275	FLuc	Fe(III) 1 mM	Fe(III)	SC	1_mM	1	1000	100	100.423	99.6837	0.316268
FLuc_SC	E01	5	1	CMPD	31618.8	3708.35	232.813	86.4671	0.637275	FLuc	Fe(III) 5 mM	Fe(III)	SC	5_mM	5	5000	100	100.423	99.6837	0.316268
FLuc_SC	E02	5	2	CMPD	31618.8	3708.35	232.813	86.4671	0.637275	FLuc	Fe(III) 5 mM	Fe(III)	SC	5_mM	5	5000	100	100.423	99.6837	0.316268
FLuc_SC	E03	5	3	CMPD	31618.8	3708.35	232.813	86.4671	0.637275	FLuc	Fe(III) 5 mM	Fe(III)	SC	5_mM	5	5000	75	100.503	99.7628	0.237201
FLuc_SC	A16	1	16	CMPD	31618.8	3708.35	232.813	86.4671	0.637275	FLuc	Ga(III) 0.01 mM	Ga(III)	SC	0.01_mM	0.01	10	375	99.547	98.814	1.18601
FLuc_SC	A17	1	17	CMPD	31618.8	3708.35	232.813	86.4671	0.637275	FLuc	Ga(III) 0.01 mM	Ga(III)	SC	0.01_mM	0.01	10	200	100.105	99.3675	0.632536
FLuc_SC	A18	1	18	CMPD	31618.8	3708.35	232.813	86.4671	0.637275	FLuc	Ga(III) 0.01 mM	Ga(III)	SC	0.01_mM	0.01	10	3000	91.1834	90.512	9.48804
FLuc_SC	A13	1	13	CMPD	31618.8	3708.35	232.813	86.4671	0.637275	FLuc	Ga(III) 1 mM	Ga(III)	SC	1_mM	1	1000	100	100.423	99.6837	0.316268
FLuc_SC	A14	1	14	CMPD	31618.8	3708.35	232.813	86.4671	0.637275	FLuc	Ga(III) 1 mM	Ga(III)	SC	1_mM	1	1000	50	100.582	99.8419	0.158134
FLuc_SC	A15	1	15	CMPD	31618.8	3708.35	232.813	86.4671	0.637275	FLuc	Ga(III) 1 mM	Ga(III)	SC	1_mM	1	1000	100	100.423	99.6837	0.316268
FLuc_SC	A10	1	10	CMPD	31618.8	3708.35	232.813	86.4671	0.637275	FLuc	Ga(III) 5 mM	Ga(III)	SC	5_mM	5	5000	325	99.7063	98.9721	1.02787
FLuc_SC	A11	1	11	CMPD	31618.8	3708.35	232.813	86.4671	0.637275	FLuc	Ga(III) 5 mM	Ga(III)	SC	5_mM	5	5000	75	100.503	99.7628	0.237201
FLuc_SC	A12	1	12	CMPD	31618.8	3708.35	232.813	86.4671	0.637275	FLuc	Ga(III) 5 mM	Ga(III)	SC	5_mM	5	5000	50	100.582	99.8419	0.158134
FLuc_SC	D07	4	7	CMPD	31618.8	3708.35	232.813	86.4671	0.637275	FLuc	K(I)-1 0.01 mM	K(I)-1	SC	0.01_mM	0.01	10	31475	0.458008	0.454635	99.5454
FLuc_SC	D08	4	8	CMPD	31618.8	3708.35	232.813	86.4671	0.637275	FLuc	K(I)-1 0.01 mM	K(I)-1	SC	0.01_mM	0.01	10	31850	-0.736795	-0.73137	100.731
FLuc_SC	D09	4	9	CMPD	31618.8	3708.35	232.813	86.4671	0.637275	FLuc	K(I)-1 0.01 mM	K(I)-1	SC	0.01_mM	0.01	10	31700	-0.258874	-0.256968	100.257
FLuc_SC	D04	4	4	CMPD	31618.8	3708.35	232.813	86.4671	0.637275	FLuc	K(I)-1 1 mM	K(I)-1	SC	1_mM	1	1000	33650	-6.47185	-6.42419	106.424
FLuc_SC	D05	4	5	CMPD	31618.8	3708.35	232.813	86.4671	0.637275	FLuc	K(I)-1 1 mM	K(I)-1	SC	1_mM	1	1000	29425	6.9896	6.93813	93.0619
FLuc_SC	D06	4	6	CMPD	31618.8	3708.35	232.813	86.4671	0.637275	FLuc	K(I)-1 1 mM	K(I)-1	SC	1_mM	1	1000	30475	3.64415	3.61732	96.3827
FLuc_SC	D01	4	1	CMPD	31618.8	3708.35	232.813	86.4671	0.637275	FLuc	K(I)-1 5 mM	K(I)-1	SC	5_mM	5	5000	21150	33.3549	33.1093	66.8907
FLuc_SC	D02	4	2	CMPD	31618.8	3708.35	232.813	86.4671	0.637275	FLuc	K(I)-1 5 mM	K(I)-1	SC	5_mM	5	5000	22925	27.6995	27.4956	72.5044
FLuc_SC	D03	4	3	CMPD	31618.8	3708.35	232.813	86.4671	0.637275	FLuc	K(I)-1 5 mM	K(I)-1	SC	5_mM	5	5000	18075	43.1523	42.8346	57.1654
FLuc_SC	K16	11	16	CMPD	31618.8	3708.35	232.813	86.4671	0.637275	FLuc	K(I)-2 0.01 mM	K(I)-2	SC	0.01_mM	0.01	10	25625	19.0969	18.9563	81.0437
FLuc_SC	K17	11	17	CMPD	31618.8	3708.35	232.813	86.4671	0.637275	FLuc	K(I)-2 0.01 mM	K(I)-2	SC	0.01_mM	0.01	10	26700	15.6718	15.5564	84.4436
FLuc_SC	K18	11	18	CMPD	31618.8	3708.35	232.813	86.4671	0.637275	FLuc	K(I)-2 0.01 mM	K(I)-2	SC	0.01_mM	0.01	10	24800	21.7255	21.5655	78.4345
FLuc_SC	K13	11	13	CMPD	31618.8	3708.35	232.813	86.4671	0.637275	FLuc	K(I)-2 1 mM	K(I)-2	SC	1_mM	1	1000	29375	7.1489	7.09626	92.9037
FLuc_SC	K14	11	14	CMPD	31618.8	3708.35	232.813	86.4671	0.637275	FLuc	K(I)-2 1 mM	K(I)-2	SC	1_mM	1	1000	26625	15.9108	15.7936	84.2064
FLuc_SC	K15	11	15	CMPD	31618.8	3708.35	232.813	86.4671	0.637275	FLuc	K(I)-2 1 mM	K(I)-2	SC	1_mM	1	1000	25425	19.7342	19.5889	80.4111
FLuc_SC	K10	11	10	CMPD	31618.8	3708.35	232.813	86.4671	0.637275	FLuc	K(I)-2 5 mM	K(I)-2	SC	5_mM	5	5000	13875	56.5341	56.1178	43.8822
FLuc_SC	K11	11	11	CMPD	31618.8	3708.35	232.813	86.4671	0.637275	FLuc	K(I)-2 5 mM	K(I)-2	SC	5_mM	5	5000	14050	55.9765	55.5643	44.4357
FLuc_SC	K12	11	12	CMPD	31618.8	3708.35	232.813	86.4671	0.637275	FLuc	K(I)-2 5 mM	K(I)-2	SC	5_mM	5	5000	18700	41.1609	40.8579	59.1421
FLuc_SC	N07	14	7	CMPD	31618.8	3708.35	232.813	86.4671	0.637275	FLuc	Li(I) 0.01 mM	Li(I)	SC	0.01_mM	0.01	10	29025	8.26405	8.2032	91.7968
FLuc_SC	N08	14	8	CMPD	31618.8	3708.35	232.813	86.4671	0.637275	FLuc	Li(I) 0.01 mM	Li(I)	SC	0.01_mM	0.01	10	31250	1.17489	1.16624	98.8338
FLuc_SC	N09	14	9	CMPD	31618.8	3708.35	232.813	86.4671	0.637275	FLuc	Li(I) 0.01 mM	Li(I)	SC	0.01_mM	0.01	10	27975	11.6095	11.524	88.476
FLuc_SC	N04	14	4	CMPD	31618.8	3708.35	232.813	86.4671	0.637275	FLuc	Li(I) 1 mM	Li(I)	SC	1_mM	1	1000	28500	9.93678	9.86361	90.1364
FLuc_SC	N05	14	5	CMPD	31618.8	3708.35	232.813	86.4671	0.637275	FLuc	Li(I) 1 mM	Li(I)	SC	1_mM	1	1000	25475	19.5748	19.4307	80.5693
FLuc_SC	N06	14	6	CMPD	31618.8	3708.35	232.813	86.4671	0.637275	FLuc	Li(I) 1 mM	Li(I)	SC	1_mM	1	1000	27375	13.5212	13.4216	86.5784
FLuc_SC	N01	14	1	CMPD	31618.8	3708.35	232.813	86.4671	0.637275	FLuc	Li(I) 5 mM	Li(I)	SC	5_mM	5	5000	23425	26.1064	25.9142	74.0858
FLuc_SC	N02	14	2	CMPD	31618.8	3708.35	232.813	86.4671	0.637275	FLuc	Li(I) 5 mM	Li(I)	SC	5_mM	5	5000	22775	28.1774	27.97	72.03
FLuc_SC	N03	14	3	CMPD	31618.8	3708.35	232.813	86.4671	0.637275	FLuc	Li(I) 5 mM	Li(I)	SC	5_mM	5	5000	24475	22.761	22.5934	77.4066
FLuc_SC	M07	13	7	CMPD	31618.8	3708.35	232.813	86.4671	0.637275	FLuc	Mg(II) 0.01 mM	Mg(II)	SC	0.01_mM	0.01	10	20925	34.0718	33.8209	66.1791
FLuc_SC	M08	13	8	CMPD	31618.8	3708.35	232.813	86.4671	0.637275	FLuc	Mg(II) 0.01 mM	Mg(II)	SC	0.01_mM	0.01	10	22000	30.6467	30.421	69.579
FLuc_SC	M09	13	9	CMPD	31618.8	3708.35	232.813	86.4671	0.637275	FLuc	Mg(II) 0.01 mM	Mg(II)	SC	0.01_mM	0.01	10	24900	21.4069	21.2493	78.7507
FLuc_SC	M04	13	4	CMPD	31618.8	3708.35	232.813	86.4671	0.637275	FLuc	Mg(II) 1 mM	Mg(II)	SC	1_mM	1	1000	23300	26.5047	26.3095	73.6905
FLuc_SC	M05	13	5	CMPD	31618.8	3708.35	232.813	86.4671	0.637275	FLuc	Mg(II) 1 mM	Mg(II)	SC	1_mM	1	1000	20025	36.9393	36.6673	63.3327
FLuc_SC	M06	13	6	CMPD	31618.8	3708.35	232.813	86.4671	0.637275	FLuc	Mg(II) 1 mM	Mg(II)	SC	1_mM	1	1000	21200	33.1956	32.9512	67.0488
FLuc_SC	M01	13	1	CMPD	31618.8	3708.35	232.813	86.4671	0.637275	FLuc	Mg(II) 5 mM	Mg(II)	SC	5_mM	5	5000	17575	44.7454	44.4159	55.5841
FLuc_SC	M02	13	2	CMPD	31618.8	3708.35	232.813	86.4671	0.637275	FLuc	Mg(II) 5 mM	Mg(II)	SC	5_mM	5	5000	14125	55.7375	55.3271	44.6729
FLuc_SC	M03	13	3	CMPD	31618.8	3708.35	232.813	86.4671	0.637275	FLuc	Mg(II) 5 mM	Mg(II)	SC	5_mM	5	5000	13550	57.5696	57.1457	42.8543
FLuc_SC	C07	3	7	CMPD	31618.8	3708.35	232.813	86.4671	0.637275	FLuc	Mn(II) 0.01 mM	Mn(II)	SC	0.01_mM	0.01	10	26875	15.1143	15.003	84.997
FLuc_SC	C08	3	8	CMPD	31618.8	3708.35	232.813	86.4671	0.637275	FLuc	Mn(II) 0.01 mM	Mn(II)	SC	0.01_mM	0.01	10	24400	23	22.8306	77.1694
FLuc_SC	C09	3	9	CMPD	31618.8	3708.35	232.813	86.4671	0.637275	FLuc	Mn(II) 0.01 mM	Mn(II)	SC	0.01_mM	0.01	10	27075	14.477	14.3704	85.6296
FLuc_SC	C04	3	4	CMPD	31618.8	3708.35	232.813	86.4671	0.637275	FLuc	Mn(II) 1 mM	Mn(II)	SC	1_mM	1	1000	24675	22.1238	21.9609	78.0391
FLuc_SC	C05	3	5	CMPD	31618.8	3708.35	232.813	86.4671	0.637275	FLuc	Mn(II) 1 mM	Mn(II)	SC	1_mM	1	1000	25325	20.0528	19.9051	80.0949
FLuc_SC	C06	3	6	CMPD	31618.8	3708.35	232.813	86.4671	0.637275	FLuc	Mn(II) 1 mM	Mn(II)	SC	1_mM	1	1000	23175	26.903	26.7049	73.2951
NLuc_H	H07	8	7	CMPD	106452	3572.62	2665.62	493.109	0.882477	NLuc	Ag(I) 0.01 mM	Ag(I)	H	0.01_mM	0.01	10	19700	83.587	81.4939	18.5061
NLuc_H	H08	8	8	CMPD	106452	3572.62	2665.62	493.109	0.882477	NLuc	Ag(I) 0.01 mM	Ag(I)	H	0.01_mM	0.01	10	20050	83.2498	81.1651	18.8349
NLuc_H	H09	8	9	CMPD	106452	3572.62	2665.62	493.109	0.882477	NLuc	Ag(I) 0.01 mM	Ag(I)	H	0.01_mM	0.01	10	22800	80.6001	78.5818	21.4182
NLuc_H	H04	8	4	CMPD	106452	3572.62	2665.62	493.109	0.882477	NLuc	Ag(I) 1 mM	Ag(I)	H	1_mM	1	1000	875	101.725	99.178	0.82197
NLuc_H	H05	8	5	CMPD	106452	3572.62	2665.62	493.109	0.882477	NLuc	Ag(I) 1 mM	Ag(I)	H	1_mM	1	1000	875	101.725	99.178	0.82197
NLuc_H	H06	8	6	CMPD	106452	3572.62	2665.62	493.109	0.882477	NLuc	Ag(I) 1 mM	Ag(I)	H	1_mM	1	1000	1550	101.075	98.5439	1.45606
NLuc_H	H01	8	1	CMPD	106452	3572.62	2665.62	493.109	0.882477	NLuc	Ag(I) 5 mM	Ag(I)	H	5_mM	5	5000	225	102.352	99.7886	0.211364
NLuc_H	H02	8	2	CMPD	106452	3572.62	2665.62	493.109	0.882477	NLuc	Ag(I) 5 mM	Ag(I)	H	5_mM	5	5000	200	102.376	99.8121	0.187879
NLuc_H	H03	8	3	CMPD	106452	3572.62	2665.62	493.109	0.882477	NLuc	Ag(I) 5 mM	Ag(I)	H	5_mM	5	5000	175	102.4	99.8356	0.164394
NLuc_H	P07	16	7	CMPD	106452	3572.62	2665.62	493.109	0.882477	NLuc	Al(III) 0.01 mM	Al(III)	H	0.01_mM	0.01	10	102700	3.61471	3.5242	96.4758
NLuc_H	P08	16	8	CMPD	106452	3572.62	2665.62	493.109	0.882477	NLuc	Al(III) 0.01 mM	Al(III)	H	0.01_mM	0.01	10	99175	7.01113	6.83556	93.1644
NLuc_H	P09	16	9	CMPD	106452	3572.62	2665.62	493.109	0.882477	NLuc	Al(III) 0.01 mM	Al(III)	H	0.01_mM	0.01	10	104400	1.97672	1.92723	98.0728
NLuc_H	P04	16	4	CMPD	106452	3572.62	2665.62	493.109	0.882477	NLuc	Al(III) 1 mM	Al(III)	H	1_mM	1	1000	72425	32.7853	31.9644	68.0356
NLuc_H	P05	16	5	CMPD	106452	3572.62	2665.62	493.109	0.882477	NLuc	Al(III) 1 mM	Al(III)	H	1_mM	1	1000	70175	34.9533	34.078	65.922
NLuc_H	P06	16	6	CMPD	106452	3572.62	2665.62	493.109	0.882477	NLuc	Al(III) 1 mM	Al(III)	H	1_mM	1	1000	76950	28.4254	27.7136	72.2864
NLuc_H	P01	16	1	CMPD	106452	3572.62	2665.62	493.109	0.882477	NLuc	Al(III) 5 mM	Al(III)	H	5_mM	5	5000	114950	-8.18843	-7.98338	107.983
NLuc_H	P02	16	2	CMPD	106452	3572.62	2665.62	493.109	0.882477	NLuc	Al(III) 5 mM	Al(III)	H	5_mM	5	5000	113950	-7.22491	-7.04399	107.044
NLuc_H	P03	16	3	CMPD	106452	3572.62	2665.62	493.109	0.882477	NLuc	Al(III) 5 mM	Al(III)	H	5_mM	5	5000	111275	-4.64749	-4.53111	104.531
NLuc_H	O07	15	7	CMPD	106452	3572.62	2665.62	493.109	0.882477	NLuc	Ca(II) 0.01 mM	Ca(II)	H	0.01_mM	0.01	10	105825	0.603707	0.588589	99.4114
NLuc_H	O08	15	8	CMPD	106452	3572.62	2665.62	493.109	0.882477	NLuc	Ca(II) 0.01 mM	Ca(II)	H	0.01_mM	0.01	10	100925	5.32496	5.19162	94.8084
NLuc_H	O09	15	9	CMPD	106452	3572.62	2665.62	493.109	0.882477	NLuc	Ca(II) 0.01 mM	Ca(II)	H	0.01_mM	0.01	10	103275	3.06069	2.98404	97.016
NLuc_H	O04	15	4	CMPD	106452	3572.62	2665.62	493.109	0.882477	NLuc	Ca(II) 1 mM	Ca(II)	H	1_mM	1	1000	114500	-7.75484	-7.56066	107.561
NLuc_H	O05	15	5	CMPD	106452	3572.62	2665.62	493.109	0.882477	NLuc	Ca(II) 1 mM	Ca(II)	H	1_mM	1	1000	102750	3.56654	3.47723	96.5228
NLuc_H	O06	15	6	CMPD	106452	3572.62	2665.62	493.109	0.882477	NLuc	Ca(II) 1 mM	Ca(II)	H	1_mM	1	1000	108000	-1.49195	-1.45459	101.455
NLuc_H	O01	15	1	CMPD	106452	3572.62	2665.62	493.109	0.882477	NLuc	Ca(II) 5 mM	Ca(II)	H	5_mM	5	5000	118350	-11.4644	-11.1773	111.177
NLuc_H	O02	15	2	CMPD	106452	3572.62	2665.62	493.109	0.882477	NLuc	Ca(II) 5 mM	Ca(II)	H	5_mM	5	5000	117950	-11.079	-10.8016	110.802
NLuc_H	O03	15	3	CMPD	106452	3572.62	2665.62	493.109	0.882477	NLuc	Ca(II) 5 mM	Ca(II)	H	5_mM	5	5000	112425	-5.75554	-5.61141	105.611
NLuc_H	E16	5	16	CMPD	106452	3572.62	2665.62	493.109	0.882477	NLuc	Cd(II) 0.01 mM	Cd(II)	H	0.01_mM	0.01	10	99925	6.28848	6.13102	93.869
NLuc_H	E17	5	17	CMPD	106452	3572.62	2665.62	493.109	0.882477	NLuc	Cd(II) 0.01 mM	Cd(II)	H	0.01_mM	0.01	10	101400	4.86729	4.74541	95.2546
NLuc_H	E18	5	18	CMPD	106452	3572.62	2665.62	493.109	0.882477	NLuc	Cd(II) 0.01 mM	Cd(II)	H	0.01_mM	0.01	10	98325	7.83012	7.63405	92.366
NLuc_H	E13	5	13	CMPD	106452	3572.62	2665.62	493.109	0.882477	NLuc	Cd(II) 1 mM	Cd(II)	H	1_mM	1	1000	79750	25.7275	25.0833	74.9167
NLuc_H	E14	5	14	CMPD	106452	3572.62	2665.62	493.109	0.882477	NLuc	Cd(II) 1 mM	Cd(II)	H	1_mM	1	1000	78825	26.6188	25.9522	74.0478
NLuc_H	E15	5	15	CMPD	106452	3572.62	2665.62	493.109	0.882477	NLuc	Cd(II) 1 mM	Cd(II)	H	1_mM	1	1000	79775	25.7034	25.0598	74.9402
NLuc_H	E10	5	10	CMPD	106452	3572.62	2665.62	493.109	0.882477	NLuc	Cd(II) 5 mM	Cd(II)	H	5_mM	5	5000	86550	19.1756	18.6954	81.3046
NLuc_H	E11	5	11	CMPD	106452	3572.62	2665.62	493.109	0.882477	NLuc	Cd(II) 5 mM	Cd(II)	H	5_mM	5	5000	89875	15.9719	15.5719	84.4281
NLuc_H	E12	5	12	CMPD	106452	3572.62	2665.62	493.109	0.882477	NLuc	Cd(II) 5 mM	Cd(II)	H	5_mM	5	5000	92025	13.9003	13.5522	86.4478
NLuc_H	F07	6	7	CMPD	106452	3572.62	2665.62	493.109	0.882477	NLuc	Co(II) 0.01 mM	Co(II)	H	0.01_mM	0.01	10	101375	4.89138	4.76889	95.2311
NLuc_H	F08	6	8	CMPD	106452	3572.62	2665.62	493.109	0.882477	NLuc	Co(II) 0.01 mM	Co(II)	H	0.01_mM	0.01	10	99600	6.60163	6.43632	93.5637
NLuc_H	F09	6	9	CMPD	106452	3572.62	2665.62	493.109	0.882477	NLuc	Co(II) 0.01 mM	Co(II)	H	0.01_mM	0.01	10	98725	7.44471	7.25829	92.7417
NLuc_H	F04	6	4	CMPD	106452	3572.62	2665.62	493.109	0.882477	NLuc	Co(II) 1 mM	Co(II)	H	1_mM	1	1000	86175	19.5369	19.0477	80.9523
NLuc_H	F05	6	5	CMPD	106452	3572.62	2665.62	493.109	0.882477	NLuc	Co(II) 1 mM	Co(II)	H	1_mM	1	1000	84050	21.5844	21.0439	78.9561
NLuc_H	F06	6	6	CMPD	106452	3572.62	2665.62	493.109	0.882477	NLuc	Co(II) 1 mM	Co(II)	H	1_mM	1	1000	81800	23.7523	23.1575	76.8425
NLuc_H	F01	6	1	CMPD	106452	3572.62	2665.62	493.109	0.882477	NLuc	Co(II) 5 mM	Co(II)	H	5_mM	5	5000	76700	28.6663	27.9485	72.0515
NLuc_H	F02	6	2	CMPD	106452	3572.62	2665.62	493.109	0.882477	NLuc	Co(II) 5 mM	Co(II)	H	5_mM	5	5000	78075	27.3414	26.6568	73.3432
NLuc_H	F03	6	3	CMPD	106452	3572.62	2665.62	493.109	0.882477	NLuc	Co(II) 5 mM	Co(II)	H	5_mM	5	5000	72825	32.3999	31.5886	68.4114
NLuc_H	I16	9	16	CMPD	106452	3572.62	2665.62	493.109	0.882477	NLuc	Cs(I) 0.01 mM	Cs(I)	H	0.01_mM	0.01	10	105700	0.724147	0.706014	99.294
NLuc_H	I17	9	17	CMPD	106452	3572.62	2665.62	493.109	0.882477	NLuc	Cs(I) 0.01 mM	Cs(I)	H	0.01_mM	0.01	10	106625	-0.167111	-0.162926	100.163
NLuc_H	I18	9	18	CMPD	106452	3572.62	2665.62	493.109	0.882477	NLuc	Cs(I) 0.01 mM	Cs(I)	H	0.01_mM	0.01	10	104975	1.4227	1.38707	98.6129
NLuc_H	I13	9	13	CMPD	106452	3572.62	2665.62	493.109	0.882477	NLuc	Cs(I) 1 mM	Cs(I)	H	1_mM	1	1000	103575	2.77163	2.70223	97.2978
NLuc_H	I14	9	14	CMPD	106452	3572.62	2665.62	493.109	0.882477	NLuc	Cs(I) 1 mM	Cs(I)	H	1_mM	1	1000	99000	7.17974	6.99996	93
NLuc_H	I15	9	15	CMPD	106452	3572.62	2665.62	493.109	0.882477	NLuc	Cs(I) 1 mM	Cs(I)	H	1_mM	1	1000	105500	0.916851	0.893892	99.1061
NLuc_H	I10	9	10	CMPD	106452	3572.62	2665.62	493.109	0.882477	NLuc	Cs(I) 5 mM	Cs(I)	H	5_mM	5	5000	94725	11.2988	11.0159	88.9841
NLuc_H	I11	9	11	CMPD	106452	3572.62	2665.62	493.109	0.882477	NLuc	Cs(I) 5 mM	Cs(I)	H	5_mM	5	5000	101625	4.6505	4.53405	95.466
NLuc_H	I12	9	12	CMPD	106452	3572.62	2665.62	493.109	0.882477	NLuc	Cs(I) 5 mM	Cs(I)	H	5_mM	5	5000	95600	10.4557	10.1939	89.8061
NLuc_H	D16	4	16	CMPD	106452	3572.62	2665.62	493.109	0.882477	NLuc	Cu(I) 0.01 mM	Cu(I)	H	0.01_mM	0.01	10	100875	5.37314	5.23859	94.7614
NLuc_H	D17	4	17	CMPD	106452	3572.62	2665.62	493.109	0.882477	NLuc	Cu(I) 0.01 mM	Cu(I)	H	0.01_mM	0.01	10	95075	10.9616	10.6871	89.3129
NLuc_H	D18	4	18	CMPD	106452	3572.62	2665.62	493.109	0.882477	NLuc	Cu(I) 0.01 mM	Cu(I)	H	0.01_mM	0.01	10	99625	6.57754	6.41283	93.5872
NLuc_H	D13	4	13	CMPD	106452	3572.62	2665.62	493.109	0.882477	NLuc	Cu(I) 1 mM	Cu(I)	H	1_mM	1	1000	175	102.4	99.8356	0.164394
NLuc_H	D14	4	14	CMPD	106452	3572.62	2665.62	493.109	0.882477	NLuc	Cu(I) 1 mM	Cu(I)	H	1_mM	1	1000	250	102.328	99.7652	0.234849
NLuc_H	D15	4	15	CMPD	106452	3572.62	2665.62	493.109	0.882477	NLuc	Cu(I) 1 mM	Cu(I)	H	1_mM	1	1000	375	102.207	99.6477	0.352273
NLuc_H	D10	4	10	CMPD	106452	3572.62	2665.62	493.109	0.882477	NLuc	Cu(I) 5 mM	Cu(I)	H	5_mM	5	5000	175	102.4	99.8356	0.164394
NLuc_H	D11	4	11	CMPD	106452	3572.62	2665.62	493.109	0.882477	NLuc	Cu(I) 5 mM	Cu(I)	H	5_mM	5	5000	50	102.52	99.953	0.0469697
NLuc_H	D12	4	12	CMPD	106452	3572.62	2665.62	493.109	0.882477	NLuc	Cu(I) 5 mM	Cu(I)	H	5_mM	5	5000	250	102.328	99.7652	0.234849
NLuc_H	B07	2	7	CMPD	106452	3572.62	2665.62	493.109	0.882477	NLuc	Cu(II) 0.01 mM	Cu(II)	H	0.01_mM	0.01	10	101300	4.96364	4.83935	95.1607
NLuc_H	B08	2	8	CMPD	106452	3572.62	2665.62	493.109	0.882477	NLuc	Cu(II) 0.01 mM	Cu(II)	H	0.01_mM	0.01	10	109200	-2.64818	-2.58187	102.582
NLuc_H	B09	2	9	CMPD	106452	3572.62	2665.62	493.109	0.882477	NLuc	Cu(II) 0.01 mM	Cu(II)	H	0.01_mM	0.01	10	94575	11.4433	11.1568	88.8432
NLuc_H	B04	2	4	CMPD	106452	3572.62	2665.62	493.109	0.882477	NLuc	Cu(II) 1 mM	Cu(II)	H	1_mM	1	1000	200	102.376	99.8121	0.187879
NLuc_H	B05	2	5	CMPD	106452	3572.62	2665.62	493.109	0.882477	NLuc	Cu(II) 1 mM	Cu(II)	H	1_mM	1	1000	225	102.352	99.7886	0.211364
NLuc_H	B06	2	6	CMPD	106452	3572.62	2665.62	493.109	0.882477	NLuc	Cu(II) 1 mM	Cu(II)	H	1_mM	1	1000	325	102.255	99.6947	0.305303
NLuc_H	B01	2	1	CMPD	106452	3572.62	2665.62	493.109	0.882477	NLuc	Cu(II) 5 mM	Cu(II)	H	5_mM	5	5000	1850	100.786	98.2621	1.73788
NLuc_H	B02	2	2	CMPD	106452	3572.62	2665.62	493.109	0.882477	NLuc	Cu(II) 5 mM	Cu(II)	H	5_mM	5	5000	175	102.4	99.8356	0.164394
NLuc_H	B03	2	3	CMPD	106452	3572.62	2665.62	493.109	0.882477	NLuc	Cu(II) 5 mM	Cu(II)	H	5_mM	5	5000	175	102.4	99.8356	0.164394
NLuc_H	B16	2	16	CMPD	106452	3572.62	2665.62	493.109	0.882477	NLuc	Fe(II)-1 0.01 mM	Fe(II)-1	H	0.01_mM	0.01	10	103700	2.65119	2.5848	97.4152
NLuc_H	B17	2	17	CMPD	106452	3572.62	2665.62	493.109	0.882477	NLuc	Fe(II)-1 0.01 mM	Fe(II)-1	H	0.01_mM	0.01	10	103575	2.77163	2.70223	97.2978
NLuc_H	B18	2	18	CMPD	106452	3572.62	2665.62	493.109	0.882477	NLuc	Fe(II)-1 0.01 mM	Fe(II)-1	H	0.01_mM	0.01	10	101400	4.86729	4.74541	95.2546
NLuc_H	B13	2	13	CMPD	106452	3572.62	2665.62	493.109	0.882477	NLuc	Fe(II)-1 1 mM	Fe(II)-1	H	1_mM	1	1000	32675	71.0853	69.3053	30.6947
NLuc_H	B14	2	14	CMPD	106452	3572.62	2665.62	493.109	0.882477	NLuc	Fe(II)-1 1 mM	Fe(II)-1	H	1_mM	1	1000	35850	68.0261	66.3227	33.6773
NLuc_H	B15	2	15	CMPD	106452	3572.62	2665.62	493.109	0.882477	NLuc	Fe(II)-1 1 mM	Fe(II)-1	H	1_mM	1	1000	32575	71.1817	69.3992	30.6008
NLuc_H	B10	2	10	CMPD	106452	3572.62	2665.62	493.109	0.882477	NLuc	Fe(II)-1 5 mM	Fe(II)-1	H	5_mM	5	5000	300	102.279	99.7182	0.281818
NLuc_H	B11	2	11	CMPD	106452	3572.62	2665.62	493.109	0.882477	NLuc	Fe(II)-1 5 mM	Fe(II)-1	H	5_mM	5	5000	450	102.135	99.5773	0.422727
NLuc_H	B12	2	12	CMPD	106452	3572.62	2665.62	493.109	0.882477	NLuc	Fe(II)-1 5 mM	Fe(II)-1	H	5_mM	5	5000	450	102.135	99.5773	0.422727
NLuc_H	H16	8	16	CMPD	106452	3572.62	2665.62	493.109	0.882477	NLuc	Fe(II)-2 0.01 mM	Fe(II)-2	H	0.01_mM	0.01	10	108900	-2.35912	-2.30005	102.3
NLuc_H	H17	8	17	CMPD	106452	3572.62	2665.62	493.109	0.882477	NLuc	Fe(II)-2 0.01 mM	Fe(II)-2	H	0.01_mM	0.01	10	96700	9.39584	9.16056	90.8394
NLuc_H	H18	8	18	CMPD	106452	3572.62	2665.62	493.109	0.882477	NLuc	Fe(II)-2 0.01 mM	Fe(II)-2	H	0.01_mM	0.01	10	99575	6.62572	6.4598	93.5402
NLuc_H	H13	8	13	CMPD	106452	3572.62	2665.62	493.109	0.882477	NLuc	Fe(II)-2 1 mM	Fe(II)-2	H	1_mM	1	1000	1225	101.388	98.8492	1.15076
NLuc_H	H14	8	14	CMPD	106452	3572.62	2665.62	493.109	0.882477	NLuc	Fe(II)-2 1 mM	Fe(II)-2	H	1_mM	1	1000	3825	98.8829	96.4068	3.59318
NLuc_H	H15	8	15	CMPD	106452	3572.62	2665.62	493.109	0.882477	NLuc	Fe(II)-2 1 mM	Fe(II)-2	H	1_mM	1	1000	2575	100.087	97.5811	2.41894
NLuc_H	H10	8	10	CMPD	106452	3572.62	2665.62	493.109	0.882477	NLuc	Fe(II)-2 5 mM	Fe(II)-2	H	5_mM	5	5000	300	102.279	99.7182	0.281818
NLuc_H	H11	8	11	CMPD	106452	3572.62	2665.62	493.109	0.882477	NLuc	Fe(II)-2 5 mM	Fe(II)-2	H	5_mM	5	5000	225	102.352	99.7886	0.211364
NLuc_H	H12	8	12	CMPD	106452	3572.62	2665.62	493.109	0.882477	NLuc	Fe(II)-2 5 mM	Fe(II)-2	H	5_mM	5	5000	25	102.544	99.9765	0.0234849
NLuc_H	F16	6	16	CMPD	106452	3572.62	2665.62	493.109	0.882477	NLuc	Fe(II)-3 0.01 mM	Fe(II)-3	H	0.01_mM	0.01	10	97025	9.0827	8.85526	91.1447
NLuc_H	F17	6	17	CMPD	106452	3572.62	2665.62	493.109	0.882477	NLuc	Fe(II)-3 0.01 mM	Fe(II)-3	H	0.01_mM	0.01	10	98275	7.8783	7.68102	92.319
NLuc_H	F18	6	18	CMPD	106452	3572.62	2665.62	493.109	0.882477	NLuc	Fe(II)-3 0.01 mM	Fe(II)-3	H	0.01_mM	0.01	10	98700	7.4688	7.28177	92.7182
NLuc_H	F13	6	13	CMPD	106452	3572.62	2665.62	493.109	0.882477	NLuc	Fe(II)-3 1 mM	Fe(II)-3	H	1_mM	1	1000	9500	93.4149	91.0758	8.92425
NLuc_H	F14	6	14	CMPD	106452	3572.62	2665.62	493.109	0.882477	NLuc	Fe(II)-3 1 mM	Fe(II)-3	H	1_mM	1	1000	16575	86.598	84.4295	15.5705
NLuc_H	F15	6	15	CMPD	106452	3572.62	2665.62	493.109	0.882477	NLuc	Fe(II)-3 1 mM	Fe(II)-3	H	1_mM	1	1000	12825	90.2112	87.9523	12.0477
NLuc_H	F10	6	10	CMPD	106452	3572.62	2665.62	493.109	0.882477	NLuc	Fe(II)-3 5 mM	Fe(II)-3	H	5_mM	5	5000	100	102.472	99.9061	0.0939394
NLuc_H	F11	6	11	CMPD	106452	3572.62	2665.62	493.109	0.882477	NLuc	Fe(II)-3 5 mM	Fe(II)-3	H	5_mM	5	5000	350	102.231	99.6712	0.328788
NLuc_H	F12	6	12	CMPD	106452	3572.62	2665.62	493.109	0.882477	NLuc	Fe(II)-3 5 mM	Fe(II)-3	H	5_mM	5	5000	600	101.99	99.4364	0.563637
NLuc_H	E07	5	7	CMPD	106452	3572.62	2665.62	493.109	0.882477	NLuc	Fe(III) 0.01 mM	Fe(III)	H	0.01_mM	0.01	10	98750	7.42062	7.2348	92.7652
NLuc_H	E08	5	8	CMPD	106452	3572.62	2665.62	493.109	0.882477	NLuc	Fe(III) 0.01 mM	Fe(III)	H	0.01_mM	0.01	10	98250	7.90238	7.7045	92.2955
NLuc_H	E09	5	9	CMPD	106452	3572.62	2665.62	493.109	0.882477	NLuc	Fe(III) 0.01 mM	Fe(III)	H	0.01_mM	0.01	10	91050	14.8397	14.4681	85.5319
NLuc_H	E04	5	4	CMPD	106452	3572.62	2665.62	493.109	0.882477	NLuc	Fe(III) 1 mM	Fe(III)	H	1_mM	1	1000	300	102.279	99.7182	0.281818
NLuc_H	E05	5	5	CMPD	106452	3572.62	2665.62	493.109	0.882477	NLuc	Fe(III) 1 mM	Fe(III)	H	1_mM	1	1000	400	102.183	99.6242	0.375758
NLuc_H	E06	5	6	CMPD	106452	3572.62	2665.62	493.109	0.882477	NLuc	Fe(III) 1 mM	Fe(III)	H	1_mM	1	1000	1025	101.581	99.0371	0.962879
NLuc_H	E01	5	1	CMPD	106452	3572.62	2665.62	493.109	0.882477	NLuc	Fe(III) 5 mM	Fe(III)	H	5_mM	5	5000	250	102.328	99.7652	0.234849
NLuc_H	E02	5	2	CMPD	106452	3572.62	2665.62	493.109	0.882477	NLuc	Fe(III) 5 mM	Fe(III)	H	5_mM	5	5000	100	102.472	99.9061	0.0939394
NLuc_H	E03	5	3	CMPD	106452	3572.62	2665.62	493.109	0.882477	NLuc	Fe(III) 5 mM	Fe(III)	H	5_mM	5	5000	250	102.328	99.7652	0.234849
NLuc_H	A16	1	16	CMPD	106452	3572.62	2665.62	493.109	0.882477	NLuc	Ga(III) 0.01 mM	Ga(III)	H	0.01_mM	0.01	10	105500	0.916851	0.893892	99.1061
NLuc_H	A17	1	17	CMPD	106452	3572.62	2665.62	493.109	0.882477	NLuc	Ga(III) 0.01 mM	Ga(III)	H	0.01_mM	0.01	10	102075	4.21691	4.11132	95.8887
NLuc_H	A18	1	18	CMPD	106452	3572.62	2665.62	493.109	0.882477	NLuc	Ga(III) 0.01 mM	Ga(III)	H	0.01_mM	0.01	10	99250	6.93886	6.76511	93.2349
NLuc_H	A13	1	13	CMPD	106452	3572.62	2665.62	493.109	0.882477	NLuc	Ga(III) 1 mM	Ga(III)	H	1_mM	1	1000	78725	26.7151	26.0462	73.9538
NLuc_H	A14	1	14	CMPD	106452	3572.62	2665.62	493.109	0.882477	NLuc	Ga(III) 1 mM	Ga(III)	H	1_mM	1	1000	67050	37.9643	37.0136	62.9864
NLuc_H	A15	1	15	CMPD	106452	3572.62	2665.62	493.109	0.882477	NLuc	Ga(III) 1 mM	Ga(III)	H	1_mM	1	1000	80500	25.0049	24.3788	75.6212
NLuc_H	A10	1	10	CMPD	106452	3572.62	2665.62	493.109	0.882477	NLuc	Ga(III) 5 mM	Ga(III)	H	5_mM	5	5000	9250	93.6558	91.3106	8.6894
NLuc_H	A11	1	11	CMPD	106452	3572.62	2665.62	493.109	0.882477	NLuc	Ga(III) 5 mM	Ga(III)	H	5_mM	5	5000	11050	91.9215	89.6197	10.3803
NLuc_H	A12	1	12	CMPD	106452	3572.62	2665.62	493.109	0.882477	NLuc	Ga(III) 5 mM	Ga(III)	H	5_mM	5	5000	7800	95.0529	92.6727	7.32728
NLuc_H	D07	4	7	CMPD	106452	3572.62	2665.62	493.109	0.882477	NLuc	K(I)-1 0.01 mM	K(I)-1	H	0.01_mM	0.01	10	99275	6.91477	6.74162	93.2584
NLuc_H	D08	4	8	CMPD	106452	3572.62	2665.62	493.109	0.882477	NLuc	K(I)-1 0.01 mM	K(I)-1	H	0.01_mM	0.01	10	100575	5.6622	5.52041	94.4796
NLuc_H	D09	4	9	CMPD	106452	3572.62	2665.62	493.109	0.882477	NLuc	K(I)-1 0.01 mM	K(I)-1	H	0.01_mM	0.01	10	104250	2.12125	2.06814	97.9319
NLuc_H	D04	4	4	CMPD	106452	3572.62	2665.62	493.109	0.882477	NLuc	K(I)-1 1 mM	K(I)-1	H	1_mM	1	1000	95900	10.1667	9.91208	90.0879
NLuc_H	D05	4	5	CMPD	106452	3572.62	2665.62	493.109	0.882477	NLuc	K(I)-1 1 mM	K(I)-1	H	1_mM	1	1000	96200	9.8776	9.63026	90.3697
NLuc_H	D06	4	6	CMPD	106452	3572.62	2665.62	493.109	0.882477	NLuc	K(I)-1 1 mM	K(I)-1	H	1_mM	1	1000	98075	8.071	7.8689	92.1311
NLuc_H	D01	4	1	CMPD	106452	3572.62	2665.62	493.109	0.882477	NLuc	K(I)-1 5 mM	K(I)-1	H	5_mM	5	5000	106750	-0.287551	-0.280351	100.28
NLuc_H	D02	4	2	CMPD	106452	3572.62	2665.62	493.109	0.882477	NLuc	K(I)-1 5 mM	K(I)-1	H	5_mM	5	5000	110250	-3.65988	-3.56823	103.568
NLuc_H	D03	4	3	CMPD	106452	3572.62	2665.62	493.109	0.882477	NLuc	K(I)-1 5 mM	K(I)-1	H	5_mM	5	5000	106525	-0.0707586	-0.0689868	100.069
NLuc_H	K16	11	16	CMPD	106452	3572.62	2665.62	493.109	0.882477	NLuc	K(I)-2 0.01 mM	K(I)-2	H	0.01_mM	0.01	10	100775	5.46949	5.33253	94.6675
NLuc_H	K17	11	17	CMPD	106452	3572.62	2665.62	493.109	0.882477	NLuc	K(I)-2 0.01 mM	K(I)-2	H	0.01_mM	0.01	10	94925	11.1061	10.828	89.172
NLuc_H	K18	11	18	CMPD	106452	3572.62	2665.62	493.109	0.882477	NLuc	K(I)-2 0.01 mM	K(I)-2	H	0.01_mM	0.01	10	96025	10.0462	9.79465	90.2053
NLuc_H	K13	11	13	CMPD	106452	3572.62	2665.62	493.109	0.882477	NLuc	K(I)-2 1 mM	K(I)-2	H	1_mM	1	1000	100175	6.0476	5.89617	94.1038
NLuc_H	K14	11	14	CMPD	106452	3572.62	2665.62	493.109	0.882477	NLuc	K(I)-2 1 mM	K(I)-2	H	1_mM	1	1000	106275	0.170122	0.165862	99.8341
NLuc_H	K15	11	15	CMPD	106452	3572.62	2665.62	493.109	0.882477	NLuc	K(I)-2 1 mM	K(I)-2	H	1_mM	1	1000	87725	18.0434	17.5916	82.4084
NLuc_H	K10	11	10	CMPD	106452	3572.62	2665.62	493.109	0.882477	NLuc	K(I)-2 5 mM	K(I)-2	H	5_mM	5	5000	99750	6.4571	6.29541	93.7046
NLuc_H	K11	11	11	CMPD	106452	3572.62	2665.62	493.109	0.882477	NLuc	K(I)-2 5 mM	K(I)-2	H	5_mM	5	5000	103350	2.98842	2.91359	97.0864
NLuc_H	K12	11	12	CMPD	106452	3572.62	2665.62	493.109	0.882477	NLuc	K(I)-2 5 mM	K(I)-2	H	5_mM	5	5000	102325	3.97603	3.87647	96.1235
NLuc_H	N07	14	7	CMPD	106452	3572.62	2665.62	493.109	0.882477	NLuc	Li(I) 0.01 mM	Li(I)	H	0.01_mM	0.01	10	99050	7.13157	6.95299	93.047
NLuc_H	N08	14	8	CMPD	106452	3572.62	2665.62	493.109	0.882477	NLuc	Li(I) 0.01 mM	Li(I)	H	0.01_mM	0.01	10	99825	6.38484	6.22496	93.775
NLuc_H	N09	14	9	CMPD	106452	3572.62	2665.62	493.109	0.882477	NLuc	Li(I) 0.01 mM	Li(I)	H	0.01_mM	0.01	10	98825	7.34836	7.16435	92.8357
NLuc_H	N04	14	4	CMPD	106452	3572.62	2665.62	493.109	0.882477	NLuc	Li(I) 1 mM	Li(I)	H	1_mM	1	1000	105600	0.820499	0.799953	99.2
NLuc_H	N05	14	5	CMPD	106452	3572.62	2665.62	493.109	0.882477	NLuc	Li(I) 1 mM	Li(I)	H	1_mM	1	1000	105000	1.39861	1.36359	98.6364
NLuc_H	N06	14	6	CMPD	106452	3572.62	2665.62	493.109	0.882477	NLuc	Li(I) 1 mM	Li(I)	H	1_mM	1	1000	99075	7.10748	6.9295	93.0705
NLuc_H	N01	14	1	CMPD	106452	3572.62	2665.62	493.109	0.882477	NLuc	Li(I) 5 mM	Li(I)	H	5_mM	5	5000	112025	-5.37013	-5.23566	105.236
NLuc_H	N02	14	2	CMPD	106452	3572.62	2665.62	493.109	0.882477	NLuc	Li(I) 5 mM	Li(I)	H	5_mM	5	5000	110175	-3.58761	-3.49778	103.498
NLuc_H	N03	14	3	CMPD	106452	3572.62	2665.62	493.109	0.882477	NLuc	Li(I) 5 mM	Li(I)	H	5_mM	5	5000	104425	1.95264	1.90374	98.0963
NLuc_H	M07	13	7	CMPD	106452	3572.62	2665.62	493.109	0.882477	NLuc	Mg(II) 0.01 mM	Mg(II)	H	0.01_mM	0.01	10	95575	10.4798	10.2174	89.7826
NLuc_H	M08	13	8	CMPD	106452	3572.62	2665.62	493.109	0.882477	NLuc	Mg(II) 0.01 mM	Mg(II)	H	0.01_mM	0.01	10	97700	8.43232	8.22117	91.7788
NLuc_H	M09	13	9	CMPD	106452	3572.62	2665.62	493.109	0.882477	NLuc	Mg(II) 0.01 mM	Mg(II)	H	0.01_mM	0.01	10	97250	8.8659	8.6439	91.3561
NLuc_H	M04	13	4	CMPD	106452	3572.62	2665.62	493.109	0.882477	NLuc	Mg(II) 1 mM	Mg(II)	H	1_mM	1	1000	106800	-0.335727	-0.32732	100.327
NLuc_H	M05	13	5	CMPD	106452	3572.62	2665.62	493.109	0.882477	NLuc	Mg(II) 1 mM	Mg(II)	H	1_mM	1	1000	103400	2.94025	2.86662	97.1334
NLuc_H	M06	13	6	CMPD	106452	3572.62	2665.62	493.109	0.882477	NLuc	Mg(II) 1 mM	Mg(II)	H	1_mM	1	1000	106000	0.43509	0.424195	99.5758
NLuc_H	M01	13	1	CMPD	106452	3572.62	2665.62	493.109	0.882477	NLuc	Mg(II) 5 mM	Mg(II)	H	5_mM	5	5000	110650	-4.04529	-3.94399	103.944
NLuc_H	M02	13	2	CMPD	106452	3572.62	2665.62	493.109	0.882477	NLuc	Mg(II) 5 mM	Mg(II)	H	5_mM	5	5000	117300	-10.4527	-10.191	110.191
NLuc_H	M03	13	3	CMPD	106452	3572.62	2665.62	493.109	0.882477	NLuc	Mg(II) 5 mM	Mg(II)	H	5_mM	5	5000	114225	-7.48988	-7.30232	107.302
NLuc_H	C07	3	7	CMPD	106452	3572.62	2665.62	493.109	0.882477	NLuc	Mn(II) 0.01 mM	Mn(II)	H	0.01_mM	0.01	10	102475	3.8315	3.73556	96.2644
NLuc_H	C08	3	8	CMPD	106452	3572.62	2665.62	493.109	0.882477	NLuc	Mn(II) 0.01 mM	Mn(II)	H	0.01_mM	0.01	10	98650	7.51697	7.32874	92.6713
NLuc_H	C09	3	9	CMPD	106452	3572.62	2665.62	493.109	0.882477	NLuc	Mn(II) 0.01 mM	Mn(II)	H	0.01_mM	0.01	10	98625	7.54106	7.35223	92.6478
NLuc_H	C04	3	4	CMPD	106452	3572.62	2665.62	493.109	0.882477	NLuc	Mn(II) 1 mM	Mn(II)	H	1_mM	1	1000	98650	7.51697	7.32874	92.6713
NLuc_H	C05	3	5	CMPD	106452	3572.62	2665.62	493.109	0.882477	NLuc	Mn(II) 1 mM	Mn(II)	H	1_mM	1	1000	104725	1.66358	1.62192	98.3781
NLuc_H	C06	3	6	CMPD	106452	3572.62	2665.62	493.109	0.882477	NLuc	Mn(II) 1 mM	Mn(II)	H	1_mM	1	1000	100050	6.16804	6.01359	93.9864
NLuc_H	C01	3	1	CMPD	106452	3572.62	2665.62	493.109	0.882477	NLuc	Mn(II) 5 mM	Mn(II)	H	5_mM	5	5000	101700	4.57823	4.46359	95.5364
NLuc_H	C02	3	2	CMPD	106452	3572.62	2665.62	493.109	0.882477	NLuc	Mn(II) 5 mM	Mn(II)	H	5_mM	5	5000	103900	2.45849	2.39692	97.6031
NLuc_H	C03	3	3	CMPD	106452	3572.62	2665.62	493.109	0.882477	NLuc	Mn(II) 5 mM	Mn(II)	H	5_mM	5	5000	101025	5.22861	5.09768	94.9023
NLuc_SC	H07	8	7	CMPD	70567.2	3022.94	3890.63	945.202	0.82146	NLuc	Ag(I) 0.01 mM	Ag(I)	SC	0.01_mM	0.01	10	19575	76.4769	72.2605	27.7395
NLuc_SC	H08	8	8	CMPD	70567.2	3022.94	3890.63	945.202	0.82146	NLuc	Ag(I) 0.01 mM	Ag(I)	SC	0.01_mM	0.01	10	23150	71.1152	67.1944	32.8056
NLuc_SC	H09	8	9	CMPD	70567.2	3022.94	3890.63	945.202	0.82146	NLuc	Ag(I) 0.01 mM	Ag(I)	SC	0.01_mM	0.01	10	16650	80.8638	76.4055	23.5945
NLuc_SC	H04	8	4	CMPD	70567.2	3022.94	3890.63	945.202	0.82146	NLuc	Ag(I) 1 mM	Ag(I)	SC	1_mM	1	1000	1175	104.073	98.3349	1.66508
NLuc_SC	H05	8	5	CMPD	70567.2	3022.94	3890.63	945.202	0.82146	NLuc	Ag(I) 1 mM	Ag(I)	SC	1_mM	1	1000	1250	103.96	98.2286	1.77136
NLuc_SC	H06	8	6	CMPD	70567.2	3022.94	3890.63	945.202	0.82146	NLuc	Ag(I) 1 mM	Ag(I)	SC	1_mM	1	1000	1775	103.173	97.4847	2.51533
NLuc_SC	H01	8	1	CMPD	70567.2	3022.94	3890.63	945.202	0.82146	NLuc	Ag(I) 5 mM	Ag(I)	SC	5_mM	5	5000	1050	104.26	98.5121	1.48794
NLuc_SC	H02	8	2	CMPD	70567.2	3022.94	3890.63	945.202	0.82146	NLuc	Ag(I) 5 mM	Ag(I)	SC	5_mM	5	5000	1875	103.023	97.343	2.65704
NLuc_SC	H03	8	3	CMPD	70567.2	3022.94	3890.63	945.202	0.82146	NLuc	Ag(I) 5 mM	Ag(I)	SC	5_mM	5	5000	1425	103.698	97.9806	2.01935
NLuc_SC	P07	16	7	CMPD	70567.2	3022.94	3890.63	945.202	0.82146	NLuc	Al(III) 0.01 mM	Al(III)	SC	0.01_mM	0.01	10	72125	-2.33637	-2.20756	102.208
NLuc_SC	P08	16	8	CMPD	70567.2	3022.94	3890.63	945.202	0.82146	NLuc	Al(III) 0.01 mM	Al(III)	SC	0.01_mM	0.01	10	71625	-1.58648	-1.49901	101.499
NLuc_SC	P09	16	9	CMPD	70567.2	3022.94	3890.63	945.202	0.82146	NLuc	Al(III) 0.01 mM	Al(III)	SC	0.01_mM	0.01	10	68850	2.5754	2.43341	97.5666
NLuc_SC	P04	16	4	CMPD	70567.2	3022.94	3890.63	945.202	0.82146	NLuc	Al(III) 1 mM	Al(III)	SC	1_mM	1	1000	58825	17.6107	16.6397	83.3603
NLuc_SC	P05	16	5	CMPD	70567.2	3022.94	3890.63	945.202	0.82146	NLuc	Al(III) 1 mM	Al(III)	SC	1_mM	1	1000	66075	6.73728	6.36583	93.6342
NLuc_SC	P06	16	6	CMPD	70567.2	3022.94	3890.63	945.202	0.82146	NLuc	Al(III) 1 mM	Al(III)	SC	1_mM	1	1000	65375	7.78713	7.35779	92.6422
NLuc_SC	P01	16	1	CMPD	70567.2	3022.94	3890.63	945.202	0.82146	NLuc	Al(III) 5 mM	Al(III)	SC	5_mM	5	5000	69500	1.60054	1.5123	98.4877
NLuc_SC	P02	16	2	CMPD	70567.2	3022.94	3890.63	945.202	0.82146	NLuc	Al(III) 5 mM	Al(III)	SC	5_mM	5	5000	73125	-3.83615	-3.62465	103.625
NLuc_SC	P03	16	3	CMPD	70567.2	3022.94	3890.63	945.202	0.82146	NLuc	Al(III) 5 mM	Al(III)	SC	5_mM	5	5000	76350	-8.67293	-8.19476	108.195
NLuc_SC	O07	15	7	CMPD	70567.2	3022.94	3890.63	945.202	0.82146	NLuc	Ca(II) 0.01 mM	Ca(II)	SC	0.01_mM	0.01	10	67575	4.48762	4.2402	95.7598
NLuc_SC	O08	15	8	CMPD	70567.2	3022.94	3890.63	945.202	0.82146	NLuc	Ca(II) 0.01 mM	Ca(II)	SC	0.01_mM	0.01	10	68825	2.61289	2.46884	97.5312
NLuc_SC	O09	15	9	CMPD	70567.2	3022.94	3890.63	945.202	0.82146	NLuc	Ca(II) 0.01 mM	Ca(II)	SC	0.01_mM	0.01	10	67800	4.15017	3.92135	96.0786
NLuc_SC	O04	15	4	CMPD	70567.2	3022.94	3890.63	945.202	0.82146	NLuc	Ca(II) 1 mM	Ca(II)	SC	1_mM	1	1000	65650	7.37469	6.96809	93.0319
NLuc_SC	O05	15	5	CMPD	70567.2	3022.94	3890.63	945.202	0.82146	NLuc	Ca(II) 1 mM	Ca(II)	SC	1_mM	1	1000	69900	1.00063	0.945464	99.0545
NLuc_SC	O06	15	6	CMPD	70567.2	3022.94	3890.63	945.202	0.82146	NLuc	Ca(II) 1 mM	Ca(II)	SC	1_mM	1	1000	71125	-0.836595	-0.79047	100.79
NLuc_SC	O01	15	1	CMPD	70567.2	3022.94	3890.63	945.202	0.82146	NLuc	Ca(II) 5 mM	Ca(II)	SC	5_mM	5	5000	62375	12.2865	11.6091	88.3909
NLuc_SC	O02	15	2	CMPD	70567.2	3022.94	3890.63	945.202	0.82146	NLuc	Ca(II) 5 mM	Ca(II)	SC	5_mM	5	5000	64850	8.57451	8.10176	91.8982
NLuc_SC	O03	15	3	CMPD	70567.2	3022.94	3890.63	945.202	0.82146	NLuc	Ca(II) 5 mM	Ca(II)	SC	5_mM	5	5000	68775	2.68788	2.53969	97.4603
NLuc_SC	E16	5	16	CMPD	70567.2	3022.94	3890.63	945.202	0.82146	NLuc	Cd(II) 0.01 mM	Cd(II)	SC	0.01_mM	0.01	10	69800	1.15061	1.08717	98.9128
NLuc_SC	E17	5	17	CMPD	70567.2	3022.94	3890.63	945.202	0.82146	NLuc	Cd(II) 0.01 mM	Cd(II)	SC	0.01_mM	0.01	10	69650	1.37558	1.29974	98.7003
NLuc_SC	E18	5	18	CMPD	70567.2	3022.94	3890.63	945.202	0.82146	NLuc	Cd(II) 0.01 mM	Cd(II)	SC	0.01_mM	0.01	10	68450	3.17531	3.00024	96.9998
NLuc_SC	E13	5	13	CMPD	70567.2	3022.94	3890.63	945.202	0.82146	NLuc	Cd(II) 1 mM	Cd(II)	SC	1_mM	1	1000	43125	41.1572	38.888	61.112
NLuc_SC	E14	5	14	CMPD	70567.2	3022.94	3890.63	945.202	0.82146	NLuc	Cd(II) 1 mM	Cd(II)	SC	1_mM	1	1000	49625	31.4086	29.6769	70.3231
NLuc_SC	E15	5	15	CMPD	70567.2	3022.94	3890.63	945.202	0.82146	NLuc	Cd(II) 1 mM	Cd(II)	SC	1_mM	1	1000	38725	47.7562	45.1232	54.8768
NLuc_SC	E10	5	10	CMPD	70567.2	3022.94	3890.63	945.202	0.82146	NLuc	Cd(II) 5 mM	Cd(II)	SC	5_mM	5	5000	14425	84.2008	79.5585	20.4415
NLuc_SC	E11	5	11	CMPD	70567.2	3022.94	3890.63	945.202	0.82146	NLuc	Cd(II) 5 mM	Cd(II)	SC	5_mM	5	5000	15750	82.2136	77.6808	22.3192
NLuc_SC	E12	5	12	CMPD	70567.2	3022.94	3890.63	945.202	0.82146	NLuc	Cd(II) 5 mM	Cd(II)	SC	5_mM	5	5000	16700	80.7888	76.3346	23.6654
NLuc_SC	F07	6	7	CMPD	70567.2	3022.94	3890.63	945.202	0.82146	NLuc	Co(II) 0.01 mM	Co(II)	SC	0.01_mM	0.01	10	66575	5.98739	5.65729	94.3427
NLuc_SC	F08	6	8	CMPD	70567.2	3022.94	3890.63	945.202	0.82146	NLuc	Co(II) 0.01 mM	Co(II)	SC	0.01_mM	0.01	10	69000	2.35043	2.22084	97.7792
NLuc_SC	F09	6	9	CMPD	70567.2	3022.94	3890.63	945.202	0.82146	NLuc	Co(II) 0.01 mM	Co(II)	SC	0.01_mM	0.01	10	65675	7.33719	6.93267	93.0673
NLuc_SC	F04	6	4	CMPD	70567.2	3022.94	3890.63	945.202	0.82146	NLuc	Co(II) 1 mM	Co(II)	SC	1_mM	1	1000	50150	30.6212	28.933	71.067
NLuc_SC	F05	6	5	CMPD	70567.2	3022.94	3890.63	945.202	0.82146	NLuc	Co(II) 1 mM	Co(II)	SC	1_mM	1	1000	49050	32.271	30.4918	69.5082
NLuc_SC	F06	6	6	CMPD	70567.2	3022.94	3890.63	945.202	0.82146	NLuc	Co(II) 1 mM	Co(II)	SC	1_mM	1	1000	46975	35.383	33.4322	66.5678
NLuc_SC	F01	6	1	CMPD	70567.2	3022.94	3890.63	945.202	0.82146	NLuc	Co(II) 5 mM	Co(II)	SC	5_mM	5	5000	21375	73.7773	69.7097	30.2903
NLuc_SC	F02	6	2	CMPD	70567.2	3022.94	3890.63	945.202	0.82146	NLuc	Co(II) 5 mM	Co(II)	SC	5_mM	5	5000	21225	74.0023	69.9223	30.0777
NLuc_SC	F03	6	3	CMPD	70567.2	3022.94	3890.63	945.202	0.82146	NLuc	Co(II) 5 mM	Co(II)	SC	5_mM	5	5000	19575	76.4769	72.2605	27.7395
NLuc_SC	I16	9	16	CMPD	70567.2	3022.94	3890.63	945.202	0.82146	NLuc	Cs(I) 0.01 mM	Cs(I)	SC	0.01_mM	0.01	10	65275	7.9371	7.4995	92.5005
NLuc_SC	I17	9	17	CMPD	70567.2	3022.94	3890.63	945.202	0.82146	NLuc	Cs(I) 0.01 mM	Cs(I)	SC	0.01_mM	0.01	10	74625	-6.08582	-5.75028	105.75
NLuc_SC	I18	9	18	CMPD	70567.2	3022.94	3890.63	945.202	0.82146	NLuc	Cs(I) 0.01 mM	Cs(I)	SC	0.01_mM	0.01	10	69350	1.82551	1.72486	98.2751
NLuc_SC	I13	9	13	CMPD	70567.2	3022.94	3890.63	945.202	0.82146	NLuc	Cs(I) 1 mM	Cs(I)	SC	1_mM	1	1000	69650	1.37558	1.29974	98.7003
NLuc_SC	I14	9	14	CMPD	70567.2	3022.94	3890.63	945.202	0.82146	NLuc	Cs(I) 1 mM	Cs(I)	SC	1_mM	1	1000	72300	-2.59883	-2.45555	102.456
NLuc_SC	I15	9	15	CMPD	70567.2	3022.94	3890.63	945.202	0.82146	NLuc	Cs(I) 1 mM	Cs(I)	SC	1_mM	1	1000	73825	-4.88599	-4.61661	104.617
NLuc_SC	I10	9	10	CMPD	70567.2	3022.94	3890.63	945.202	0.82146	NLuc	Cs(I) 5 mM	Cs(I)	SC	5_mM	5	5000	67450	4.67509	4.41733	95.5827
NLuc_SC	I11	9	11	CMPD	70567.2	3022.94	3890.63	945.202	0.82146	NLuc	Cs(I) 5 mM	Cs(I)	SC	5_mM	5	5000	64000	9.84932	9.30629	90.6937
NLuc_SC	I12	9	12	CMPD	70567.2	3022.94	3890.63	945.202	0.82146	NLuc	Cs(I) 5 mM	Cs(I)	SC	5_mM	5	5000	63750	10.2243	9.66056	90.3394
NLuc_SC	D16	4	16	CMPD	70567.2	3022.94	3890.63	945.202	0.82146	NLuc	Cu(I) 0.01 mM	Cu(I)	SC	0.01_mM	0.01	10	62175	12.5864	11.8925	88.1075
NLuc_SC	D17	4	17	CMPD	70567.2	3022.94	3890.63	945.202	0.82146	NLuc	Cu(I) 0.01 mM	Cu(I)	SC	0.01_mM	0.01	10	66000	6.84976	6.47211	93.5279
NLuc_SC	D18	4	18	CMPD	70567.2	3022.94	3890.63	945.202	0.82146	NLuc	Cu(I) 0.01 mM	Cu(I)	SC	0.01_mM	0.01	10	62450	12.174	11.5028	88.4972
NLuc_SC	D13	4	13	CMPD	70567.2	3022.94	3890.63	945.202	0.82146	NLuc	Cu(I) 1 mM	Cu(I)	SC	1_mM	1	1000	575	104.973	99.1852	0.814826
NLuc_SC	D14	4	14	CMPD	70567.2	3022.94	3890.63	945.202	0.82146	NLuc	Cu(I) 1 mM	Cu(I)	SC	1_mM	1	1000	650	104.86	99.0789	0.921108
NLuc_SC	D15	4	15	CMPD	70567.2	3022.94	3890.63	945.202	0.82146	NLuc	Cu(I) 1 mM	Cu(I)	SC	1_mM	1	1000	550	105.01	99.2206	0.779399
NLuc_SC	D10	4	10	CMPD	70567.2	3022.94	3890.63	945.202	0.82146	NLuc	Cu(I) 5 mM	Cu(I)	SC	5_mM	5	5000	500	105.085	99.2915	0.708545
NLuc_SC	D11	4	11	CMPD	70567.2	3022.94	3890.63	945.202	0.82146	NLuc	Cu(I) 5 mM	Cu(I)	SC	5_mM	5	5000	100	105.685	99.8583	0.141709
NLuc_SC	D12	4	12	CMPD	70567.2	3022.94	3890.63	945.202	0.82146	NLuc	Cu(I) 5 mM	Cu(I)	SC	5_mM	5	5000	150	105.61	99.7874	0.212563
NLuc_SC	B07	2	7	CMPD	70567.2	3022.94	3890.63	945.202	0.82146	NLuc	Cu(II) 0.01 mM	Cu(II)	SC	0.01_mM	0.01	10	62975	11.3866	10.7588	89.2412
NLuc_SC	B08	2	8	CMPD	70567.2	3022.94	3890.63	945.202	0.82146	NLuc	Cu(II) 0.01 mM	Cu(II)	SC	0.01_mM	0.01	10	62375	12.2865	11.6091	88.3909
NLuc_SC	B09	2	9	CMPD	70567.2	3022.94	3890.63	945.202	0.82146	NLuc	Cu(II) 0.01 mM	Cu(II)	SC	0.01_mM	0.01	10	65975	6.88726	6.50754	93.4925
NLuc_SC	B04	2	4	CMPD	70567.2	3022.94	3890.63	945.202	0.82146	NLuc	Cu(II) 1 mM	Cu(II)	SC	1_mM	1	1000	575	104.973	99.1852	0.814826
NLuc_SC	B05	2	5	CMPD	70567.2	3022.94	3890.63	945.202	0.82146	NLuc	Cu(II) 1 mM	Cu(II)	SC	1_mM	1	1000	425	105.198	99.3977	0.602263
NLuc_SC	B06	2	6	CMPD	70567.2	3022.94	3890.63	945.202	0.82146	NLuc	Cu(II) 1 mM	Cu(II)	SC	1_mM	1	1000	550	105.01	99.2206	0.779399
NLuc_SC	B01	2	1	CMPD	70567.2	3022.94	3890.63	945.202	0.82146	NLuc	Cu(II) 5 mM	Cu(II)	SC	5_mM	5	5000	150	105.61	99.7874	0.212563
NLuc_SC	B02	2	2	CMPD	70567.2	3022.94	3890.63	945.202	0.82146	NLuc	Cu(II) 5 mM	Cu(II)	SC	5_mM	5	5000	225	105.498	99.6812	0.318845
NLuc_SC	B03	2	3	CMPD	70567.2	3022.94	3890.63	945.202	0.82146	NLuc	Cu(II) 5 mM	Cu(II)	SC	5_mM	5	5000	50	105.76	99.9291	0.0708545
NLuc_SC	B16	2	16	CMPD	70567.2	3022.94	3890.63	945.202	0.82146	NLuc	Fe(II)-1 0.01 mM	Fe(II)-1	SC	0.01_mM	0.01	10	65475	7.63715	7.21608	92.7839
NLuc_SC	B17	2	17	CMPD	70567.2	3022.94	3890.63	945.202	0.82146	NLuc	Fe(II)-1 0.01 mM	Fe(II)-1	SC	0.01_mM	0.01	10	68050	3.77522	3.56708	96.4329
NLuc_SC	B18	2	18	CMPD	70567.2	3022.94	3890.63	945.202	0.82146	NLuc	Fe(II)-1 0.01 mM	Fe(II)-1	SC	0.01_mM	0.01	10	66225	6.51231	6.15327	93.8467
NLuc_SC	B13	2	13	CMPD	70567.2	3022.94	3890.63	945.202	0.82146	NLuc	Fe(II)-1 1 mM	Fe(II)-1	SC	1_mM	1	1000	28275	63.4289	59.9318	40.0682
NLuc_SC	B14	2	14	CMPD	70567.2	3022.94	3890.63	945.202	0.82146	NLuc	Fe(II)-1 1 mM	Fe(II)-1	SC	1_mM	1	1000	28875	62.529	59.0815	40.9185
NLuc_SC	B15	2	15	CMPD	70567.2	3022.94	3890.63	945.202	0.82146	NLuc	Fe(II)-1 1 mM	Fe(II)-1	SC	1_mM	1	1000	27575	64.4787	60.9238	39.0762
NLuc_SC	B10	2	10	CMPD	70567.2	3022.94	3890.63	945.202	0.82146	NLuc	Fe(II)-1 5 mM	Fe(II)-1	SC	5_mM	5	5000	3325	100.848	95.2882	4.71182
NLuc_SC	B11	2	11	CMPD	70567.2	3022.94	3890.63	945.202	0.82146	NLuc	Fe(II)-1 5 mM	Fe(II)-1	SC	5_mM	5	5000	4350	99.311	93.8357	6.16434
NLuc_SC	B12	2	12	CMPD	70567.2	3022.94	3890.63	945.202	0.82146	NLuc	Fe(II)-1 5 mM	Fe(II)-1	SC	5_mM	5	5000	5700	97.2863	91.9226	8.07741
NLuc_SC	H16	8	16	CMPD	70567.2	3022.94	3890.63	945.202	0.82146	NLuc	Fe(II)-2 0.01 mM	Fe(II)-2	SC	0.01_mM	0.01	10	73250	-4.02362	-3.80178	103.802
NLuc_SC	H17	8	17	CMPD	70567.2	3022.94	3890.63	945.202	0.82146	NLuc	Fe(II)-2 0.01 mM	Fe(II)-2	SC	0.01_mM	0.01	10	70975	-0.611628	-0.577907	100.578
NLuc_SC	H18	8	18	CMPD	70567.2	3022.94	3890.63	945.202	0.82146	NLuc	Fe(II)-2 0.01 mM	Fe(II)-2	SC	0.01_mM	0.01	10	66925	5.46247	5.1613	94.8387
NLuc_SC	H13	8	13	CMPD	70567.2	3022.94	3890.63	945.202	0.82146	NLuc	Fe(II)-2 1 mM	Fe(II)-2	SC	1_mM	1	1000	5375	97.7738	92.3831	7.61685
NLuc_SC	H14	8	14	CMPD	70567.2	3022.94	3890.63	945.202	0.82146	NLuc	Fe(II)-2 1 mM	Fe(II)-2	SC	1_mM	1	1000	8850	92.562	87.4588	12.5412
NLuc_SC	H15	8	15	CMPD	70567.2	3022.94	3890.63	945.202	0.82146	NLuc	Fe(II)-2 1 mM	Fe(II)-2	SC	1_mM	1	1000	7975	93.8743	88.6987	11.3013
NLuc_SC	H10	8	10	CMPD	70567.2	3022.94	3890.63	945.202	0.82146	NLuc	Fe(II)-2 5 mM	Fe(II)-2	SC	5_mM	5	5000	400	105.235	99.4332	0.566836
NLuc_SC	H11	8	11	CMPD	70567.2	3022.94	3890.63	945.202	0.82146	NLuc	Fe(II)-2 5 mM	Fe(II)-2	SC	5_mM	5	5000	400	105.235	99.4332	0.566836
NLuc_SC	H12	8	12	CMPD	70567.2	3022.94	3890.63	945.202	0.82146	NLuc	Fe(II)-2 5 mM	Fe(II)-2	SC	5_mM	5	5000	850	104.56	98.7955	1.20453
NLuc_SC	F16	6	16	CMPD	70567.2	3022.94	3890.63	945.202	0.82146	NLuc	Fe(II)-3 0.01 mM	Fe(II)-3	SC	0.01_mM	0.01	10	67775	4.18766	3.95678	96.0432
NLuc_SC	F17	6	17	CMPD	70567.2	3022.94	3890.63	945.202	0.82146	NLuc	Fe(II)-3 0.01 mM	Fe(II)-3	SC	0.01_mM	0.01	10	68600	2.95034	2.78768	97.2123
NLuc_SC	F18	6	18	CMPD	70567.2	3022.94	3890.63	945.202	0.82146	NLuc	Fe(II)-3 0.01 mM	Fe(II)-3	SC	0.01_mM	0.01	10	69275	1.93799	1.83114	98.1689
NLuc_SC	F13	6	13	CMPD	70567.2	3022.94	3890.63	945.202	0.82146	NLuc	Fe(II)-3 1 mM	Fe(II)-3	SC	1_mM	1	1000	20300	75.3896	71.2331	28.7669
NLuc_SC	F14	6	14	CMPD	70567.2	3022.94	3890.63	945.202	0.82146	NLuc	Fe(II)-3 1 mM	Fe(II)-3	SC	1_mM	1	1000	19675	76.327	72.1188	27.8812
NLuc_SC	F15	6	15	CMPD	70567.2	3022.94	3890.63	945.202	0.82146	NLuc	Fe(II)-3 1 mM	Fe(II)-3	SC	1_mM	1	1000	21425	73.7023	69.6389	30.3611
NLuc_SC	F10	6	10	CMPD	70567.2	3022.94	3890.63	945.202	0.82146	NLuc	Fe(II)-3 5 mM	Fe(II)-3	SC	5_mM	5	5000	650	104.86	99.0789	0.921108
NLuc_SC	F11	6	11	CMPD	70567.2	3022.94	3890.63	945.202	0.82146	NLuc	Fe(II)-3 5 mM	Fe(II)-3	SC	5_mM	5	5000	975	104.373	98.6183	1.38166
NLuc_SC	F12	6	12	CMPD	70567.2	3022.94	3890.63	945.202	0.82146	NLuc	Fe(II)-3 5 mM	Fe(II)-3	SC	5_mM	5	5000	800	104.635	98.8663	1.13367
NLuc_SC	E07	5	7	CMPD	70567.2	3022.94	3890.63	945.202	0.82146	NLuc	Fe(III) 0.01 mM	Fe(III)	SC	0.01_mM	0.01	10	63425	10.7117	10.1211	89.8789
NLuc_SC	E08	5	8	CMPD	70567.2	3022.94	3890.63	945.202	0.82146	NLuc	Fe(III) 0.01 mM	Fe(III)	SC	0.01_mM	0.01	10	67625	4.41263	4.16934	95.8307
NLuc_SC	E09	5	9	CMPD	70567.2	3022.94	3890.63	945.202	0.82146	NLuc	Fe(III) 0.01 mM	Fe(III)	SC	0.01_mM	0.01	10	65875	7.03724	6.64925	93.3508
NLuc_SC	E04	5	4	CMPD	70567.2	3022.94	3890.63	945.202	0.82146	NLuc	Fe(III) 1 mM	Fe(III)	SC	1_mM	1	1000	35775	52.1805	49.3036	50.6964
NLuc_SC	E05	5	5	CMPD	70567.2	3022.94	3890.63	945.202	0.82146	NLuc	Fe(III) 1 mM	Fe(III)	SC	1_mM	1	1000	37825	49.106	46.3986	53.6014
NLuc_SC	E06	5	6	CMPD	70567.2	3022.94	3890.63	945.202	0.82146	NLuc	Fe(III) 1 mM	Fe(III)	SC	1_mM	1	1000	39425	46.7063	44.1313	55.8687
NLuc_SC	E01	5	1	CMPD	70567.2	3022.94	3890.63	945.202	0.82146	NLuc	Fe(III) 5 mM	Fe(III)	SC	5_mM	5	5000	50	105.76	99.9291	0.0708545
NLuc_SC	E02	5	2	CMPD	70567.2	3022.94	3890.63	945.202	0.82146	NLuc	Fe(III) 5 mM	Fe(III)	SC	5_mM	5	5000	25	105.798	99.9646	0.0354272
NLuc_SC	E03	5	3	CMPD	70567.2	3022.94	3890.63	945.202	0.82146	NLuc	Fe(III) 5 mM	Fe(III)	SC	5_mM	5	5000	325	105.348	99.5394	0.460554
NLuc_SC	A16	1	16	CMPD	70567.2	3022.94	3890.63	945.202	0.82146	NLuc	Ga(III) 0.01 mM	Ga(III)	SC	0.01_mM	0.01	10	70900	-0.499145	-0.471625	100.472
NLuc_SC	A17	1	17	CMPD	70567.2	3022.94	3890.63	945.202	0.82146	NLuc	Ga(III) 0.01 mM	Ga(III)	SC	0.01_mM	0.01	10	71350	-1.17404	-1.10932	101.109
NLuc_SC	A18	1	18	CMPD	70567.2	3022.94	3890.63	945.202	0.82146	NLuc	Ga(III) 0.01 mM	Ga(III)	SC	0.01_mM	0.01	10	68325	3.36278	3.17738	96.8226
NLuc_SC	A13	1	13	CMPD	70567.2	3022.94	3890.63	945.202	0.82146	NLuc	Ga(III) 1 mM	Ga(III)	SC	1_mM	1	1000	53775	25.1845	23.796	76.204
NLuc_SC	A14	1	14	CMPD	70567.2	3022.94	3890.63	945.202	0.82146	NLuc	Ga(III) 1 mM	Ga(III)	SC	1_mM	1	1000	58175	18.5855	17.5608	82.4392
NLuc_SC	A15	1	15	CMPD	70567.2	3022.94	3890.63	945.202	0.82146	NLuc	Ga(III) 1 mM	Ga(III)	SC	1_mM	1	1000	63825	10.1118	9.55428	90.4457
NLuc_SC	A10	1	10	CMPD	70567.2	3022.94	3890.63	945.202	0.82146	NLuc	Ga(III) 5 mM	Ga(III)	SC	5_mM	5	5000	525	105.048	99.256	0.743972
NLuc_SC	A11	1	11	CMPD	70567.2	3022.94	3890.63	945.202	0.82146	NLuc	Ga(III) 5 mM	Ga(III)	SC	5_mM	5	5000	825	104.598	98.8309	1.1691
NLuc_SC	A12	1	12	CMPD	70567.2	3022.94	3890.63	945.202	0.82146	NLuc	Ga(III) 5 mM	Ga(III)	SC	5_mM	5	5000	25	105.798	99.9646	0.0354272
NLuc_SC	D07	4	7	CMPD	70567.2	3022.94	3890.63	945.202	0.82146	NLuc	K(I)-1 0.01 mM	K(I)-1	SC	0.01_mM	0.01	10	74450	-5.82335	-5.50229	105.502
NLuc_SC	D08	4	8	CMPD	70567.2	3022.94	3890.63	945.202	0.82146	NLuc	K(I)-1 0.01 mM	K(I)-1	SC	0.01_mM	0.01	10	73700	-4.69852	-4.43947	104.439
NLuc_SC	D09	4	9	CMPD	70567.2	3022.94	3890.63	945.202	0.82146	NLuc	K(I)-1 0.01 mM	K(I)-1	SC	0.01_mM	0.01	10	72200	-2.44886	-2.31384	102.314
NLuc_SC	D04	4	4	CMPD	70567.2	3022.94	3890.63	945.202	0.82146	NLuc	K(I)-1 1 mM	K(I)-1	SC	1_mM	1	1000	64375	9.2869	8.77488	91.2251
NLuc_SC	D05	4	5	CMPD	70567.2	3022.94	3890.63	945.202	0.82146	NLuc	K(I)-1 1 mM	K(I)-1	SC	1_mM	1	1000	67650	4.37513	4.13391	95.8661
NLuc_SC	D06	4	6	CMPD	70567.2	3022.94	3890.63	945.202	0.82146	NLuc	K(I)-1 1 mM	K(I)-1	SC	1_mM	1	1000	68975	2.38793	2.25627	97.7437
NLuc_SC	D01	4	1	CMPD	70567.2	3022.94	3890.63	945.202	0.82146	NLuc	K(I)-1 5 mM	K(I)-1	SC	5_mM	5	5000	67500	4.6001	4.34648	95.6535
NLuc_SC	D02	4	2	CMPD	70567.2	3022.94	3890.63	945.202	0.82146	NLuc	K(I)-1 5 mM	K(I)-1	SC	5_mM	5	5000	72925	-3.53619	-3.34123	103.341
NLuc_SC	D03	4	3	CMPD	70567.2	3022.94	3890.63	945.202	0.82146	NLuc	K(I)-1 5 mM	K(I)-1	SC	5_mM	5	5000	73575	-4.51105	-4.26234	104.262
NLuc_SC	K16	11	16	CMPD	70567.2	3022.94	3890.63	945.202	0.82146	NLuc	K(I)-2 0.01 mM	K(I)-2	SC	0.01_mM	0.01	10	73800	-4.8485	-4.58118	104.581
NLuc_SC	K17	11	17	CMPD	70567.2	3022.94	3890.63	945.202	0.82146	NLuc	K(I)-2 0.01 mM	K(I)-2	SC	0.01_mM	0.01	10	69125	2.16296	2.04371	97.9563
NLuc_SC	K18	11	18	CMPD	70567.2	3022.94	3890.63	945.202	0.82146	NLuc	K(I)-2 0.01 mM	K(I)-2	SC	0.01_mM	0.01	10	68775	2.68788	2.53969	97.4603
NLuc_SC	K13	11	13	CMPD	70567.2	3022.94	3890.63	945.202	0.82146	NLuc	K(I)-2 1 mM	K(I)-2	SC	1_mM	1	1000	66825	5.61245	5.30301	94.697
NLuc_SC	K14	11	14	CMPD	70567.2	3022.94	3890.63	945.202	0.82146	NLuc	K(I)-2 1 mM	K(I)-2	SC	1_mM	1	1000	68825	2.61289	2.46884	97.5312
NLuc_SC	K15	11	15	CMPD	70567.2	3022.94	3890.63	945.202	0.82146	NLuc	K(I)-2 1 mM	K(I)-2	SC	1_mM	1	1000	71050	-0.724111	-0.684188	100.684
NLuc_SC	K10	11	10	CMPD	70567.2	3022.94	3890.63	945.202	0.82146	NLuc	K(I)-2 5 mM	K(I)-2	SC	5_mM	5	5000	69725	1.26309	1.19345	98.8065
NLuc_SC	K11	11	11	CMPD	70567.2	3022.94	3890.63	945.202	0.82146	NLuc	K(I)-2 5 mM	K(I)-2	SC	5_mM	5	5000	69475	1.63804	1.54773	98.4523
NLuc_SC	K12	11	12	CMPD	70567.2	3022.94	3890.63	945.202	0.82146	NLuc	K(I)-2 5 mM	K(I)-2	SC	5_mM	5	5000	65225	8.01209	7.57036	92.4296
NLuc_SC	N07	14	7	CMPD	70567.2	3022.94	3890.63	945.202	0.82146	NLuc	Li(I) 0.01 mM	Li(I)	SC	0.01_mM	0.01	10	67600	4.45012	4.20477	95.7952
NLuc_SC	N08	14	8	CMPD	70567.2	3022.94	3890.63	945.202	0.82146	NLuc	Li(I) 0.01 mM	Li(I)	SC	0.01_mM	0.01	10	69050	2.27544	2.14999	97.85
NLuc_SC	N09	14	9	CMPD	70567.2	3022.94	3890.63	945.202	0.82146	NLuc	Li(I) 0.01 mM	Li(I)	SC	0.01_mM	0.01	10	68100	3.70023	3.49622	96.5038
NLuc_SC	N04	14	4	CMPD	70567.2	3022.94	3890.63	945.202	0.82146	NLuc	Li(I) 1 mM	Li(I)	SC	1_mM	1	1000	64200	9.54936	9.02287	90.9771
NLuc_SC	N05	14	5	CMPD	70567.2	3022.94	3890.63	945.202	0.82146	NLuc	Li(I) 1 mM	Li(I)	SC	1_mM	1	1000	66825	5.61245	5.30301	94.697
NLuc_SC	N06	14	6	CMPD	70567.2	3022.94	3890.63	945.202	0.82146	NLuc	Li(I) 1 mM	Li(I)	SC	1_mM	1	1000	70950	-0.574134	-0.542479	100.542
NLuc_SC	N01	14	1	CMPD	70567.2	3022.94	3890.63	945.202	0.82146	NLuc	Li(I) 5 mM	Li(I)	SC	5_mM	5	5000	67825	4.11267	3.88592	96.1141
NLuc_SC	N02	14	2	CMPD	70567.2	3022.94	3890.63	945.202	0.82146	NLuc	Li(I) 5 mM	Li(I)	SC	5_mM	5	5000	71150	-0.874089	-0.825897	100.826
NLuc_SC	N03	14	3	CMPD	70567.2	3022.94	3890.63	945.202	0.82146	NLuc	Li(I) 5 mM	Li(I)	SC	5_mM	5	5000	66675	5.83741	5.51558	94.4844
NLuc_SC	M07	13	7	CMPD	70567.2	3022.94	3890.63	945.202	0.82146	NLuc	Mg(II) 0.01 mM	Mg(II)	SC	0.01_mM	0.01	10	68225	3.51276	3.31909	96.6809
NLuc_SC	M08	13	8	CMPD	70567.2	3022.94	3890.63	945.202	0.82146	NLuc	Mg(II) 0.01 mM	Mg(II)	SC	0.01_mM	0.01	10	69200	2.05048	1.93743	98.0626
NLuc_SC	M09	13	9	CMPD	70567.2	3022.94	3890.63	945.202	0.82146	NLuc	Mg(II) 0.01 mM	Mg(II)	SC	0.01_mM	0.01	10	68850	2.5754	2.43341	97.5666
NLuc_SC	M04	13	4	CMPD	70567.2	3022.94	3890.63	945.202	0.82146	NLuc	Mg(II) 1 mM	Mg(II)	SC	1_mM	1	1000	66675	5.83741	5.51558	94.4844
NLuc_SC	M05	13	5	CMPD	70567.2	3022.94	3890.63	945.202	0.82146	NLuc	Mg(II) 1 mM	Mg(II)	SC	1_mM	1	1000	66825	5.61245	5.30301	94.697
NLuc_SC	M06	13	6	CMPD	70567.2	3022.94	3890.63	945.202	0.82146	NLuc	Mg(II) 1 mM	Mg(II)	SC	1_mM	1	1000	67800	4.15017	3.92135	96.0786
NLuc_SC	M01	13	1	CMPD	70567.2	3022.94	3890.63	945.202	0.82146	NLuc	Mg(II) 5 mM	Mg(II)	SC	5_mM	5	5000	68825	2.61289	2.46884	97.5312
NLuc_SC	M02	13	2	CMPD	70567.2	3022.94	3890.63	945.202	0.82146	NLuc	Mg(II) 5 mM	Mg(II)	SC	5_mM	5	5000	67600	4.45012	4.20477	95.7952
NLuc_SC	M03	13	3	CMPD	70567.2	3022.94	3890.63	945.202	0.82146	NLuc	Mg(II) 5 mM	Mg(II)	SC	5_mM	5	5000	65850	7.07473	6.68468	93.3153
NLuc_SC	C07	3	7	CMPD	70567.2	3022.94	3890.63	945.202	0.82146	NLuc	Mn(II) 0.01 mM	Mn(II)	SC	0.01_mM	0.01	10	67850	4.07518	3.8505	96.1495
NLuc_SC	C08	3	8	CMPD	70567.2	3022.94	3890.63	945.202	0.82146	NLuc	Mn(II) 0.01 mM	Mn(II)	SC	0.01_mM	0.01	10	69350	1.82551	1.72486	98.2751
NLuc_SC	C09	3	9	CMPD	70567.2	3022.94	3890.63	945.202	0.82146	NLuc	Mn(II) 0.01 mM	Mn(II)	SC	0.01_mM	0.01	10	66325	6.36234	6.01156	93.9884
NLuc_SC	C04	3	4	CMPD	70567.2	3022.94	3890.63	945.202	0.82146	NLuc	Mn(II) 1 mM	Mn(II)	SC	1_mM	1	1000	64800	8.6495	8.17262	91.8274
NLuc_SC	C05	3	5	CMPD	70567.2	3022.94	3890.63	945.202	0.82146	NLuc	Mn(II) 1 mM	Mn(II)	SC	1_mM	1	1000	66475	6.13737	5.79899	94.201
NLuc_SC	C06	3	6	CMPD	70567.2	3022.94	3890.63	945.202	0.82146	NLuc	Mn(II) 1 mM	Mn(II)	SC	1_mM	1	1000	64875	8.53701	8.06634	91.9337
NLuc_SC	C01	3	1	CMPD	70567.2	3022.94	3890.63	945.202	0.82146	NLuc	Mn(II) 5 mM	Mn(II)	SC	5_mM	5	5000	50125	30.6587	28.9684	71.0316
NLuc_SC	C02	3	2	CMPD	70567.2	3022.94	3890.63	945.202	0.82146	NLuc	Mn(II) 5 mM	Mn(II)	SC	5_mM	5	5000	52625	26.9093	25.4257	74.5743
NLuc_SC	C03	3	3	CMPD	70567.2	3022.94	3890.63	945.202	0.82146	NLuc	Mn(II) 5 mM	Mn(II)	SC	5_mM	5	5000	52675	26.8343	25.3548	74.6452
RLuc_H	H07	8	7	CMPD	11843.7	1396.62	1039.06	297.065	0.529737	RLuc	Ag(I) 0.01 mM	Ag(I)	H	0.01_mM	0.01	10	8375	32.1041	29.2876	70.7124
RLuc_H	H08	8	8	CMPD	11843.7	1396.62	1039.06	297.065	0.529737	RLuc	Ag(I) 0.01 mM	Ag(I)	H	0.01_mM	0.01	10	8975	26.551	24.2216	75.7784
RLuc_H	H09	8	9	CMPD	11843.7	1396.62	1039.06	297.065	0.529737	RLuc	Ag(I) 0.01 mM	Ag(I)	H	0.01_mM	0.01	10	9400	22.6175	20.6332	79.3668
RLuc_H	H04	8	4	CMPD	11843.7	1396.62	1039.06	297.065	0.529737	RLuc	Ag(I) 1 mM	Ag(I)	H	1_mM	1	1000	25	109.385	99.7889	0.211082
RLuc_H	H05	8	5	CMPD	11843.7	1396.62	1039.06	297.065	0.529737	RLuc	Ag(I) 1 mM	Ag(I)	H	1_mM	1	1000	125	108.46	98.9446	1.05541
RLuc_H	H06	8	6	CMPD	11843.7	1396.62	1039.06	297.065	0.529737	RLuc	Ag(I) 1 mM	Ag(I)	H	1_mM	1	1000	200	107.766	98.3113	1.68865
RLuc_H	H01	8	1	CMPD	11843.7	1396.62	1039.06	297.065	0.529737	RLuc	Ag(I) 5 mM	Ag(I)	H	5_mM	5	5000	75	108.923	99.3668	0.633245
RLuc_H	H02	8	2	CMPD	11843.7	1396.62	1039.06	297.065	0.529737	RLuc	Ag(I) 5 mM	Ag(I)	H	5_mM	5	5000	75	108.923	99.3668	0.633245
RLuc_H	H03	8	3	CMPD	11843.7	1396.62	1039.06	297.065	0.529737	RLuc	Ag(I) 5 mM	Ag(I)	H	5_mM	5	5000	25	109.385	99.7889	0.211082
RLuc_H	P07	16	7	CMPD	11843.7	1396.62	1039.06	297.065	0.529737	RLuc	Al(III) 0.01 mM	Al(III)	H	0.01_mM	0.01	10	10950	8.27187	7.54617	92.4538
RLuc_H	P08	16	8	CMPD	11843.7	1396.62	1039.06	297.065	0.529737	RLuc	Al(III) 0.01 mM	Al(III)	H	0.01_mM	0.01	10	10275	14.5192	13.2454	86.7546
RLuc_H	P09	16	9	CMPD	11843.7	1396.62	1039.06	297.065	0.529737	RLuc	Al(III) 0.01 mM	Al(III)	H	0.01_mM	0.01	10	9225	24.2372	22.1108	77.8892
RLuc_H	P04	16	4	CMPD	11843.7	1396.62	1039.06	297.065	0.529737	RLuc	Al(III) 1 mM	Al(III)	H	1_mM	1	1000	975	100.593	91.7678	8.23219
RLuc_H	P05	16	5	CMPD	11843.7	1396.62	1039.06	297.065	0.529737	RLuc	Al(III) 1 mM	Al(III)	H	1_mM	1	1000	775	102.444	93.4565	6.54354
RLuc_H	P06	16	6	CMPD	11843.7	1396.62	1039.06	297.065	0.529737	RLuc	Al(III) 1 mM	Al(III)	H	1_mM	1	1000	875	101.518	92.6121	7.38786
RLuc_H	P01	16	1	CMPD	11843.7	1396.62	1039.06	297.065	0.529737	RLuc	Al(III) 5 mM	Al(III)	H	5_mM	5	5000	11925	-0.751988	-0.686016	100.686
RLuc_H	P02	16	2	CMPD	11843.7	1396.62	1039.06	297.065	0.529737	RLuc	Al(III) 5 mM	Al(III)	H	5_mM	5	5000	12325	-4.45409	-4.06332	104.063
RLuc_H	P03	16	3	CMPD	11843.7	1396.62	1039.06	297.065	0.529737	RLuc	Al(III) 5 mM	Al(III)	H	5_mM	5	5000	12500	-6.07375	-5.5409	105.541
RLuc_H	O07	15	7	CMPD	11843.7	1396.62	1039.06	297.065	0.529737	RLuc	Ca(II) 0.01 mM	Ca(II)	H	0.01_mM	0.01	10	9175	24.6999	22.533	77.467
RLuc_H	O08	15	8	CMPD	11843.7	1396.62	1039.06	297.065	0.529737	RLuc	Ca(II) 0.01 mM	Ca(II)	H	0.01_mM	0.01	10	9750	19.3782	17.6781	82.3219
RLuc_H	O09	15	9	CMPD	11843.7	1396.62	1039.06	297.065	0.529737	RLuc	Ca(II) 0.01 mM	Ca(II)	H	0.01_mM	0.01	10	10550	11.974	10.9235	89.0765
RLuc_H	O04	15	4	CMPD	11843.7	1396.62	1039.06	297.065	0.529737	RLuc	Ca(II) 1 mM	Ca(II)	H	1_mM	1	1000	10675	10.8171	9.86807	90.1319
RLuc_H	O05	15	5	CMPD	11843.7	1396.62	1039.06	297.065	0.529737	RLuc	Ca(II) 1 mM	Ca(II)	H	1_mM	1	1000	10600	11.5112	10.5013	89.4987
RLuc_H	O06	15	6	CMPD	11843.7	1396.62	1039.06	297.065	0.529737	RLuc	Ca(II) 1 mM	Ca(II)	H	1_mM	1	1000	11525	2.95011	2.69129	97.3087
RLuc_H	O01	15	1	CMPD	11843.7	1396.62	1039.06	297.065	0.529737	RLuc	Ca(II) 5 mM	Ca(II)	H	5_mM	5	5000	13375	-14.1721	-12.9288	112.929
RLuc_H	O02	15	2	CMPD	11843.7	1396.62	1039.06	297.065	0.529737	RLuc	Ca(II) 5 mM	Ca(II)	H	5_mM	5	5000	12200	-3.29718	-3.00792	103.008
RLuc_H	O03	15	3	CMPD	11843.7	1396.62	1039.06	297.065	0.529737	RLuc	Ca(II) 5 mM	Ca(II)	H	5_mM	5	5000	12025	-1.67751	-1.53034	101.53
RLuc_H	E16	5	16	CMPD	11843.7	1396.62	1039.06	297.065	0.529737	RLuc	Cd(II) 0.01 mM	Cd(II)	H	0.01_mM	0.01	10	12200	-3.29718	-3.00792	103.008
RLuc_H	E17	5	17	CMPD	11843.7	1396.62	1039.06	297.065	0.529737	RLuc	Cd(II) 0.01 mM	Cd(II)	H	0.01_mM	0.01	10	13475	-15.0976	-13.7731	113.773
RLuc_H	E18	5	18	CMPD	11843.7	1396.62	1039.06	297.065	0.529737	RLuc	Cd(II) 0.01 mM	Cd(II)	H	0.01_mM	0.01	10	9900	17.9899	16.4116	83.5884
RLuc_H	E13	5	13	CMPD	11843.7	1396.62	1039.06	297.065	0.529737	RLuc	Cd(II) 1 mM	Cd(II)	H	1_mM	1	1000	1525	95.5025	87.124	12.876
RLuc_H	E14	5	14	CMPD	11843.7	1396.62	1039.06	297.065	0.529737	RLuc	Cd(II) 1 mM	Cd(II)	H	1_mM	1	1000	1325	97.3536	88.8127	11.1873
RLuc_H	E15	5	15	CMPD	11843.7	1396.62	1039.06	297.065	0.529737	RLuc	Cd(II) 1 mM	Cd(II)	H	1_mM	1	1000	1325	97.3536	88.8127	11.1873
RLuc_H	E10	5	10	CMPD	11843.7	1396.62	1039.06	297.065	0.529737	RLuc	Cd(II) 5 mM	Cd(II)	H	5_mM	5	5000	175	107.997	98.5224	1.47757
RLuc_H	E11	5	11	CMPD	11843.7	1396.62	1039.06	297.065	0.529737	RLuc	Cd(II) 5 mM	Cd(II)	H	5_mM	5	5000	200	107.766	98.3113	1.68865
RLuc_H	E12	5	12	CMPD	11843.7	1396.62	1039.06	297.065	0.529737	RLuc	Cd(II) 5 mM	Cd(II)	H	5_mM	5	5000	125	108.46	98.9446	1.05541
RLuc_H	F07	6	7	CMPD	11843.7	1396.62	1039.06	297.065	0.529737	RLuc	Co(II) 0.01 mM	Co(II)	H	0.01_mM	0.01	10	10800	9.66016	8.81266	91.1873
RLuc_H	F08	6	8	CMPD	11843.7	1396.62	1039.06	297.065	0.529737	RLuc	Co(II) 0.01 mM	Co(II)	H	0.01_mM	0.01	10	11925	-0.751988	-0.686016	100.686
RLuc_H	F09	6	9	CMPD	11843.7	1396.62	1039.06	297.065	0.529737	RLuc	Co(II) 0.01 mM	Co(II)	H	0.01_mM	0.01	10	10975	8.04049	7.33509	92.6649
RLuc_H	F04	6	4	CMPD	11843.7	1396.62	1039.06	297.065	0.529737	RLuc	Co(II) 1 mM	Co(II)	H	1_mM	1	1000	5000	63.3406	57.7836	42.2164
RLuc_H	F05	6	5	CMPD	11843.7	1396.62	1039.06	297.065	0.529737	RLuc	Co(II) 1 mM	Co(II)	H	1_mM	1	1000	6125	52.9284	48.285	51.715
RLuc_H	F06	6	6	CMPD	11843.7	1396.62	1039.06	297.065	0.529737	RLuc	Co(II) 1 mM	Co(II)	H	1_mM	1	1000	5125	62.1837	56.7282	43.2718
RLuc_H	F01	6	1	CMPD	11843.7	1396.62	1039.06	297.065	0.529737	RLuc	Co(II) 5 mM	Co(II)	H	5_mM	5	5000	1800	92.9573	84.8021	15.1979
RLuc_H	F02	6	2	CMPD	11843.7	1396.62	1039.06	297.065	0.529737	RLuc	Co(II) 5 mM	Co(II)	H	5_mM	5	5000	1725	93.6515	85.4354	14.5646
RLuc_H	F03	6	3	CMPD	11843.7	1396.62	1039.06	297.065	0.529737	RLuc	Co(II) 5 mM	Co(II)	H	5_mM	5	5000	1800	92.9573	84.8021	15.1979
RLuc_H	I16	9	16	CMPD	11843.7	1396.62	1039.06	297.065	0.529737	RLuc	Cs(I) 0.01 mM	Cs(I)	H	0.01_mM	0.01	10	10325	14.0564	12.8232	87.1768
RLuc_H	I17	9	17	CMPD	11843.7	1396.62	1039.06	297.065	0.529737	RLuc	Cs(I) 0.01 mM	Cs(I)	H	0.01_mM	0.01	10	11775	0.636298	0.580475	99.4195
RLuc_H	I18	9	18	CMPD	11843.7	1396.62	1039.06	297.065	0.529737	RLuc	Cs(I) 0.01 mM	Cs(I)	H	0.01_mM	0.01	10	10425	13.1309	11.9789	88.0211
RLuc_H	I13	9	13	CMPD	11843.7	1396.62	1039.06	297.065	0.529737	RLuc	Cs(I) 1 mM	Cs(I)	H	1_mM	1	1000	12975	-10.47	-9.55145	109.551
RLuc_H	I14	9	14	CMPD	11843.7	1396.62	1039.06	297.065	0.529737	RLuc	Cs(I) 1 mM	Cs(I)	H	1_mM	1	1000	10400	13.3623	12.19	87.81
RLuc_H	I15	9	15	CMPD	11843.7	1396.62	1039.06	297.065	0.529737	RLuc	Cs(I) 1 mM	Cs(I)	H	1_mM	1	1000	12250	-3.75994	-3.43008	103.43
RLuc_H	I10	9	10	CMPD	11843.7	1396.62	1039.06	297.065	0.529737	RLuc	Cs(I) 5 mM	Cs(I)	H	5_mM	5	5000	10500	12.4367	11.3456	88.6544
RLuc_H	I11	9	11	CMPD	11843.7	1396.62	1039.06	297.065	0.529737	RLuc	Cs(I) 5 mM	Cs(I)	H	5_mM	5	5000	10250	14.7505	13.4565	86.5435
RLuc_H	I12	9	12	CMPD	11843.7	1396.62	1039.06	297.065	0.529737	RLuc	Cs(I) 5 mM	Cs(I)	H	5_mM	5	5000	10300	14.2878	13.0343	86.9657
RLuc_H	D16	4	16	CMPD	11843.7	1396.62	1039.06	297.065	0.529737	RLuc	Cu(I) 0.01 mM	Cu(I)	H	0.01_mM	0.01	10	10650	11.0484	10.0792	89.9208
RLuc_H	D17	4	17	CMPD	11843.7	1396.62	1039.06	297.065	0.529737	RLuc	Cu(I) 0.01 mM	Cu(I)	H	0.01_mM	0.01	10	13175	-12.321	-11.2401	111.24
RLuc_H	D18	4	18	CMPD	11843.7	1396.62	1039.06	297.065	0.529737	RLuc	Cu(I) 0.01 mM	Cu(I)	H	0.01_mM	0.01	10	11250	5.4953	5.01319	94.9868
RLuc_H	D13	4	13	CMPD	11843.7	1396.62	1039.06	297.065	0.529737	RLuc	Cu(I) 1 mM	Cu(I)	H	1_mM	1	1000	50	109.154	99.5778	0.422164
RLuc_H	D14	4	14	CMPD	11843.7	1396.62	1039.06	297.065	0.529737	RLuc	Cu(I) 1 mM	Cu(I)	H	1_mM	1	1000	125	108.46	98.9446	1.05541
RLuc_H	D15	4	15	CMPD	11843.7	1396.62	1039.06	297.065	0.529737	RLuc	Cu(I) 1 mM	Cu(I)	H	1_mM	1	1000	100	108.691	99.1557	0.844327
RLuc_H	D10	4	10	CMPD	11843.7	1396.62	1039.06	297.065	0.529737	RLuc	Cu(I) 5 mM	Cu(I)	H	5_mM	5	5000	100	108.691	99.1557	0.844327
RLuc_H	D11	4	11	CMPD	11843.7	1396.62	1039.06	297.065	0.529737	RLuc	Cu(I) 5 mM	Cu(I)	H	5_mM	5	5000	50	109.154	99.5778	0.422164
RLuc_H	D12	4	12	CMPD	11843.7	1396.62	1039.06	297.065	0.529737	RLuc	Cu(I) 5 mM	Cu(I)	H	5_mM	5	5000	225	107.534	98.1003	1.89974
RLuc_H	B07	2	7	CMPD	11843.7	1396.62	1039.06	297.065	0.529737	RLuc	Cu(II) 0.01 mM	Cu(II)	H	0.01_mM	0.01	10	12975	-10.47	-9.55145	109.551
RLuc_H	B08	2	8	CMPD	11843.7	1396.62	1039.06	297.065	0.529737	RLuc	Cu(II) 0.01 mM	Cu(II)	H	0.01_mM	0.01	10	11750	0.867679	0.791557	99.2084
RLuc_H	B09	2	9	CMPD	11843.7	1396.62	1039.06	297.065	0.529737	RLuc	Cu(II) 0.01 mM	Cu(II)	H	0.01_mM	0.01	10	10550	11.974	10.9235	89.0765
RLuc_H	B04	2	4	CMPD	11843.7	1396.62	1039.06	297.065	0.529737	RLuc	Cu(II) 1 mM	Cu(II)	H	1_mM	1	1000	175	107.997	98.5224	1.47757
RLuc_H	B05	2	5	CMPD	11843.7	1396.62	1039.06	297.065	0.529737	RLuc	Cu(II) 1 mM	Cu(II)	H	1_mM	1	1000	50	109.154	99.5778	0.422164
RLuc_H	B06	2	6	CMPD	11843.7	1396.62	1039.06	297.065	0.529737	RLuc	Cu(II) 1 mM	Cu(II)	H	1_mM	1	1000	50	109.154	99.5778	0.422164
RLuc_H	B01	2	1	CMPD	11843.7	1396.62	1039.06	297.065	0.529737	RLuc	Cu(II) 5 mM	Cu(II)	H	5_mM	5	5000	75	108.923	99.3668	0.633245
RLuc_H	B02	2	2	CMPD	11843.7	1396.62	1039.06	297.065	0.529737	RLuc	Cu(II) 5 mM	Cu(II)	H	5_mM	5	5000	125	108.46	98.9446	1.05541
RLuc_H	B03	2	3	CMPD	11843.7	1396.62	1039.06	297.065	0.529737	RLuc	Cu(II) 5 mM	Cu(II)	H	5_mM	5	5000	75	108.923	99.3668	0.633245
RLuc_H	B16	2	16	CMPD	11843.7	1396.62	1039.06	297.065	0.529737	RLuc	Fe(II)-1 0.01 mM	Fe(II)-1	H	0.01_mM	0.01	10	12825	-9.08171	-8.28496	108.285
RLuc_H	B17	2	17	CMPD	11843.7	1396.62	1039.06	297.065	0.529737	RLuc	Fe(II)-1 0.01 mM	Fe(II)-1	H	0.01_mM	0.01	10	10800	9.66016	8.81266	91.1873
RLuc_H	B18	2	18	CMPD	11843.7	1396.62	1039.06	297.065	0.529737	RLuc	Fe(II)-1 0.01 mM	Fe(II)-1	H	0.01_mM	0.01	10	10825	9.42878	8.60158	91.3984
RLuc_H	B13	2	13	CMPD	11843.7	1396.62	1039.06	297.065	0.529737	RLuc	Fe(II)-1 1 mM	Fe(II)-1	H	1_mM	1	1000	200	107.766	98.3113	1.68865
RLuc_H	B14	2	14	CMPD	11843.7	1396.62	1039.06	297.065	0.529737	RLuc	Fe(II)-1 1 mM	Fe(II)-1	H	1_mM	1	1000	50	109.154	99.5778	0.422164
RLuc_H	B15	2	15	CMPD	11843.7	1396.62	1039.06	297.065	0.529737	RLuc	Fe(II)-1 1 mM	Fe(II)-1	H	1_mM	1	1000	775	102.444	93.4565	6.54354
RLuc_H	B10	2	10	CMPD	11843.7	1396.62	1039.06	297.065	0.529737	RLuc	Fe(II)-1 5 mM	Fe(II)-1	H	5_mM	5	5000	50	109.154	99.5778	0.422164
RLuc_H	B11	2	11	CMPD	11843.7	1396.62	1039.06	297.065	0.529737	RLuc	Fe(II)-1 5 mM	Fe(II)-1	H	5_mM	5	5000	50	109.154	99.5778	0.422164
RLuc_H	B12	2	12	CMPD	11843.7	1396.62	1039.06	297.065	0.529737	RLuc	Fe(II)-1 5 mM	Fe(II)-1	H	5_mM	5	5000	75	108.923	99.3668	0.633245
RLuc_H	H16	8	16	CMPD	11843.7	1396.62	1039.06	297.065	0.529737	RLuc	Fe(II)-2 0.01 mM	Fe(II)-2	H	0.01_mM	0.01	10	6275	51.5401	47.0185	52.9815
RLuc_H	H17	8	17	CMPD	11843.7	1396.62	1039.06	297.065	0.529737	RLuc	Fe(II)-2 0.01 mM	Fe(II)-2	H	0.01_mM	0.01	10	8025	35.3435	32.2427	67.7573
RLuc_H	H18	8	18	CMPD	11843.7	1396.62	1039.06	297.065	0.529737	RLuc	Fe(II)-2 0.01 mM	Fe(II)-2	H	0.01_mM	0.01	10	8050	35.1121	32.0317	67.9683
RLuc_H	H13	8	13	CMPD	11843.7	1396.62	1039.06	297.065	0.529737	RLuc	Fe(II)-2 1 mM	Fe(II)-2	H	1_mM	1	1000	175	107.997	98.5224	1.47757
RLuc_H	H14	8	14	CMPD	11843.7	1396.62	1039.06	297.065	0.529737	RLuc	Fe(II)-2 1 mM	Fe(II)-2	H	1_mM	1	1000	450	105.452	96.2005	3.79947
RLuc_H	H15	8	15	CMPD	11843.7	1396.62	1039.06	297.065	0.529737	RLuc	Fe(II)-2 1 mM	Fe(II)-2	H	1_mM	1	1000	50	109.154	99.5778	0.422164
RLuc_H	H10	8	10	CMPD	11843.7	1396.62	1039.06	297.065	0.529737	RLuc	Fe(II)-2 5 mM	Fe(II)-2	H	5_mM	5	5000	25	109.385	99.7889	0.211082
RLuc_H	H11	8	11	CMPD	11843.7	1396.62	1039.06	297.065	0.529737	RLuc	Fe(II)-2 5 mM	Fe(II)-2	H	5_mM	5	5000	100	108.691	99.1557	0.844327
RLuc_H	H12	8	12	CMPD	11843.7	1396.62	1039.06	297.065	0.529737	RLuc	Fe(II)-2 5 mM	Fe(II)-2	H	5_mM	5	5000	150	108.228	98.7335	1.26649
RLuc_H	F16	6	16	CMPD	11843.7	1396.62	1039.06	297.065	0.529737	RLuc	Fe(II)-3 0.01 mM	Fe(II)-3	H	0.01_mM	0.01	10	9825	18.684	17.0449	82.9551
RLuc_H	F17	6	17	CMPD	11843.7	1396.62	1039.06	297.065	0.529737	RLuc	Fe(II)-3 0.01 mM	Fe(II)-3	H	0.01_mM	0.01	10	10150	15.6761	14.3008	85.6992
RLuc_H	F18	6	18	CMPD	11843.7	1396.62	1039.06	297.065	0.529737	RLuc	Fe(II)-3 0.01 mM	Fe(II)-3	H	0.01_mM	0.01	10	9550	21.2292	19.3668	80.6332
RLuc_H	F13	6	13	CMPD	11843.7	1396.62	1039.06	297.065	0.529737	RLuc	Fe(II)-3 1 mM	Fe(II)-3	H	1_mM	1	1000	200	107.766	98.3113	1.68865
RLuc_H	F14	6	14	CMPD	11843.7	1396.62	1039.06	297.065	0.529737	RLuc	Fe(II)-3 1 mM	Fe(II)-3	H	1_mM	1	1000	400	105.915	96.6227	3.37731
RLuc_H	F15	6	15	CMPD	11843.7	1396.62	1039.06	297.065	0.529737	RLuc	Fe(II)-3 1 mM	Fe(II)-3	H	1_mM	1	1000	200	107.766	98.3113	1.68865
RLuc_H	F10	6	10	CMPD	11843.7	1396.62	1039.06	297.065	0.529737	RLuc	Fe(II)-3 5 mM	Fe(II)-3	H	5_mM	5	5000	50	109.154	99.5778	0.422164
RLuc_H	F11	6	11	CMPD	11843.7	1396.62	1039.06	297.065	0.529737	RLuc	Fe(II)-3 5 mM	Fe(II)-3	H	5_mM	5	5000	175	107.997	98.5224	1.47757
RLuc_H	F12	6	12	CMPD	11843.7	1396.62	1039.06	297.065	0.529737	RLuc	Fe(II)-3 5 mM	Fe(II)-3	H	5_mM	5	5000	25	109.385	99.7889	0.211082
RLuc_H	E07	5	7	CMPD	11843.7	1396.62	1039.06	297.065	0.529737	RLuc	Fe(III) 0.01 mM	Fe(III)	H	0.01_mM	0.01	10	10475	12.6681	11.5567	88.4433
RLuc_H	E08	5	8	CMPD	11843.7	1396.62	1039.06	297.065	0.529737	RLuc	Fe(III) 0.01 mM	Fe(III)	H	0.01_mM	0.01	10	10150	15.6761	14.3008	85.6992
RLuc_H	E09	5	9	CMPD	11843.7	1396.62	1039.06	297.065	0.529737	RLuc	Fe(III) 0.01 mM	Fe(III)	H	0.01_mM	0.01	10	11900	-0.520607	-0.474934	100.475
RLuc_H	E04	5	4	CMPD	11843.7	1396.62	1039.06	297.065	0.529737	RLuc	Fe(III) 1 mM	Fe(III)	H	1_mM	1	1000	350	106.377	97.0449	2.95515
RLuc_H	E05	5	5	CMPD	11843.7	1396.62	1039.06	297.065	0.529737	RLuc	Fe(III) 1 mM	Fe(III)	H	1_mM	1	1000	250	107.303	97.8892	2.11082
RLuc_H	E06	5	6	CMPD	11843.7	1396.62	1039.06	297.065	0.529737	RLuc	Fe(III) 1 mM	Fe(III)	H	1_mM	1	1000	225	107.534	98.1003	1.89974
RLuc_H	E01	5	1	CMPD	11843.7	1396.62	1039.06	297.065	0.529737	RLuc	Fe(III) 5 mM	Fe(III)	H	5_mM	5	5000	125	108.46	98.9446	1.05541
RLuc_H	E02	5	2	CMPD	11843.7	1396.62	1039.06	297.065	0.529737	RLuc	Fe(III) 5 mM	Fe(III)	H	5_mM	5	5000	100	108.691	99.1557	0.844327
RLuc_H	E03	5	3	CMPD	11843.7	1396.62	1039.06	297.065	0.529737	RLuc	Fe(III) 5 mM	Fe(III)	H	5_mM	5	5000	125	108.46	98.9446	1.05541
RLuc_H	A16	1	16	CMPD	11843.7	1396.62	1039.06	297.065	0.529737	RLuc	Ga(III) 0.01 mM	Ga(III)	H	0.01_mM	0.01	10	11350	4.56978	4.16887	95.8311
RLuc_H	A17	1	17	CMPD	11843.7	1396.62	1039.06	297.065	0.529737	RLuc	Ga(III) 0.01 mM	Ga(III)	H	0.01_mM	0.01	10	11925	-0.751988	-0.686016	100.686
RLuc_H	A18	1	18	CMPD	11843.7	1396.62	1039.06	297.065	0.529737	RLuc	Ga(III) 0.01 mM	Ga(III)	H	0.01_mM	0.01	10	14000	-19.9566	-18.2058	118.206
RLuc_H	A13	1	13	CMPD	11843.7	1396.62	1039.06	297.065	0.529737	RLuc	Ga(III) 1 mM	Ga(III)	H	1_mM	1	1000	1300	97.585	89.0237	10.9763
RLuc_H	A14	1	14	CMPD	11843.7	1396.62	1039.06	297.065	0.529737	RLuc	Ga(III) 1 mM	Ga(III)	H	1_mM	1	1000	1325	97.3536	88.8127	11.1873
RLuc_H	A15	1	15	CMPD	11843.7	1396.62	1039.06	297.065	0.529737	RLuc	Ga(III) 1 mM	Ga(III)	H	1_mM	1	1000	1150	98.9732	90.2902	9.70976
RLuc_H	A10	1	10	CMPD	11843.7	1396.62	1039.06	297.065	0.529737	RLuc	Ga(III) 5 mM	Ga(III)	H	5_mM	5	5000	175	107.997	98.5224	1.47757
RLuc_H	A11	1	11	CMPD	11843.7	1396.62	1039.06	297.065	0.529737	RLuc	Ga(III) 5 mM	Ga(III)	H	5_mM	5	5000	600	104.064	94.934	5.06596
RLuc_H	A12	1	12	CMPD	11843.7	1396.62	1039.06	297.065	0.529737	RLuc	Ga(III) 5 mM	Ga(III)	H	5_mM	5	5000	300	106.84	97.467	2.53298
RLuc_H	D07	4	7	CMPD	11843.7	1396.62	1039.06	297.065	0.529737	RLuc	K(I)-1 0.01 mM	K(I)-1	H	0.01_mM	0.01	10	12800	-8.85033	-8.07388	108.074
RLuc_H	D08	4	8	CMPD	11843.7	1396.62	1039.06	297.065	0.529737	RLuc	K(I)-1 0.01 mM	K(I)-1	H	0.01_mM	0.01	10	12275	-3.99132	-3.64116	103.641
RLuc_H	D09	4	9	CMPD	11843.7	1396.62	1039.06	297.065	0.529737	RLuc	K(I)-1 0.01 mM	K(I)-1	H	0.01_mM	0.01	10	14050	-20.4194	-18.628	118.628
RLuc_H	D04	4	4	CMPD	11843.7	1396.62	1039.06	297.065	0.529737	RLuc	K(I)-1 1 mM	K(I)-1	H	1_mM	1	1000	12100	-2.37166	-2.16359	102.164
RLuc_H	D05	4	5	CMPD	11843.7	1396.62	1039.06	297.065	0.529737	RLuc	K(I)-1 1 mM	K(I)-1	H	1_mM	1	1000	12425	-5.37961	-4.90765	104.908
RLuc_H	D06	4	6	CMPD	11843.7	1396.62	1039.06	297.065	0.529737	RLuc	K(I)-1 1 mM	K(I)-1	H	1_mM	1	1000	12350	-4.68547	-4.27441	104.274
RLuc_H	D01	4	1	CMPD	11843.7	1396.62	1039.06	297.065	0.529737	RLuc	K(I)-1 5 mM	K(I)-1	H	5_mM	5	5000	12525	-6.30513	-5.75198	105.752
RLuc_H	D02	4	2	CMPD	11843.7	1396.62	1039.06	297.065	0.529737	RLuc	K(I)-1 5 mM	K(I)-1	H	5_mM	5	5000	12500	-6.07375	-5.5409	105.541
RLuc_H	D03	4	3	CMPD	11843.7	1396.62	1039.06	297.065	0.529737	RLuc	K(I)-1 5 mM	K(I)-1	H	5_mM	5	5000	13600	-16.2545	-14.8285	114.828
RLuc_H	K16	11	16	CMPD	11843.7	1396.62	1039.06	297.065	0.529737	RLuc	K(I)-2 0.01 mM	K(I)-2	H	0.01_mM	0.01	10	10900	8.73463	7.96834	92.0317
RLuc_H	K17	11	17	CMPD	11843.7	1396.62	1039.06	297.065	0.529737	RLuc	K(I)-2 0.01 mM	K(I)-2	H	0.01_mM	0.01	10	11075	7.11497	6.49077	93.5092
RLuc_H	K18	11	18	CMPD	11843.7	1396.62	1039.06	297.065	0.529737	RLuc	K(I)-2 0.01 mM	K(I)-2	H	0.01_mM	0.01	10	10150	15.6761	14.3008	85.6992
RLuc_H	K13	11	13	CMPD	11843.7	1396.62	1039.06	297.065	0.529737	RLuc	K(I)-2 1 mM	K(I)-2	H	1_mM	1	1000	11900	-0.520607	-0.474934	100.475
RLuc_H	K14	11	14	CMPD	11843.7	1396.62	1039.06	297.065	0.529737	RLuc	K(I)-2 1 mM	K(I)-2	H	1_mM	1	1000	9750	19.3782	17.6781	82.3219
RLuc_H	K15	11	15	CMPD	11843.7	1396.62	1039.06	297.065	0.529737	RLuc	K(I)-2 1 mM	K(I)-2	H	1_mM	1	1000	11450	3.64425	3.32454	96.6755
RLuc_H	K10	11	10	CMPD	11843.7	1396.62	1039.06	297.065	0.529737	RLuc	K(I)-2 5 mM	K(I)-2	H	5_mM	5	5000	11150	6.42082	5.85752	94.1425
RLuc_H	K11	11	11	CMPD	11843.7	1396.62	1039.06	297.065	0.529737	RLuc	K(I)-2 5 mM	K(I)-2	H	5_mM	5	5000	10750	10.1229	9.23483	90.7652
RLuc_H	K12	11	12	CMPD	11843.7	1396.62	1039.06	297.065	0.529737	RLuc	K(I)-2 5 mM	K(I)-2	H	5_mM	5	5000	12350	-4.68547	-4.27441	104.274
RLuc_H	N07	14	7	CMPD	11843.7	1396.62	1039.06	297.065	0.529737	RLuc	Li(I) 0.01 mM	Li(I)	H	0.01_mM	0.01	10	11025	7.57773	6.91293	93.0871
RLuc_H	N08	14	8	CMPD	11843.7	1396.62	1039.06	297.065	0.529737	RLuc	Li(I) 0.01 mM	Li(I)	H	0.01_mM	0.01	10	10900	8.73463	7.96834	92.0317
RLuc_H	N09	14	9	CMPD	11843.7	1396.62	1039.06	297.065	0.529737	RLuc	Li(I) 0.01 mM	Li(I)	H	0.01_mM	0.01	10	9550	21.2292	19.3668	80.6332
RLuc_H	N04	14	4	CMPD	11843.7	1396.62	1039.06	297.065	0.529737	RLuc	Li(I) 1 mM	Li(I)	H	1_mM	1	1000	11050	7.34635	6.70185	93.2982
RLuc_H	N05	14	5	CMPD	11843.7	1396.62	1039.06	297.065	0.529737	RLuc	Li(I) 1 mM	Li(I)	H	1_mM	1	1000	12925	-10.0072	-9.12929	109.129
RLuc_H	N06	14	6	CMPD	11843.7	1396.62	1039.06	297.065	0.529737	RLuc	Li(I) 1 mM	Li(I)	H	1_mM	1	1000	9500	21.692	19.7889	80.2111
RLuc_H	N01	14	1	CMPD	11843.7	1396.62	1039.06	297.065	0.529737	RLuc	Li(I) 5 mM	Li(I)	H	5_mM	5	5000	11325	4.80116	4.37995	95.6201
RLuc_H	N02	14	2	CMPD	11843.7	1396.62	1039.06	297.065	0.529737	RLuc	Li(I) 5 mM	Li(I)	H	5_mM	5	5000	12425	-5.37961	-4.90765	104.908
RLuc_H	N03	14	3	CMPD	11843.7	1396.62	1039.06	297.065	0.529737	RLuc	Li(I) 5 mM	Li(I)	H	5_mM	5	5000	10975	8.04049	7.33509	92.6649
RLuc_H	M07	13	7	CMPD	11843.7	1396.62	1039.06	297.065	0.529737	RLuc	Mg(II) 0.01 mM	Mg(II)	H	0.01_mM	0.01	10	9850	18.4526	16.8338	83.1662
RLuc_H	M08	13	8	CMPD	11843.7	1396.62	1039.06	297.065	0.529737	RLuc	Mg(II) 0.01 mM	Mg(II)	H	0.01_mM	0.01	10	10775	9.89154	9.02375	90.9763
RLuc_H	M09	13	9	CMPD	11843.7	1396.62	1039.06	297.065	0.529737	RLuc	Mg(II) 0.01 mM	Mg(II)	H	0.01_mM	0.01	10	9825	18.684	17.0449	82.9551
RLuc_H	M04	13	4	CMPD	11843.7	1396.62	1039.06	297.065	0.529737	RLuc	Mg(II) 1 mM	Mg(II)	H	1_mM	1	1000	12750	-8.38756	-7.65172	107.652
RLuc_H	M05	13	5	CMPD	11843.7	1396.62	1039.06	297.065	0.529737	RLuc	Mg(II) 1 mM	Mg(II)	H	1_mM	1	1000	12275	-3.99132	-3.64116	103.641
RLuc_H	M06	13	6	CMPD	11843.7	1396.62	1039.06	297.065	0.529737	RLuc	Mg(II) 1 mM	Mg(II)	H	1_mM	1	1000	10275	14.5192	13.2454	86.7546
RLuc_H	M01	13	1	CMPD	11843.7	1396.62	1039.06	297.065	0.529737	RLuc	Mg(II) 5 mM	Mg(II)	H	5_mM	5	5000	10850	9.1974	8.3905	91.6095
RLuc_H	M02	13	2	CMPD	11843.7	1396.62	1039.06	297.065	0.529737	RLuc	Mg(II) 5 mM	Mg(II)	H	5_mM	5	5000	12250	-3.75994	-3.43008	103.43
RLuc_H	M03	13	3	CMPD	11843.7	1396.62	1039.06	297.065	0.529737	RLuc	Mg(II) 5 mM	Mg(II)	H	5_mM	5	5000	11625	2.02458	1.84697	98.153
RLuc_H	C07	3	7	CMPD	11843.7	1396.62	1039.06	297.065	0.529737	RLuc	Mn(II) 0.01 mM	Mn(II)	H	0.01_mM	0.01	10	14550	-25.047	-22.8496	122.85
RLuc_H	C08	3	8	CMPD	11843.7	1396.62	1039.06	297.065	0.529737	RLuc	Mn(II) 0.01 mM	Mn(II)	H	0.01_mM	0.01	10	12550	-6.53651	-5.96306	105.963
RLuc_H	C09	3	9	CMPD	11843.7	1396.62	1039.06	297.065	0.529737	RLuc	Mn(II) 0.01 mM	Mn(II)	H	0.01_mM	0.01	10	12825	-9.08171	-8.28496	108.285
RLuc_H	C04	3	4	CMPD	11843.7	1396.62	1039.06	297.065	0.529737	RLuc	Mn(II) 1 mM	Mn(II)	H	1_mM	1	1000	11475	3.41287	3.11346	96.8865
RLuc_H	C05	3	5	CMPD	11843.7	1396.62	1039.06	297.065	0.529737	RLuc	Mn(II) 1 mM	Mn(II)	H	1_mM	1	1000	12100	-2.37166	-2.16359	102.164
RLuc_H	C06	3	6	CMPD	11843.7	1396.62	1039.06	297.065	0.529737	RLuc	Mn(II) 1 mM	Mn(II)	H	1_mM	1	1000	12325	-4.45409	-4.06332	104.063
RLuc_H	C01	3	1	CMPD	11843.7	1396.62	1039.06	297.065	0.529737	RLuc	Mn(II) 5 mM	Mn(II)	H	5_mM	5	5000	9000	26.3196	24.0106	75.9894
RLuc_H	C02	3	2	CMPD	11843.7	1396.62	1039.06	297.065	0.529737	RLuc	Mn(II) 5 mM	Mn(II)	H	5_mM	5	5000	7225	42.7477	38.9974	61.0026
RLuc_H	C03	3	3	CMPD	11843.7	1396.62	1039.06	297.065	0.529737	RLuc	Mn(II) 5 mM	Mn(II)	H	5_mM	5	5000	9325	23.3116	21.2665	78.7335
RLuc_SC	H07	8	7	CMPD	18587.5	1754.76	1635.94	398.64	0.618903	RLuc	Ag(I) 0.01 mM	Ag(I)	SC	0.01_mM	0.01	10	15775	16.5914	15.1311	84.8689
RLuc_SC	H08	8	8	CMPD	18587.5	1754.76	1635.94	398.64	0.618903	RLuc	Ag(I) 0.01 mM	Ag(I)	SC	0.01_mM	0.01	10	16875	10.1023	9.21318	90.7868
RLuc_SC	H09	8	9	CMPD	18587.5	1754.76	1635.94	398.64	0.618903	RLuc	Ag(I) 0.01 mM	Ag(I)	SC	0.01_mM	0.01	10	19100	-3.02332	-2.75723	102.757
RLuc_SC	H04	8	4	CMPD	18587.5	1754.76	1635.94	398.64	0.618903	RLuc	Ag(I) 1 mM	Ag(I)	SC	1_mM	1	1000	525	106.554	97.1755	2.82448
RLuc_SC	H05	8	5	CMPD	18587.5	1754.76	1635.94	398.64	0.618903	RLuc	Ag(I) 1 mM	Ag(I)	SC	1_mM	1	1000	600	106.111	96.772	3.22798
RLuc_SC	H06	8	6	CMPD	18587.5	1754.76	1635.94	398.64	0.618903	RLuc	Ag(I) 1 mM	Ag(I)	SC	1_mM	1	1000	400	107.291	97.848	2.15198
RLuc_SC	H01	8	1	CMPD	18587.5	1754.76	1635.94	398.64	0.618903	RLuc	Ag(I) 5 mM	Ag(I)	SC	5_mM	5	5000	75	109.208	99.5965	0.403497
RLuc_SC	H02	8	2	CMPD	18587.5	1754.76	1635.94	398.64	0.618903	RLuc	Ag(I) 5 mM	Ag(I)	SC	5_mM	5	5000	75	109.208	99.5965	0.403497
RLuc_SC	H03	8	3	CMPD	18587.5	1754.76	1635.94	398.64	0.618903	RLuc	Ag(I) 5 mM	Ag(I)	SC	5_mM	5	5000	350	107.586	98.117	1.88299
RLuc_SC	P07	16	7	CMPD	18587.5	1754.76	1635.94	398.64	0.618903	RLuc	Al(III) 0.01 mM	Al(III)	SC	0.01_mM	0.01	10	16900	9.95483	9.07868	90.9213
RLuc_SC	P08	16	8	CMPD	18587.5	1754.76	1635.94	398.64	0.618903	RLuc	Al(III) 0.01 mM	Al(III)	SC	0.01_mM	0.01	10	17125	8.62752	7.86819	92.1318
RLuc_SC	P09	16	9	CMPD	18587.5	1754.76	1635.94	398.64	0.618903	RLuc	Al(III) 0.01 mM	Al(III)	SC	0.01_mM	0.01	10	16750	10.8397	9.88568	90.1143
RLuc_SC	P04	16	4	CMPD	18587.5	1754.76	1635.94	398.64	0.618903	RLuc	Al(III) 1 mM	Al(III)	SC	1_mM	1	1000	17050	9.06996	8.27169	91.7283
RLuc_SC	P05	16	5	CMPD	18587.5	1754.76	1635.94	398.64	0.618903	RLuc	Al(III) 1 mM	Al(III)	SC	1_mM	1	1000	16700	11.1347	10.1547	89.8453
RLuc_SC	P06	16	6	CMPD	18587.5	1754.76	1635.94	398.64	0.618903	RLuc	Al(III) 1 mM	Al(III)	SC	1_mM	1	1000	16525	12.167	11.0962	88.9038
RLuc_SC	P01	16	1	CMPD	18587.5	1754.76	1635.94	398.64	0.618903	RLuc	Al(III) 5 mM	Al(III)	SC	5_mM	5	5000	16600	11.7246	10.6927	89.3073
RLuc_SC	P02	16	2	CMPD	18587.5	1754.76	1635.94	398.64	0.618903	RLuc	Al(III) 5 mM	Al(III)	SC	5_mM	5	5000	18800	-1.25357	-1.14324	101.143
RLuc_SC	P03	16	3	CMPD	18587.5	1754.76	1635.94	398.64	0.618903	RLuc	Al(III) 5 mM	Al(III)	SC	5_mM	5	5000	17150	8.48004	7.73369	92.2663
RLuc_SC	O07	15	7	CMPD	18587.5	1754.76	1635.94	398.64	0.618903	RLuc	Ca(II) 0.01 mM	Ca(II)	SC	0.01_mM	0.01	10	14300	25.2927	23.0666	76.9334
RLuc_SC	O08	15	8	CMPD	18587.5	1754.76	1635.94	398.64	0.618903	RLuc	Ca(II) 0.01 mM	Ca(II)	SC	0.01_mM	0.01	10	16750	10.8397	9.88568	90.1143
RLuc_SC	O09	15	9	CMPD	18587.5	1754.76	1635.94	398.64	0.618903	RLuc	Ca(II) 0.01 mM	Ca(II)	SC	0.01_mM	0.01	10	13525	29.8645	27.236	72.764
RLuc_SC	O04	15	4	CMPD	18587.5	1754.76	1635.94	398.64	0.618903	RLuc	Ca(II) 1 mM	Ca(II)	SC	1_mM	1	1000	15275	19.541	17.8211	82.1789
RLuc_SC	O05	15	5	CMPD	18587.5	1754.76	1635.94	398.64	0.618903	RLuc	Ca(II) 1 mM	Ca(II)	SC	1_mM	1	1000	16075	14.8216	13.5171	86.4829
RLuc_SC	O06	15	6	CMPD	18587.5	1754.76	1635.94	398.64	0.618903	RLuc	Ca(II) 1 mM	Ca(II)	SC	1_mM	1	1000	17000	9.36492	8.54069	91.4593
RLuc_SC	O01	15	1	CMPD	18587.5	1754.76	1635.94	398.64	0.618903	RLuc	Ca(II) 5 mM	Ca(II)	SC	5_mM	5	5000	2300	96.0826	87.6261	12.3739
RLuc_SC	O02	15	2	CMPD	18587.5	1754.76	1635.94	398.64	0.618903	RLuc	Ca(II) 5 mM	Ca(II)	SC	5_mM	5	5000	4975	80.3023	73.2347	26.7653
RLuc_SC	O03	15	3	CMPD	18587.5	1754.76	1635.94	398.64	0.618903	RLuc	Ca(II) 5 mM	Ca(II)	SC	5_mM	5	5000	3575	88.5612	80.7666	19.2334
RLuc_SC	E16	5	16	CMPD	18587.5	1754.76	1635.94	398.64	0.618903	RLuc	Cd(II) 0.01 mM	Cd(II)	SC	0.01_mM	0.01	10	19025	-2.58088	-2.35373	102.354
RLuc_SC	E17	5	17	CMPD	18587.5	1754.76	1635.94	398.64	0.618903	RLuc	Cd(II) 0.01 mM	Cd(II)	SC	0.01_mM	0.01	10	20550	-11.5771	-10.5582	110.558
RLuc_SC	E18	5	18	CMPD	18587.5	1754.76	1635.94	398.64	0.618903	RLuc	Cd(II) 0.01 mM	Cd(II)	SC	0.01_mM	0.01	10	17025	9.21744	8.40619	91.5938
RLuc_SC	E13	5	13	CMPD	18587.5	1754.76	1635.94	398.64	0.618903	RLuc	Cd(II) 1 mM	Cd(II)	SC	1_mM	1	1000	8175	61.425	56.0188	43.9812
RLuc_SC	E14	5	14	CMPD	18587.5	1754.76	1635.94	398.64	0.618903	RLuc	Cd(II) 1 mM	Cd(II)	SC	1_mM	1	1000	7525	65.2595	59.5158	40.4842
RLuc_SC	E15	5	15	CMPD	18587.5	1754.76	1635.94	398.64	0.618903	RLuc	Cd(II) 1 mM	Cd(II)	SC	1_mM	1	1000	9725	52.2813	47.6799	52.3201
RLuc_SC	E10	5	10	CMPD	18587.5	1754.76	1635.94	398.64	0.618903	RLuc	Cd(II) 5 mM	Cd(II)	SC	5_mM	5	5000	1650	99.917	91.1231	8.87693
RLuc_SC	E11	5	11	CMPD	18587.5	1754.76	1635.94	398.64	0.618903	RLuc	Cd(II) 5 mM	Cd(II)	SC	5_mM	5	5000	2375	95.6402	87.2226	12.7774
RLuc_SC	E12	5	12	CMPD	18587.5	1754.76	1635.94	398.64	0.618903	RLuc	Cd(II) 5 mM	Cd(II)	SC	5_mM	5	5000	2800	93.133	84.9361	15.0639
RLuc_SC	F07	6	7	CMPD	18587.5	1754.76	1635.94	398.64	0.618903	RLuc	Co(II) 0.01 mM	Co(II)	SC	0.01_mM	0.01	10	20425	-10.8397	-9.88568	109.886
RLuc_SC	F08	6	8	CMPD	18587.5	1754.76	1635.94	398.64	0.618903	RLuc	Co(II) 0.01 mM	Co(II)	SC	0.01_mM	0.01	10	20075	-8.775	-8.00269	108.003
RLuc_SC	F09	6	9	CMPD	18587.5	1754.76	1635.94	398.64	0.618903	RLuc	Co(II) 0.01 mM	Co(II)	SC	0.01_mM	0.01	10	19975	-8.18509	-7.46469	107.465
RLuc_SC	F04	6	4	CMPD	18587.5	1754.76	1635.94	398.64	0.618903	RLuc	Co(II) 1 mM	Co(II)	SC	1_mM	1	1000	7650	64.5221	58.8433	41.1567
RLuc_SC	F05	6	5	CMPD	18587.5	1754.76	1635.94	398.64	0.618903	RLuc	Co(II) 1 mM	Co(II)	SC	1_mM	1	1000	9400	54.1985	49.4284	50.5716
RLuc_SC	F06	6	6	CMPD	18587.5	1754.76	1635.94	398.64	0.618903	RLuc	Co(II) 1 mM	Co(II)	SC	1_mM	1	1000	9675	52.5763	47.9489	52.0511
RLuc_SC	F01	6	1	CMPD	18587.5	1754.76	1635.94	398.64	0.618903	RLuc	Co(II) 5 mM	Co(II)	SC	5_mM	5	5000	2050	97.5574	88.9711	11.0289
RLuc_SC	F02	6	2	CMPD	18587.5	1754.76	1635.94	398.64	0.618903	RLuc	Co(II) 5 mM	Co(II)	SC	5_mM	5	5000	1925	98.2948	89.6436	10.3564
RLuc_SC	F03	6	3	CMPD	18587.5	1754.76	1635.94	398.64	0.618903	RLuc	Co(II) 5 mM	Co(II)	SC	5_mM	5	5000	2425	95.3452	86.9536	13.0464
RLuc_SC	I16	9	16	CMPD	18587.5	1754.76	1635.94	398.64	0.618903	RLuc	Cs(I) 0.01 mM	Cs(I)	SC	0.01_mM	0.01	10	17900	4.05567	3.69872	96.3013
RLuc_SC	I17	9	17	CMPD	18587.5	1754.76	1635.94	398.64	0.618903	RLuc	Cs(I) 0.01 mM	Cs(I)	SC	0.01_mM	0.01	10	16325	13.3469	12.1722	87.8278
RLuc_SC	I18	9	18	CMPD	18587.5	1754.76	1635.94	398.64	0.618903	RLuc	Cs(I) 0.01 mM	Cs(I)	SC	0.01_mM	0.01	10	18700	-0.663656	-0.605245	100.605
RLuc_SC	I13	9	13	CMPD	18587.5	1754.76	1635.94	398.64	0.618903	RLuc	Cs(I) 1 mM	Cs(I)	SC	1_mM	1	1000	16875	10.1023	9.21318	90.7868
RLuc_SC	I14	9	14	CMPD	18587.5	1754.76	1635.94	398.64	0.618903	RLuc	Cs(I) 1 mM	Cs(I)	SC	1_mM	1	1000	18200	2.28592	2.08473	97.9153
RLuc_SC	I15	9	15	CMPD	18587.5	1754.76	1635.94	398.64	0.618903	RLuc	Cs(I) 1 mM	Cs(I)	SC	1_mM	1	1000	16800	10.5448	9.61668	90.3833
RLuc_SC	I10	9	10	CMPD	18587.5	1754.76	1635.94	398.64	0.618903	RLuc	Cs(I) 5 mM	Cs(I)	SC	5_mM	5	5000	16275	13.6418	12.4412	87.5588
RLuc_SC	I11	9	11	CMPD	18587.5	1754.76	1635.94	398.64	0.618903	RLuc	Cs(I) 5 mM	Cs(I)	SC	5_mM	5	5000	17325	7.44769	6.7922	93.2078
RLuc_SC	I12	9	12	CMPD	18587.5	1754.76	1635.94	398.64	0.618903	RLuc	Cs(I) 5 mM	Cs(I)	SC	5_mM	5	5000	15375	18.9511	17.2831	82.7169
RLuc_SC	D16	4	16	CMPD	18587.5	1754.76	1635.94	398.64	0.618903	RLuc	Cu(I) 0.01 mM	Cu(I)	SC	0.01_mM	0.01	10	19575	-5.82542	-5.31271	105.313
RLuc_SC	D17	4	17	CMPD	18587.5	1754.76	1635.94	398.64	0.618903	RLuc	Cu(I) 0.01 mM	Cu(I)	SC	0.01_mM	0.01	10	18550	0.221219	0.201748	99.7983
RLuc_SC	D18	4	18	CMPD	18587.5	1754.76	1635.94	398.64	0.618903	RLuc	Cu(I) 0.01 mM	Cu(I)	SC	0.01_mM	0.01	10	19050	-2.72836	-2.48823	102.488
RLuc_SC	D13	4	13	CMPD	18587.5	1754.76	1635.94	398.64	0.618903	RLuc	Cu(I) 1 mM	Cu(I)	SC	1_mM	1	1000	175	108.618	99.0585	0.941493
RLuc_SC	D14	4	14	CMPD	18587.5	1754.76	1635.94	398.64	0.618903	RLuc	Cu(I) 1 mM	Cu(I)	SC	1_mM	1	1000	75	109.208	99.5965	0.403497
RLuc_SC	D15	4	15	CMPD	18587.5	1754.76	1635.94	398.64	0.618903	RLuc	Cu(I) 1 mM	Cu(I)	SC	1_mM	1	1000	50	109.356	99.731	0.268998
RLuc_SC	D10	4	10	CMPD	18587.5	1754.76	1635.94	398.64	0.618903	RLuc	Cu(I) 5 mM	Cu(I)	SC	5_mM	5	5000	175	108.618	99.0585	0.941493
RLuc_SC	D11	4	11	CMPD	18587.5	1754.76	1635.94	398.64	0.618903	RLuc	Cu(I) 5 mM	Cu(I)	SC	5_mM	5	5000	25	109.503	99.8655	0.134499
RLuc_SC	D12	4	12	CMPD	18587.5	1754.76	1635.94	398.64	0.618903	RLuc	Cu(I) 5 mM	Cu(I)	SC	5_mM	5	5000	150	108.766	99.193	0.806994
RLuc_SC	B07	2	7	CMPD	18587.5	1754.76	1635.94	398.64	0.618903	RLuc	Cu(II) 0.01 mM	Cu(II)	SC	0.01_mM	0.01	10	19425	-4.94055	-4.50572	104.506
RLuc_SC	B08	2	8	CMPD	18587.5	1754.76	1635.94	398.64	0.618903	RLuc	Cu(II) 0.01 mM	Cu(II)	SC	0.01_mM	0.01	10	20375	-10.5448	-9.61668	109.617
RLuc_SC	B09	2	9	CMPD	18587.5	1754.76	1635.94	398.64	0.618903	RLuc	Cu(II) 0.01 mM	Cu(II)	SC	0.01_mM	0.01	10	17975	3.61324	3.29523	96.7048
RLuc_SC	B04	2	4	CMPD	18587.5	1754.76	1635.94	398.64	0.618903	RLuc	Cu(II) 1 mM	Cu(II)	SC	1_mM	1	1000	50	109.356	99.731	0.268998
RLuc_SC	B05	2	5	CMPD	18587.5	1754.76	1635.94	398.64	0.618903	RLuc	Cu(II) 1 mM	Cu(II)	SC	1_mM	1	1000	100	109.061	99.462	0.537996
RLuc_SC	B06	2	6	CMPD	18587.5	1754.76	1635.94	398.64	0.618903	RLuc	Cu(II) 1 mM	Cu(II)	SC	1_mM	1	1000	175	108.618	99.0585	0.941493
RLuc_SC	B01	2	1	CMPD	18587.5	1754.76	1635.94	398.64	0.618903	RLuc	Cu(II) 5 mM	Cu(II)	SC	5_mM	5	5000	100	109.061	99.462	0.537996
RLuc_SC	B02	2	2	CMPD	18587.5	1754.76	1635.94	398.64	0.618903	RLuc	Cu(II) 5 mM	Cu(II)	SC	5_mM	5	5000	100	109.061	99.462	0.537996
RLuc_SC	B03	2	3	CMPD	18587.5	1754.76	1635.94	398.64	0.618903	RLuc	Cu(II) 5 mM	Cu(II)	SC	5_mM	5	5000	300	107.881	98.386	1.61399
RLuc_SC	B16	2	16	CMPD	18587.5	1754.76	1635.94	398.64	0.618903	RLuc	Fe(II)-1 0.01 mM	Fe(II)-1	SC	0.01_mM	0.01	10	18325	1.54853	1.41224	98.5878
RLuc_SC	B17	2	17	CMPD	18587.5	1754.76	1635.94	398.64	0.618903	RLuc	Fe(II)-1 0.01 mM	Fe(II)-1	SC	0.01_mM	0.01	10	20250	-9.80736	-8.94418	108.944
RLuc_SC	B18	2	18	CMPD	18587.5	1754.76	1635.94	398.64	0.618903	RLuc	Fe(II)-1 0.01 mM	Fe(II)-1	SC	0.01_mM	0.01	10	20425	-10.8397	-9.88568	109.886
RLuc_SC	B13	2	13	CMPD	18587.5	1754.76	1635.94	398.64	0.618903	RLuc	Fe(II)-1 1 mM	Fe(II)-1	SC	1_mM	1	1000	3975	86.2015	78.6147	21.3853
RLuc_SC	B14	2	14	CMPD	18587.5	1754.76	1635.94	398.64	0.618903	RLuc	Fe(II)-1 1 mM	Fe(II)-1	SC	1_mM	1	1000	3500	89.0036	81.1701	18.8299
RLuc_SC	B15	2	15	CMPD	18587.5	1754.76	1635.94	398.64	0.618903	RLuc	Fe(II)-1 1 mM	Fe(II)-1	SC	1_mM	1	1000	3125	91.2158	83.1876	16.8124
RLuc_SC	B10	2	10	CMPD	18587.5	1754.76	1635.94	398.64	0.618903	RLuc	Fe(II)-1 5 mM	Fe(II)-1	SC	5_mM	5	5000	950	104.046	94.889	5.11096
RLuc_SC	B11	2	11	CMPD	18587.5	1754.76	1635.94	398.64	0.618903	RLuc	Fe(II)-1 5 mM	Fe(II)-1	SC	5_mM	5	5000	675	105.669	96.3685	3.63147
RLuc_SC	B12	2	12	CMPD	18587.5	1754.76	1635.94	398.64	0.618903	RLuc	Fe(II)-1 5 mM	Fe(II)-1	SC	5_mM	5	5000	725	105.374	96.0995	3.90047
RLuc_SC	H16	8	16	CMPD	18587.5	1754.76	1635.94	398.64	0.618903	RLuc	Fe(II)-2 0.01 mM	Fe(II)-2	SC	0.01_mM	0.01	10	16975	9.5124	8.67518	91.3248
RLuc_SC	H17	8	17	CMPD	18587.5	1754.76	1635.94	398.64	0.618903	RLuc	Fe(II)-2 0.01 mM	Fe(II)-2	SC	0.01_mM	0.01	10	16200	14.0842	12.8447	87.1553
RLuc_SC	H18	8	18	CMPD	18587.5	1754.76	1635.94	398.64	0.618903	RLuc	Fe(II)-2 0.01 mM	Fe(II)-2	SC	0.01_mM	0.01	10	14700	22.933	20.9146	79.0854
RLuc_SC	H13	8	13	CMPD	18587.5	1754.76	1635.94	398.64	0.618903	RLuc	Fe(II)-2 1 mM	Fe(II)-2	SC	1_mM	1	1000	450	106.996	97.579	2.42098
RLuc_SC	H14	8	14	CMPD	18587.5	1754.76	1635.94	398.64	0.618903	RLuc	Fe(II)-2 1 mM	Fe(II)-2	SC	1_mM	1	1000	1050	103.457	94.351	5.64896
RLuc_SC	H15	8	15	CMPD	18587.5	1754.76	1635.94	398.64	0.618903	RLuc	Fe(II)-2 1 mM	Fe(II)-2	SC	1_mM	1	1000	425	107.144	97.7135	2.28648
RLuc_SC	H10	8	10	CMPD	18587.5	1754.76	1635.94	398.64	0.618903	RLuc	Fe(II)-2 5 mM	Fe(II)-2	SC	5_mM	5	5000	25	109.503	99.8655	0.134499
RLuc_SC	H11	8	11	CMPD	18587.5	1754.76	1635.94	398.64	0.618903	RLuc	Fe(II)-2 5 mM	Fe(II)-2	SC	5_mM	5	5000	125	108.913	99.3275	0.672495
RLuc_SC	H12	8	12	CMPD	18587.5	1754.76	1635.94	398.64	0.618903	RLuc	Fe(II)-2 5 mM	Fe(II)-2	SC	5_mM	5	5000	75	109.208	99.5965	0.403497
RLuc_SC	F16	6	16	CMPD	18587.5	1754.76	1635.94	398.64	0.618903	RLuc	Fe(II)-3 0.01 mM	Fe(II)-3	SC	0.01_mM	0.01	10	18050	3.1708	2.89173	97.1083
RLuc_SC	F17	6	17	CMPD	18587.5	1754.76	1635.94	398.64	0.618903	RLuc	Fe(II)-3 0.01 mM	Fe(II)-3	SC	0.01_mM	0.01	10	19350	-4.49811	-4.10222	104.102
RLuc_SC	F18	6	18	CMPD	18587.5	1754.76	1635.94	398.64	0.618903	RLuc	Fe(II)-3 0.01 mM	Fe(II)-3	SC	0.01_mM	0.01	10	18075	3.02332	2.75723	97.2428
RLuc_SC	F13	6	13	CMPD	18587.5	1754.76	1635.94	398.64	0.618903	RLuc	Fe(II)-3 1 mM	Fe(II)-3	SC	1_mM	1	1000	2550	94.6078	86.2811	13.7189
RLuc_SC	F14	6	14	CMPD	18587.5	1754.76	1635.94	398.64	0.618903	RLuc	Fe(II)-3 1 mM	Fe(II)-3	SC	1_mM	1	1000	2050	97.5574	88.9711	11.0289
RLuc_SC	F15	6	15	CMPD	18587.5	1754.76	1635.94	398.64	0.618903	RLuc	Fe(II)-3 1 mM	Fe(II)-3	SC	1_mM	1	1000	2925	92.3956	84.2636	15.7364
RLuc_SC	F10	6	10	CMPD	18587.5	1754.76	1635.94	398.64	0.618903	RLuc	Fe(II)-3 5 mM	Fe(II)-3	SC	5_mM	5	5000	150	108.766	99.193	0.806994
RLuc_SC	F11	6	11	CMPD	18587.5	1754.76	1635.94	398.64	0.618903	RLuc	Fe(II)-3 5 mM	Fe(II)-3	SC	5_mM	5	5000	75	109.208	99.5965	0.403497
RLuc_SC	F12	6	12	CMPD	18587.5	1754.76	1635.94	398.64	0.618903	RLuc	Fe(II)-3 5 mM	Fe(II)-3	SC	5_mM	5	5000	200	108.471	98.924	1.07599
RLuc_SC	E07	5	7	CMPD	18587.5	1754.76	1635.94	398.64	0.618903	RLuc	Fe(III) 0.01 mM	Fe(III)	SC	0.01_mM	0.01	10	18800	-1.25357	-1.14324	101.143
RLuc_SC	E08	5	8	CMPD	18587.5	1754.76	1635.94	398.64	0.618903	RLuc	Fe(III) 0.01 mM	Fe(III)	SC	0.01_mM	0.01	10	18325	1.54853	1.41224	98.5878
RLuc_SC	E09	5	9	CMPD	18587.5	1754.76	1635.94	398.64	0.618903	RLuc	Fe(III) 0.01 mM	Fe(III)	SC	0.01_mM	0.01	10	15350	19.0985	17.4176	82.5824
RLuc_SC	E04	5	4	CMPD	18587.5	1754.76	1635.94	398.64	0.618903	RLuc	Fe(III) 1 mM	Fe(III)	SC	1_mM	1	1000	5125	79.4175	72.4277	27.5723
RLuc_SC	E05	5	5	CMPD	18587.5	1754.76	1635.94	398.64	0.618903	RLuc	Fe(III) 1 mM	Fe(III)	SC	1_mM	1	1000	9350	54.4935	49.6974	50.3026
RLuc_SC	E06	5	6	CMPD	18587.5	1754.76	1635.94	398.64	0.618903	RLuc	Fe(III) 1 mM	Fe(III)	SC	1_mM	1	1000	7775	63.7847	58.1708	41.8292
RLuc_SC	E01	5	1	CMPD	18587.5	1754.76	1635.94	398.64	0.618903	RLuc	Fe(III) 5 mM	Fe(III)	SC	5_mM	5	5000	150	108.766	99.193	0.806994
RLuc_SC	E02	5	2	CMPD	18587.5	1754.76	1635.94	398.64	0.618903	RLuc	Fe(III) 5 mM	Fe(III)	SC	5_mM	5	5000	150	108.766	99.193	0.806994
RLuc_SC	E03	5	3	CMPD	18587.5	1754.76	1635.94	398.64	0.618903	RLuc	Fe(III) 5 mM	Fe(III)	SC	5_mM	5	5000	150	108.766	99.193	0.806994
RLuc_SC	A16	1	16	CMPD	18587.5	1754.76	1635.94	398.64	0.618903	RLuc	Ga(III) 0.01 mM	Ga(III)	SC	0.01_mM	0.01	10	17100	8.775	8.00269	91.9973
RLuc_SC	A17	1	17	CMPD	18587.5	1754.76	1635.94	398.64	0.618903	RLuc	Ga(III) 0.01 mM	Ga(III)	SC	0.01_mM	0.01	10	19150	-3.31828	-3.02623	103.026
RLuc_SC	A18	1	18	CMPD	18587.5	1754.76	1635.94	398.64	0.618903	RLuc	Ga(III) 0.01 mM	Ga(III)	SC	0.01_mM	0.01	10	18900	-1.84349	-1.68124	101.681
RLuc_SC	A13	1	13	CMPD	18587.5	1754.76	1635.94	398.64	0.618903	RLuc	Ga(III) 1 mM	Ga(III)	SC	1_mM	1	1000	18525	0.368698	0.336247	99.6638
RLuc_SC	A14	1	14	CMPD	18587.5	1754.76	1635.94	398.64	0.618903	RLuc	Ga(III) 1 mM	Ga(III)	SC	1_mM	1	1000	21250	-15.7065	-14.3241	114.324
RLuc_SC	A15	1	15	CMPD	18587.5	1754.76	1635.94	398.64	0.618903	RLuc	Ga(III) 1 mM	Ga(III)	SC	1_mM	1	1000	22525	-23.2279	-21.1836	121.184
RLuc_SC	A11	1	11	CMPD	18587.5	1754.76	1635.94	398.64	0.618903	RLuc	Ga(III) 5 mM	Ga(III)	SC	5_mM	5	5000	500	106.701	97.31	2.68998
RLuc_SC	A12	1	12	CMPD	18587.5	1754.76	1635.94	398.64	0.618903	RLuc	Ga(III) 5 mM	Ga(III)	SC	5_mM	5	5000	225	108.323	98.7895	1.21049
RLuc_SC	A19	1	19	CMPD	18587.5	1754.76	1635.94	398.64	0.618903	RLuc	Ga(III) 5 mM	Ga(III)	SC	5_mM	5	5000	50	109.356	99.731	0.268998
RLuc_SC	A20	1	20	CMPD	18587.5	1754.76	1635.94	398.64	0.618903	RLuc	Ga(III) 5 mM	Ga(III)	SC	5_mM	5	5000	650	105.816	96.503	3.49697
RLuc_SC	D07	4	7	CMPD	18587.5	1754.76	1635.94	398.64	0.618903	RLuc	K(I)-1 0.01 mM	K(I)-1	SC	0.01_mM	0.01	10	19575	-5.82542	-5.31271	105.313
RLuc_SC	D08	4	8	CMPD	18587.5	1754.76	1635.94	398.64	0.618903	RLuc	K(I)-1 0.01 mM	K(I)-1	SC	0.01_mM	0.01	10	17125	8.62752	7.86819	92.1318
RLuc_SC	D09	4	9	CMPD	18587.5	1754.76	1635.94	398.64	0.618903	RLuc	K(I)-1 0.01 mM	K(I)-1	SC	0.01_mM	0.01	10	19775	-7.00525	-6.3887	106.389
RLuc_SC	D04	4	4	CMPD	18587.5	1754.76	1635.94	398.64	0.618903	RLuc	K(I)-1 1 mM	K(I)-1	SC	1_mM	1	1000	17850	4.35063	3.96772	96.0323
RLuc_SC	D05	4	5	CMPD	18587.5	1754.76	1635.94	398.64	0.618903	RLuc	K(I)-1 1 mM	K(I)-1	SC	1_mM	1	1000	21700	-18.3611	-16.7451	116.745
RLuc_SC	D06	4	6	CMPD	18587.5	1754.76	1635.94	398.64	0.618903	RLuc	K(I)-1 1 mM	K(I)-1	SC	1_mM	1	1000	20475	-11.1347	-10.1547	110.155
RLuc_SC	D01	4	1	CMPD	18587.5	1754.76	1635.94	398.64	0.618903	RLuc	K(I)-1 5 mM	K(I)-1	SC	5_mM	5	5000	18250	1.99097	1.81574	98.1843
RLuc_SC	D02	4	2	CMPD	18587.5	1754.76	1635.94	398.64	0.618903	RLuc	K(I)-1 5 mM	K(I)-1	SC	5_mM	5	5000	19300	-4.20315	-3.83322	103.833
RLuc_SC	D03	4	3	CMPD	18587.5	1754.76	1635.94	398.64	0.618903	RLuc	K(I)-1 5 mM	K(I)-1	SC	5_mM	5	5000	19575	-5.82542	-5.31271	105.313
RLuc_SC	K16	11	16	CMPD	18587.5	1754.76	1635.94	398.64	0.618903	RLuc	K(I)-2 0.01 mM	K(I)-2	SC	0.01_mM	0.01	10	16075	14.8216	13.5171	86.4829
RLuc_SC	K17	11	17	CMPD	18587.5	1754.76	1635.94	398.64	0.618903	RLuc	K(I)-2 0.01 mM	K(I)-2	SC	0.01_mM	0.01	10	16700	11.1347	10.1547	89.8453
RLuc_SC	K18	11	18	CMPD	18587.5	1754.76	1635.94	398.64	0.618903	RLuc	K(I)-2 0.01 mM	K(I)-2	SC	0.01_mM	0.01	10	16825	10.3973	9.48218	90.5178
RLuc_SC	K13	11	13	CMPD	18587.5	1754.76	1635.94	398.64	0.618903	RLuc	K(I)-2 1 mM	K(I)-2	SC	1_mM	1	1000	16150	14.3792	13.1137	86.8863
RLuc_SC	K14	11	14	CMPD	18587.5	1754.76	1635.94	398.64	0.618903	RLuc	K(I)-2 1 mM	K(I)-2	SC	1_mM	1	1000	17025	9.21744	8.40619	91.5938
RLuc_SC	K15	11	15	CMPD	18587.5	1754.76	1635.94	398.64	0.618903	RLuc	K(I)-2 1 mM	K(I)-2	SC	1_mM	1	1000	18225	2.13845	1.95024	98.0498
RLuc_SC	K10	11	10	CMPD	18587.5	1754.76	1635.94	398.64	0.618903	RLuc	K(I)-2 5 mM	K(I)-2	SC	5_mM	5	5000	15100	20.5733	18.7626	81.2374
RLuc_SC	K11	11	11	CMPD	18587.5	1754.76	1635.94	398.64	0.618903	RLuc	K(I)-2 5 mM	K(I)-2	SC	5_mM	5	5000	14250	25.5876	23.3356	76.6644
RLuc_SC	K12	11	12	CMPD	18587.5	1754.76	1635.94	398.64	0.618903	RLuc	K(I)-2 5 mM	K(I)-2	SC	5_mM	5	5000	13450	30.3069	27.6395	72.3605
RLuc_SC	N07	14	7	CMPD	18587.5	1754.76	1635.94	398.64	0.618903	RLuc	Li(I) 0.01 mM	Li(I)	SC	0.01_mM	0.01	10	15950	15.559	14.1896	85.8104
RLuc_SC	N08	14	8	CMPD	18587.5	1754.76	1635.94	398.64	0.618903	RLuc	Li(I) 0.01 mM	Li(I)	SC	0.01_mM	0.01	10	17450	6.7103	6.1197	93.8803
RLuc_SC	N09	14	9	CMPD	18587.5	1754.76	1635.94	398.64	0.618903	RLuc	Li(I) 0.01 mM	Li(I)	SC	0.01_mM	0.01	10	15350	19.0985	17.4176	82.5824
RLuc_SC	N04	14	4	CMPD	18587.5	1754.76	1635.94	398.64	0.618903	RLuc	Li(I) 1 mM	Li(I)	SC	1_mM	1	1000	16050	14.9691	13.6516	86.3484
RLuc_SC	N05	14	5	CMPD	18587.5	1754.76	1635.94	398.64	0.618903	RLuc	Li(I) 1 mM	Li(I)	SC	1_mM	1	1000	16425	12.7569	11.6342	88.3658
RLuc_SC	N06	14	6	CMPD	18587.5	1754.76	1635.94	398.64	0.618903	RLuc	Li(I) 1 mM	Li(I)	SC	1_mM	1	1000	15900	15.854	14.4586	85.5414
RLuc_SC	N01	14	1	CMPD	18587.5	1754.76	1635.94	398.64	0.618903	RLuc	Li(I) 5 mM	Li(I)	SC	5_mM	5	5000	17450	6.7103	6.1197	93.8803
RLuc_SC	N02	14	2	CMPD	18587.5	1754.76	1635.94	398.64	0.618903	RLuc	Li(I) 5 mM	Li(I)	SC	5_mM	5	5000	15425	18.6561	17.0141	82.9859
RLuc_SC	N03	14	3	CMPD	18587.5	1754.76	1635.94	398.64	0.618903	RLuc	Li(I) 5 mM	Li(I)	SC	5_mM	5	5000	16450	12.6095	11.4997	88.5003
RLuc_SC	M07	13	7	CMPD	18587.5	1754.76	1635.94	398.64	0.618903	RLuc	Mg(II) 0.01 mM	Mg(II)	SC	0.01_mM	0.01	10	16100	14.6742	13.3826	86.6174
RLuc_SC	M08	13	8	CMPD	18587.5	1754.76	1635.94	398.64	0.618903	RLuc	Mg(II) 0.01 mM	Mg(II)	SC	0.01_mM	0.01	10	17550	6.12038	5.58171	94.4183
RLuc_SC	M09	13	9	CMPD	18587.5	1754.76	1635.94	398.64	0.618903	RLuc	Mg(II) 0.01 mM	Mg(II)	SC	0.01_mM	0.01	10	15700	17.0338	15.5346	84.4654
RLuc_SC	M04	13	4	CMPD	18587.5	1754.76	1635.94	398.64	0.618903	RLuc	Mg(II) 1 mM	Mg(II)	SC	1_mM	1	1000	16325	13.3469	12.1722	87.8278
RLuc_SC	M05	13	5	CMPD	18587.5	1754.76	1635.94	398.64	0.618903	RLuc	Mg(II) 1 mM	Mg(II)	SC	1_mM	1	1000	19800	-7.15273	-6.5232	106.523
RLuc_SC	M06	13	6	CMPD	18587.5	1754.76	1635.94	398.64	0.618903	RLuc	Mg(II) 1 mM	Mg(II)	SC	1_mM	1	1000	15775	16.5914	15.1311	84.8689
RLuc_SC	M01	13	1	CMPD	18587.5	1754.76	1635.94	398.64	0.618903	RLuc	Mg(II) 5 mM	Mg(II)	SC	5_mM	5	5000	16475	12.462	11.3652	88.6348
RLuc_SC	M02	13	2	CMPD	18587.5	1754.76	1635.94	398.64	0.618903	RLuc	Mg(II) 5 mM	Mg(II)	SC	5_mM	5	5000	18250	1.99097	1.81574	98.1843
RLuc_SC	M03	13	3	CMPD	18587.5	1754.76	1635.94	398.64	0.618903	RLuc	Mg(II) 5 mM	Mg(II)	SC	5_mM	5	5000	26050	-44.0225	-40.1479	140.148
RLuc_SC	C07	3	7	CMPD	18587.5	1754.76	1635.94	398.64	0.618903	RLuc	Mn(II) 0.01 mM	Mn(II)	SC	0.01_mM	0.01	10	16950	9.65988	8.80968	91.1903
RLuc_SC	C08	3	8	CMPD	18587.5	1754.76	1635.94	398.64	0.618903	RLuc	Mn(II) 0.01 mM	Mn(II)	SC	0.01_mM	0.01	10	21575	-17.6237	-16.0726	116.073
RLuc_SC	C09	3	9	CMPD	18587.5	1754.76	1635.94	398.64	0.618903	RLuc	Mn(II) 0.01 mM	Mn(II)	SC	0.01_mM	0.01	10	18875	-1.69601	-1.54674	101.547
RLuc_SC	C04	3	4	CMPD	18587.5	1754.76	1635.94	398.64	0.618903	RLuc	Mn(II) 1 mM	Mn(II)	SC	1_mM	1	1000	18050	3.1708	2.89173	97.1083
RLuc_SC	C05	3	5	CMPD	18587.5	1754.76	1635.94	398.64	0.618903	RLuc	Mn(II) 1 mM	Mn(II)	SC	1_mM	1	1000	19925	-7.89013	-7.1957	107.196
RLuc_SC	C06	3	6	CMPD	18587.5	1754.76	1635.94	398.64	0.618903	RLuc	Mn(II) 1 mM	Mn(II)	SC	1_mM	1	1000	19175	-3.46576	-3.16073	103.161
RLuc_SC	C01	3	1	CMPD	18587.5	1754.76	1635.94	398.64	0.618903	RLuc	Mn(II) 5 mM	Mn(II)	SC	5_mM	5	5000	20325	-10.2498	-9.34768	109.348
RLuc_SC	C02	3	2	CMPD	18587.5	1754.76	1635.94	398.64	0.618903	RLuc	Mn(II) 5 mM	Mn(II)	SC	5_mM	5	5000	20125	-9.06996	-8.27169	108.272
RLuc_SC	C03	3	3	CMPD	18587.5	1754.76	1635.94	398.64	0.618903	RLuc	Mn(II) 5 mM	Mn(II)	SC	5_mM	5	5000	20100	-8.92248	-8.13719	108.137
FLuc_H	E15	5	15	CMPD	6139.06	838.002	71.875	56.9173	0.557495	FLuc	Cd(II) 1 mM	Cd(II)	H	1_mM	1	1000	25	100.773	99.5928	0.407228
FLuc_H	E10	5	10	CMPD	6139.06	838.002	71.875	56.9173	0.557495	FLuc	Cd(II) 5 mM	Cd(II)	H	5_mM	5	5000	100	99.5364	98.3711	1.62891
FLuc_H	E11	5	11	CMPD	6139.06	838.002	71.875	56.9173	0.557495	FLuc	Cd(II) 5 mM	Cd(II)	H	5_mM	5	5000	25	100.773	99.5928	0.407228
FLuc_H	E12	5	12	CMPD	6139.06	838.002	71.875	56.9173	0.557495	FLuc	Cd(II) 5 mM	Cd(II)	H	5_mM	5	5000	75	99.9485	98.7783	1.22168
FLuc_H	F07	6	7	CMPD	6139.06	838.002	71.875	56.9173	0.557495	FLuc	Co(II) 0.01 mM	Co(II)	H	0.01_mM	0.01	10	5825	5.17641	5.11581	94.8842
FLuc_H	F08	6	8	CMPD	6139.06	838.002	71.875	56.9173	0.557495	FLuc	Co(II) 0.01 mM	Co(II)	H	0.01_mM	0.01	10	5125	16.7139	16.5182	83.4818
FLuc_H	F09	6	9	CMPD	6139.06	838.002	71.875	56.9173	0.557495	FLuc	Co(II) 0.01 mM	Co(II)	H	0.01_mM	0.01	10	7025	-14.6021	-14.4312	114.431
FLuc_H	F04	6	4	CMPD	6139.06	838.002	71.875	56.9173	0.557495	FLuc	Co(II) 1 mM	Co(II)	H	1_mM	1	1000	2600	58.3312	57.6483	42.3517
FLuc_H	F05	6	5	CMPD	6139.06	838.002	71.875	56.9173	0.557495	FLuc	Co(II) 1 mM	Co(II)	H	1_mM	1	1000	2900	53.3866	52.7615	47.2385
FLuc_H	F06	6	6	CMPD	6139.06	838.002	71.875	56.9173	0.557495	FLuc	Co(II) 1 mM	Co(II)	H	1_mM	1	1000	2075	66.9843	66.2001	33.7999
FLuc_H	F01	6	1	CMPD	6139.06	838.002	71.875	56.9173	0.557495	FLuc	Co(II) 5 mM	Co(II)	H	5_mM	5	5000	150	98.7123	97.5566	2.44337
FLuc_H	F02	6	2	CMPD	6139.06	838.002	71.875	56.9173	0.557495	FLuc	Co(II) 5 mM	Co(II)	H	5_mM	5	5000	350	95.4159	94.2988	5.7012
FLuc_H	F03	6	3	CMPD	6139.06	838.002	71.875	56.9173	0.557495	FLuc	Co(II) 5 mM	Co(II)	H	5_mM	5	5000	200	97.8882	96.7422	3.25783
FLuc_H	I16	9	16	CMPD	6139.06	838.002	71.875	56.9173	0.557495	FLuc	Cs 0.01 mM	Cs	H	0.01_mM	0.01	10	6225	-1.41643	-1.39985	101.4
FLuc_H	I17	9	17	CMPD	6139.06	838.002	71.875	56.9173	0.557495	FLuc	Cs 0.01 mM	Cs	H	0.01_mM	0.01	10	4500	27.0152	26.6989	73.3011
FLuc_H	I18	9	18	CMPD	6139.06	838.002	71.875	56.9173	0.557495	FLuc	Cs 0.01 mM	Cs	H	0.01_mM	0.01	10	4975	19.1862	18.9616	81.0384
FLuc_H	I13	9	13	CMPD	6139.06	838.002	71.875	56.9173	0.557495	FLuc	Cs(I) 1 mM	Cs(I)	H	1_mM	1	1000	6475	-5.53696	-5.47213	105.472
FLuc_H	I14	9	14	CMPD	6139.06	838.002	71.875	56.9173	0.557495	FLuc	Cs(I) 1 mM	Cs(I)	H	1_mM	1	1000	4750	22.8947	22.6266	77.3734
FLuc_H	I15	9	15	CMPD	6139.06	838.002	71.875	56.9173	0.557495	FLuc	Cs(I) 1 mM	Cs(I)	H	1_mM	1	1000	5650	8.06078	7.9664	92.0336
FLuc_H	I10	9	10	CMPD	6139.06	838.002	71.875	56.9173	0.557495	FLuc	Cs(I) 5 mM	Cs(I)	H	5_mM	5	5000	4550	26.1911	25.8844	74.1156
FLuc_H	I11	9	11	CMPD	6139.06	838.002	71.875	56.9173	0.557495	FLuc	Cs(I) 5 mM	Cs(I)	H	5_mM	5	5000	4975	19.1862	18.9616	81.0384
FLuc_H	I12	9	12	CMPD	6139.06	838.002	71.875	56.9173	0.557495	FLuc	Cs(I) 5 mM	Cs(I)	H	5_mM	5	5000	5100	17.1259	16.9254	83.0746
FLuc_H	A23	1	23	CTRL NEG	6139.06	838.002	71.875	56.9173	0.557495	FLuc	CTRL NEG	CTRL NEG	H	0_mM	0	0	6325	-3.06464	-3.02876	103.029
FLuc_H	B23	2	23	CTRL NEG	6139.06	838.002	71.875	56.9173	0.557495	FLuc	CTRL NEG	CTRL NEG	H	0_mM	0	0	7875	-28.6119	-28.2769	128.277
FLuc_H	C23	3	23	CTRL NEG	6139.06	838.002	71.875	56.9173	0.557495	FLuc	CTRL NEG	CTRL NEG	H	0_mM	0	0	4900	20.4224	20.1833	79.8167
FLuc_H	D23	4	23	CTRL NEG	6139.06	838.002	71.875	56.9173	0.557495	FLuc	CTRL NEG	CTRL NEG	H	0_mM	0	0	6850	-11.7177	-11.5806	111.581
FLuc_H	E23	5	23	CTRL NEG	6139.06	838.002	71.875	56.9173	0.557495	FLuc	CTRL NEG	CTRL NEG	H	0_mM	0	0	6925	-12.9539	-12.8022	112.802
FLuc_H	F23	6	23	CTRL NEG	6139.06	838.002	71.875	56.9173	0.557495	FLuc	CTRL NEG	CTRL NEG	H	0_mM	0	0	4900	20.4224	20.1833	79.8167
FLuc_H	G23	7	23	CTRL NEG	6139.06	838.002	71.875	56.9173	0.557495	FLuc	CTRL NEG	CTRL NEG	H	0_mM	0	0	5550	9.70899	9.59532	90.4047
FLuc_H	H23	8	23	CTRL NEG	6139.06	838.002	71.875	56.9173	0.557495	FLuc	CTRL NEG	CTRL NEG	H	0_mM	0	0	6100	0.643832	0.636294	99.3637
FLuc_H	I23	9	23	CTRL NEG	6139.06	838.002	71.875	56.9173	0.557495	FLuc	CTRL NEG	CTRL NEG	H	0_mM	0	0	6775	-10.4816	-10.3589	110.359
FLuc_H	J23	10	23	CTRL NEG	6139.06	838.002	71.875	56.9173	0.557495	FLuc	CTRL NEG	CTRL NEG	H	0_mM	0	0	6575	-7.18517	-7.10104	107.101
FLuc_H	K23	11	23	CTRL NEG	6139.06	838.002	71.875	56.9173	0.557495	FLuc	CTRL NEG	CTRL NEG	H	0_mM	0	0	5325	13.4175	13.2604	86.7396
FLuc_H	L23	12	23	CTRL NEG	6139.06	838.002	71.875	56.9173	0.557495	FLuc	CTRL NEG	CTRL NEG	H	0_mM	0	0	6025	1.87999	1.85798	98.142
FLuc_H	M23	13	23	CTRL NEG	6139.06	838.002	71.875	56.9173	0.557495	FLuc	CTRL NEG	CTRL NEG	H	0_mM	0	0	5450	11.3572	11.2242	88.7758
FLuc_H	N23	14	23	CTRL NEG	6139.06	838.002	71.875	56.9173	0.557495	FLuc	CTRL NEG	CTRL NEG	H	0_mM	0	0	6325	-3.06464	-3.02876	103.029
FLuc_H	O23	15	23	CTRL NEG	6139.06	838.002	71.875	56.9173	0.557495	FLuc	CTRL NEG	CTRL NEG	H	0_mM	0	0	6925	-12.9539	-12.8022	112.802
FLuc_H	P23	16	23	CTRL NEG	6139.06	838.002	71.875	56.9173	0.557495	FLuc	CTRL NEG	CTRL NEG	H	0_mM	0	0	5400	12.1813	12.0387	87.9613
FLuc_H	A24	1	24	CTRL POS	6139.06	838.002	71.875	56.9173	0.557495	FLuc	CTRL POS	CTRL POS	H	0_mM	0	0	175	98.3003	97.1494	2.8506
FLuc_H	B24	2	24	CTRL POS	6139.06	838.002	71.875	56.9173	0.557495	FLuc	CTRL POS	CTRL POS	H	0_mM	0	0	100	99.5364	98.3711	1.62891
FLuc_H	C24	3	24	CTRL POS	6139.06	838.002	71.875	56.9173	0.557495	FLuc	CTRL POS	CTRL POS	H	0_mM	0	0	50	100.361	99.1855	0.814457
FLuc_H	D24	4	24	CTRL POS	6139.06	838.002	71.875	56.9173	0.557495	FLuc	CTRL POS	CTRL POS	H	0_mM	0	0	125	99.1244	97.9639	2.03614
FLuc_H	E24	5	24	CTRL POS	6139.06	838.002	71.875	56.9173	0.557495	FLuc	CTRL POS	CTRL POS	H	0_mM	0	0	25	100.773	99.5928	0.407228
FLuc_H	F24	6	24	CTRL POS	6139.06	838.002	71.875	56.9173	0.557495	FLuc	CTRL POS	CTRL POS	H	0_mM	0	0	25	100.773	99.5928	0.407228
FLuc_H	G24	7	24	CTRL POS	6139.06	838.002	71.875	56.9173	0.557495	FLuc	CTRL POS	CTRL POS	H	0_mM	0	0	25	100.773	99.5928	0.407228
FLuc_H	H24	8	24	CTRL POS	6139.06	838.002	71.875	56.9173	0.557495	FLuc	CTRL POS	CTRL POS	H	0_mM	0	0	100	99.5364	98.3711	1.62891
FLuc_H	I24	9	24	CTRL POS	6139.06	838.002	71.875	56.9173	0.557495	FLuc	CTRL POS	CTRL POS	H	0_mM	0	0	25	100.773	99.5928	0.407228
FLuc_H	J24	10	24	CTRL POS	6139.06	838.002	71.875	56.9173	0.557495	FLuc	CTRL POS	CTRL POS	H	0_mM	0	0	100	99.5364	98.3711	1.62891
FLuc_H	K24	11	24	CTRL POS	6139.06	838.002	71.875	56.9173	0.557495	FLuc	CTRL POS	CTRL POS	H	0_mM	0	0	25	100.773	99.5928	0.407228
FLuc_H	L24	12	24	CTRL POS	6139.06	838.002	71.875	56.9173	0.557495	FLuc	CTRL POS	CTRL POS	H	0_mM	0	0	25	100.773	99.5928	0.407228
FLuc_H	M24	13	24	CTRL POS	6139.06	838.002	71.875	56.9173	0.557495	FLuc	CTRL POS	CTRL POS	H	0_mM	0	0	200	97.8882	96.7422	3.25783
FLuc_H	N24	14	24	CTRL POS	6139.06	838.002	71.875	56.9173	0.557495	FLuc	CTRL POS	CTRL POS	H	0_mM	0	0	25	100.773	99.5928	0.407228
FLuc_H	O24	15	24	CTRL POS	6139.06	838.002	71.875	56.9173	0.557495	FLuc	CTRL POS	CTRL POS	H	0_mM	0	0	50	100.361	99.1855	0.814457
FLuc_H	P24	16	24	CTRL POS	6139.06	838.002	71.875	56.9173	0.557495	FLuc	CTRL POS	CTRL POS	H	0_mM	0	0	75	99.9485	98.7783	1.22168
FLuc_H	D16	4	16	CMPD	6139.06	838.002	71.875	56.9173	0.557495	FLuc	Cu(I) 0.01 mM	Cu(I)	H	0.01_mM	0.01	10	50	100.361	99.1855	0.814457
FLuc_H	D17	4	17	CMPD	6139.06	838.002	71.875	56.9173	0.557495	FLuc	Cu(I) 0.01 mM	Cu(I)	H	0.01_mM	0.01	10	25	100.773	99.5928	0.407228
FLuc_H	D18	4	18	CMPD	6139.06	838.002	71.875	56.9173	0.557495	FLuc	Cu(I) 0.01 mM	Cu(I)	H	0.01_mM	0.01	10	25	100.773	99.5928	0.407228
FLuc_H	D13	4	13	CMPD	6139.06	838.002	71.875	56.9173	0.557495	FLuc	Cu(I) 1 mM	Cu(I)	H	1_mM	1	1000	25	100.773	99.5928	0.407228
FLuc_H	D14	4	14	CMPD	6139.06	838.002	71.875	56.9173	0.557495	FLuc	Cu(I) 1 mM	Cu(I)	H	1_mM	1	1000	25	100.773	99.5928	0.407228
FLuc_H	D15	4	15	CMPD	6139.06	838.002	71.875	56.9173	0.557495	FLuc	Cu(I) 1 mM	Cu(I)	H	1_mM	1	1000	25	100.773	99.5928	0.407228
FLuc_H	D10	4	10	CMPD	6139.06	838.002	71.875	56.9173	0.557495	FLuc	Cu(I) 5 mM	Cu(I)	H	5_mM	5	5000	25	100.773	99.5928	0.407228
FLuc_H	D11	4	11	CMPD	6139.06	838.002	71.875	56.9173	0.557495	FLuc	Cu(I) 5 mM	Cu(I)	H	5_mM	5	5000	25	100.773	99.5928	0.407228
FLuc_H	D12	4	12	CMPD	6139.06	838.002	71.875	56.9173	0.557495	FLuc	Cu(I) 5 mM	Cu(I)	H	5_mM	5	5000	75	99.9485	98.7783	1.22168
FLuc_H	B07	2	7	CMPD	6139.06	838.002	71.875	56.9173	0.557495	FLuc	Cu(II) 0.01 mM	Cu(II)	H	0.01_mM	0.01	10	225	97.4762	96.3349	3.66505
FLuc_H	B08	2	8	CMPD	6139.06	838.002	71.875	56.9173	0.557495	FLuc	Cu(II) 0.01 mM	Cu(II)	H	0.01_mM	0.01	10	100	99.5364	98.3711	1.62891
FLuc_H	B09	2	9	CMPD	6139.06	838.002	71.875	56.9173	0.557495	FLuc	Cu(II) 0.01 mM	Cu(II)	H	0.01_mM	0.01	10	150	98.7123	97.5566	2.44337
FLuc_H	B04	2	4	CMPD	6139.06	838.002	71.875	56.9173	0.557495	FLuc	Cu(II) 1 mM	Cu(II)	H	1_mM	1	1000	25	100.773	99.5928	0.407228
FLuc_H	B05	2	5	CMPD	6139.06	838.002	71.875	56.9173	0.557495	FLuc	Cu(II) 1 mM	Cu(II)	H	1_mM	1	1000	25	100.773	99.5928	0.407228
FLuc_H	B06	2	6	CMPD	6139.06	838.002	71.875	56.9173	0.557495	FLuc	Cu(II) 1 mM	Cu(II)	H	1_mM	1	1000	25	100.773	99.5928	0.407228
FLuc_H	B01	2	1	CMPD	6139.06	838.002	71.875	56.9173	0.557495	FLuc	Cu(II) 5 mM	Cu(II)	H	5_mM	5	5000	50	100.361	99.1855	0.814457
FLuc_H	B02	2	2	CMPD	6139.06	838.002	71.875	56.9173	0.557495	FLuc	Cu(II) 5 mM	Cu(II)	H	5_mM	5	5000	100	99.5364	98.3711	1.62891
FLuc_H	B03	2	3	CMPD	6139.06	838.002	71.875	56.9173	0.557495	FLuc	Cu(II) 5 mM	Cu(II)	H	5_mM	5	5000	25	100.773	99.5928	0.407228
FLuc_H	B16	2	16	CMPD	6139.06	838.002	71.875	56.9173	0.557495	FLuc	Fe(II)-1 0.01 mM	Fe(II)-1	H	0.01_mM	0.01	10	1750	72.341	71.494	28.506
FLuc_H	B17	2	17	CMPD	6139.06	838.002	71.875	56.9173	0.557495	FLuc	Fe(II)-1 0.01 mM	Fe(II)-1	H	0.01_mM	0.01	10	1775	71.9289	71.0868	28.9132
FLuc_H	B18	2	18	CMPD	6139.06	838.002	71.875	56.9173	0.557495	FLuc	Fe(II)-1 0.01 mM	Fe(II)-1	H	0.01_mM	0.01	10	2025	67.8084	67.0145	32.9855
FLuc_H	B13	2	13	CMPD	6139.06	838.002	71.875	56.9173	0.557495	FLuc	Fe(II)-1 1 mM	Fe(II)-1	H	1_mM	1	1000	50	100.361	99.1855	0.814457
FLuc_H	B14	2	14	CMPD	6139.06	838.002	71.875	56.9173	0.557495	FLuc	Fe(II)-1 1 mM	Fe(II)-1	H	1_mM	1	1000	125	99.1244	97.9639	2.03614
FLuc_H	B15	2	15	CMPD	6139.06	838.002	71.875	56.9173	0.557495	FLuc	Fe(II)-1 1 mM	Fe(II)-1	H	1_mM	1	1000	100	99.5364	98.3711	1.62891
FLuc_H	B10	2	10	CMPD	6139.06	838.002	71.875	56.9173	0.557495	FLuc	Fe(II)-1 5 mM	Fe(II)-1	H	5_mM	5	5000	25	100.773	99.5928	0.407228
FLuc_H	B11	2	11	CMPD	6139.06	838.002	71.875	56.9173	0.557495	FLuc	Fe(II)-1 5 mM	Fe(II)-1	H	5_mM	5	5000	75	99.9485	98.7783	1.22168
FLuc_H	B12	2	12	CMPD	6139.06	838.002	71.875	56.9173	0.557495	FLuc	Fe(II)-1 5 mM	Fe(II)-1	H	5_mM	5	5000	25	100.773	99.5928	0.407228
FLuc_H	O16	15	16	CMPD	6139.06	838.002	71.875	56.9173	0.557495	FLuc	Fe(II)-2 0.01 mM	Fe(II)-2	H	0.01_mM	0.01	10	1400	78.1097	77.1952	22.8048
FLuc_H	O17	15	17	CMPD	6139.06	838.002	71.875	56.9173	0.557495	FLuc	Fe(II)-2 0.01 mM	Fe(II)-2	H	0.01_mM	0.01	10	1700	73.1651	72.3085	27.6915
FLuc_H	O18	15	18	CMPD	6139.06	838.002	71.875	56.9173	0.557495	FLuc	Fe(II)-2 0.01 mM	Fe(II)-2	H	0.01_mM	0.01	10	2225	64.512	63.7567	36.2433
FLuc_H	O13	15	13	CMPD	6139.06	838.002	71.875	56.9173	0.557495	FLuc	Fe(II)-2 1 mM	Fe(II)-2	H	1_mM	1	1000	100	99.5364	98.3711	1.62891
FLuc_H	O14	15	14	CMPD	6139.06	838.002	71.875	56.9173	0.557495	FLuc	Fe(II)-2 1 mM	Fe(II)-2	H	1_mM	1	1000	100	99.5364	98.3711	1.62891
FLuc_H	O15	15	15	CMPD	6139.06	838.002	71.875	56.9173	0.557495	FLuc	Fe(II)-2 1 mM	Fe(II)-2	H	1_mM	1	1000	125	99.1244	97.9639	2.03614
FLuc_H	O10	15	10	CMPD	6139.06	838.002	71.875	56.9173	0.557495	FLuc	Fe(II)-2 5 mM	Fe(II)-2	H	5_mM	5	5000	100	99.5364	98.3711	1.62891
FLuc_H	O11	15	11	CMPD	6139.06	838.002	71.875	56.9173	0.557495	FLuc	Fe(II)-2 5 mM	Fe(II)-2	H	5_mM	5	5000	25	100.773	99.5928	0.407228
FLuc_H	O12	15	12	CMPD	6139.06	838.002	71.875	56.9173	0.557495	FLuc	Fe(II)-2 5 mM	Fe(II)-2	H	5_mM	5	5000	25	100.773	99.5928	0.407228
FLuc_H	M16	13	16	CMPD	6139.06	838.002	71.875	56.9173	0.557495	FLuc	Fe(II)-3 0.01 mM	Fe(II)-3	H	0.01_mM	0.01	10	500	92.9436	91.8554	8.14457
FLuc_H	M17	13	17	CMPD	6139.06	838.002	71.875	56.9173	0.557495	FLuc	Fe(II)-3 0.01 mM	Fe(II)-3	H	0.01_mM	0.01	10	525	92.5315	91.4482	8.55179
FLuc_H	M18	13	18	CMPD	6139.06	838.002	71.875	56.9173	0.557495	FLuc	Fe(II)-3 0.01 mM	Fe(II)-3	H	0.01_mM	0.01	10	900	86.3508	85.3398	14.6602
FLuc_H	M13	13	13	CMPD	6139.06	838.002	71.875	56.9173	0.557495	FLuc	Fe(II)-3 1 mM	Fe(II)-3	H	1_mM	1	1000	75	99.9485	98.7783	1.22168
FLuc_H	M14	13	14	CMPD	6139.06	838.002	71.875	56.9173	0.557495	FLuc	Fe(II)-3 1 mM	Fe(II)-3	H	1_mM	1	1000	50	100.361	99.1855	0.814457
FLuc_H	M15	13	15	CMPD	6139.06	838.002	71.875	56.9173	0.557495	FLuc	Fe(II)-3 1 mM	Fe(II)-3	H	1_mM	1	1000	75	99.9485	98.7783	1.22168
FLuc_H	M10	13	10	CMPD	6139.06	838.002	71.875	56.9173	0.557495	FLuc	Fe(II)-3 5 mM	Fe(II)-3	H	5_mM	5	5000	75	99.9485	98.7783	1.22168
FLuc_H	M11	13	11	CMPD	6139.06	838.002	71.875	56.9173	0.557495	FLuc	Fe(II)-3 5 mM	Fe(II)-3	H	5_mM	5	5000	75	99.9485	98.7783	1.22168
FLuc_H	M12	13	12	CMPD	6139.06	838.002	71.875	56.9173	0.557495	FLuc	Fe(II)-3 5 mM	Fe(II)-3	H	5_mM	5	5000	75	99.9485	98.7783	1.22168
FLuc_H	E07	5	7	CMPD	6139.06	838.002	71.875	56.9173	0.557495	FLuc	Fe(III) 0.01 mM	Fe(III)	H	0.01_mM	0.01	10	1525	76.0494	75.1591	24.8409
FLuc_H	E08	5	8	CMPD	6139.06	838.002	71.875	56.9173	0.557495	FLuc	Fe(III) 0.01 mM	Fe(III)	H	0.01_mM	0.01	10	750	88.8231	87.7832	12.2168
FLuc_H	E09	5	9	CMPD	6139.06	838.002	71.875	56.9173	0.557495	FLuc	Fe(III) 0.01 mM	Fe(III)	H	0.01_mM	0.01	10	575	91.7074	90.6337	9.36625
FLuc_H	E04	5	4	CMPD	6139.06	838.002	71.875	56.9173	0.557495	FLuc	Fe(III) 1 mM	Fe(III)	H	1_mM	1	1000	100	99.5364	98.3711	1.62891
FLuc_H	E05	5	5	CMPD	6139.06	838.002	71.875	56.9173	0.557495	FLuc	Fe(III) 1 mM	Fe(III)	H	1_mM	1	1000	25	100.773	99.5928	0.407228
FLuc_H	E06	5	6	CMPD	6139.06	838.002	71.875	56.9173	0.557495	FLuc	Fe(III) 1 mM	Fe(III)	H	1_mM	1	1000	75	99.9485	98.7783	1.22168
FLuc_H	E01	5	1	CMPD	6139.06	838.002	71.875	56.9173	0.557495	FLuc	Fe(III) 5 mM	Fe(III)	H	5_mM	5	5000	250	97.0641	95.9277	4.07228
FLuc_H	E02	5	2	CMPD	6139.06	838.002	71.875	56.9173	0.557495	FLuc	Fe(III) 5 mM	Fe(III)	H	5_mM	5	5000	75	99.9485	98.7783	1.22168
FLuc_H	E03	5	3	CMPD	6139.06	838.002	71.875	56.9173	0.557495	FLuc	Fe(III) 5 mM	Fe(III)	H	5_mM	5	5000	25	100.773	99.5928	0.407228
FLuc_H	A16	1	16	CMPD	6139.06	838.002	71.875	56.9173	0.557495	FLuc	Ga 0.01 mM	Ga	H	0.01_mM	0.01	10	4950	19.5982	19.3688	80.6312
FLuc_H	A17	1	17	CMPD	6139.06	838.002	71.875	56.9173	0.557495	FLuc	Ga 0.01 mM	Ga	H	0.01_mM	0.01	10	4525	26.6031	26.2917	73.7083
FLuc_H	A18	1	18	CMPD	6139.06	838.002	71.875	56.9173	0.557495	FLuc	Ga 0.01 mM	Ga	H	0.01_mM	0.01	10	6425	-4.71285	-4.65767	104.658
FLuc_H	A13	1	13	CMPD	6139.06	838.002	71.875	56.9173	0.557495	FLuc	Ga(III) 1 mM	Ga(III)	H	1_mM	1	1000	5250	14.6536	14.4821	85.5179
FLuc_H	A14	1	14	CMPD	6139.06	838.002	71.875	56.9173	0.557495	FLuc	Ga(III) 1 mM	Ga(III)	H	1_mM	1	1000	4850	21.2465	20.9977	79.0023
FLuc_H	A15	1	15	CMPD	6139.06	838.002	71.875	56.9173	0.557495	FLuc	Ga(III) 1 mM	Ga(III)	H	1_mM	1	1000	3275	47.2058	46.6531	53.3469
FLuc_H	A10	1	10	CMPD	6139.06	838.002	71.875	56.9173	0.557495	FLuc	Ga(III) 5 mM	Ga(III)	H	5_mM	5	5000	25	100.773	99.5928	0.407228
FLuc_H	A11	1	11	CMPD	6139.06	838.002	71.875	56.9173	0.557495	FLuc	Ga(III) 5 mM	Ga(III)	H	5_mM	5	5000	25	100.773	99.5928	0.407228
FLuc_H	A12	1	12	CMPD	6139.06	838.002	71.875	56.9173	0.557495	FLuc	Ga(III) 5 mM	Ga(III)	H	5_mM	5	5000	75	99.9485	98.7783	1.22168
FLuc_H	D04	4	4	CMPD	6139.06	838.002	71.875	56.9173	0.557495	FLuc	K(I)-1 1 mM	K(I)-1	H	1_mM	1	1000	8000	-30.6722	-30.3131	130.313
FLuc_H	D05	4	5	CMPD	6139.06	838.002	71.875	56.9173	0.557495	FLuc	K(I)-1 1 mM	K(I)-1	H	1_mM	1	1000	6525	-6.36106	-6.28659	106.287
FLuc_H	D06	4	6	CMPD	6139.06	838.002	71.875	56.9173	0.557495	FLuc	K(I)-1 1 mM	K(I)-1	H	1_mM	1	1000	6900	-12.5418	-12.395	112.395
FLuc_H	D01	4	1	CMPD	6139.06	838.002	71.875	56.9173	0.557495	FLuc	K(I)-1 5 mM	K(I)-1	H	5_mM	5	5000	4700	23.7188	23.4411	76.5589
FLuc_H	D02	4	2	CMPD	6139.06	838.002	71.875	56.9173	0.557495	FLuc	K(I)-1 5 mM	K(I)-1	H	5_mM	5	5000	5050	17.95	17.7399	82.2601
FLuc_H	D03	4	3	CMPD	6139.06	838.002	71.875	56.9173	0.557495	FLuc	K(I)-1 5 mM	K(I)-1	H	5_mM	5	5000	6100	0.643832	0.636294	99.3637
FLuc_H	K13	11	13	CMPD	6139.06	838.002	71.875	56.9173	0.557495	FLuc	K(I)-2 1 mM	K(I)-2	H	1_mM	1	1000	5025	18.3621	18.1471	81.8529
FLuc_H	K14	11	14	CMPD	6139.06	838.002	71.875	56.9173	0.557495	FLuc	K(I)-2 1 mM	K(I)-2	H	1_mM	1	1000	4225	31.5478	31.1784	68.8216
FLuc_H	K15	11	15	CMPD	6139.06	838.002	71.875	56.9173	0.557495	FLuc	K(I)-2 1 mM	K(I)-2	H	1_mM	1	1000	6200	-1.00438	-0.992619	100.993
FLuc_H	K10	11	10	CMPD	6139.06	838.002	71.875	56.9173	0.557495	FLuc	K(I)-2 5 mM	K(I)-2	H	5_mM	5	5000	4275	30.7237	30.364	69.636
FLuc_H	K11	11	11	CMPD	6139.06	838.002	71.875	56.9173	0.557495	FLuc	K(I)-2 5 mM	K(I)-2	H	5_mM	5	5000	3175	48.854	48.282	51.718
FLuc_H	K12	11	12	CMPD	6139.06	838.002	71.875	56.9173	0.557495	FLuc	K(I)-2 5 mM	K(I)-2	H	5_mM	5	5000	5050	17.95	17.7399	82.2601
FLuc_H	D07	4	7	CMPD	6139.06	838.002	71.875	56.9173	0.557495	FLuc	K-1 0.01 mM	K-1	H	0.01_mM	0.01	10	6550	-6.77311	-6.69382	106.694
FLuc_H	D08	4	8	CMPD	6139.06	838.002	71.875	56.9173	0.557495	FLuc	K-1 0.01 mM	K-1	H	0.01_mM	0.01	10	6875	-12.1298	-11.9878	111.988
FLuc_H	D09	4	9	CMPD	6139.06	838.002	71.875	56.9173	0.557495	FLuc	K-1 0.01 mM	K-1	H	0.01_mM	0.01	10	7075	-15.4262	-15.2456	115.246
FLuc_H	K16	11	16	CMPD	6139.06	838.002	71.875	56.9173	0.557495	FLuc	K-2 0.01 mM	K-2	H	0.01_mM	0.01	10	3975	35.6683	35.2507	64.7493
FLuc_H	K17	11	17	CMPD	6139.06	838.002	71.875	56.9173	0.557495	FLuc	K-2 0.01 mM	K-2	H	0.01_mM	0.01	10	5875	4.3523	4.30135	95.6987
FLuc_H	K18	11	18	CMPD	6139.06	838.002	71.875	56.9173	0.557495	FLuc	K-2 0.01 mM	K-2	H	0.01_mM	0.01	10	5675	7.64873	7.55918	92.4408
FLuc_H	N07	14	7	CMPD	6139.06	838.002	71.875	56.9173	0.557495	FLuc	Li 0.01 mM	Li	H	0.01_mM	0.01	10	7050	-15.0142	-14.8384	114.838
FLuc_H	N08	14	8	CMPD	6139.06	838.002	71.875	56.9173	0.557495	FLuc	Li 0.01 mM	Li	H	0.01_mM	0.01	10	5050	17.95	17.7399	82.2601
FLuc_H	N09	14	9	CMPD	6139.06	838.002	71.875	56.9173	0.557495	FLuc	Li 0.01 mM	Li	H	0.01_mM	0.01	10	4875	20.8344	20.5905	79.4095
FLuc_H	N04	14	4	CMPD	6139.06	838.002	71.875	56.9173	0.557495	FLuc	Li(I) 1 mM	Li(I)	H	1_mM	1	1000	6225	-1.41643	-1.39985	101.4
FLuc_H	N05	14	5	CMPD	6139.06	838.002	71.875	56.9173	0.557495	FLuc	Li(I) 1 mM	Li(I)	H	1_mM	1	1000	7750	-26.5516	-26.2408	126.241
FLuc_H	N06	14	6	CMPD	6139.06	838.002	71.875	56.9173	0.557495	FLuc	Li(I) 1 mM	Li(I)	H	1_mM	1	1000	3000	51.7383	51.1326	48.8674
FLuc_H	N01	14	1	CMPD	6139.06	838.002	71.875	56.9173	0.557495	FLuc	Li(I) 5 mM	Li(I)	H	5_mM	5	5000	5800	5.58846	5.52303	94.477
FLuc_H	N02	14	2	CMPD	6139.06	838.002	71.875	56.9173	0.557495	FLuc	Li(I) 5 mM	Li(I)	H	5_mM	5	5000	5550	9.70899	9.59532	90.4047
FLuc_H	N03	14	3	CMPD	6139.06	838.002	71.875	56.9173	0.557495	FLuc	Li(I) 5 mM	Li(I)	H	5_mM	5	5000	5325	13.4175	13.2604	86.7396
FLuc_H	M07	13	7	CMPD	6139.06	838.002	71.875	56.9173	0.557495	FLuc	Mg 0.01 mM	Mg	H	0.01_mM	0.01	10	4675	24.1308	23.8483	76.1517
FLuc_H	M08	13	8	CMPD	6139.06	838.002	71.875	56.9173	0.557495	FLuc	Mg 0.01 mM	Mg	H	0.01_mM	0.01	10	4600	25.367	25.07	74.93
FLuc_H	M09	13	9	CMPD	6139.06	838.002	71.875	56.9173	0.557495	FLuc	Mg 0.01 mM	Mg	H	0.01_mM	0.01	10	5150	16.3018	16.111	83.889
FLuc_H	M04	13	4	CMPD	6139.06	838.002	71.875	56.9173	0.557495	FLuc	Mg(II) 1 mM	Mg(II)	H	1_mM	1	1000	5700	7.23667	7.15195	92.8481
FLuc_H	M05	13	5	CMPD	6139.06	838.002	71.875	56.9173	0.557495	FLuc	Mg(II) 1 mM	Mg(II)	H	1_mM	1	1000	4875	20.8344	20.5905	79.4095
FLuc_H	M06	13	6	CMPD	6139.06	838.002	71.875	56.9173	0.557495	FLuc	Mg(II) 1 mM	Mg(II)	H	1_mM	1	1000	3675	40.6129	40.1374	59.8626
FLuc_H	M01	13	1	CMPD	6139.06	838.002	71.875	56.9173	0.557495	FLuc	Mg(II) 5 mM	Mg(II)	H	5_mM	5	5000	3850	37.7286	37.2868	62.7132
FLuc_H	M02	13	2	CMPD	6139.06	838.002	71.875	56.9173	0.557495	FLuc	Mg(II) 5 mM	Mg(II)	H	5_mM	5	5000	2475	60.3914	59.6844	40.3156
FLuc_H	M03	13	3	CMPD	6139.06	838.002	71.875	56.9173	0.557495	FLuc	Mg(II) 5 mM	Mg(II)	H	5_mM	5	5000	3900	36.9045	36.4724	63.5276
FLuc_H	C07	3	7	CMPD	6139.06	838.002	71.875	56.9173	0.557495	FLuc	Mn(II) 0.01 mM	Mn(II)	H	0.01_mM	0.01	10	5650	8.06078	7.9664	92.0336
FLuc_H	C08	3	8	CMPD	6139.06	838.002	71.875	56.9173	0.557495	FLuc	Mn(II) 0.01 mM	Mn(II)	H	0.01_mM	0.01	10	5550	9.70899	9.59532	90.4047
FLuc_H	C09	3	9	CMPD	6139.06	838.002	71.875	56.9173	0.557495	FLuc	Mn(II) 0.01 mM	Mn(II)	H	0.01_mM	0.01	10	4450	27.8393	27.5134	72.4866
FLuc_SC	C01	3	1	CMPD	31618.8	3708.35	232.813	86.4671	0.637275	FLuc	Mn(II) 5 mM	Mn(II)	SC	5_mM	5	5000	21100	33.5142	33.2674	66.7326
FLuc_SC	C02	3	2	CMPD	31618.8	3708.35	232.813	86.4671	0.637275	FLuc	Mn(II) 5 mM	Mn(II)	SC	5_mM	5	5000	16875	46.9757	46.6298	53.3702
FLuc_SC	C03	3	3	CMPD	31618.8	3708.35	232.813	86.4671	0.637275	FLuc	Mn(II) 5 mM	Mn(II)	SC	5_mM	5	5000	16500	48.1705	47.8158	52.1842
FLuc_SC	O16	15	16	CMPD	31618.8	3708.35	232.813	86.4671	0.637275	FLuc	MQW/ACN 0.01 mM	MQW/ACN	SC	0.01_mM	0.01	10	25525	19.4155	19.2726	80.7274
FLuc_SC	O17	15	17	CMPD	31618.8	3708.35	232.813	86.4671	0.637275	FLuc	MQW/ACN 0.01 mM	MQW/ACN	SC	0.01_mM	0.01	10	25575	19.2562	19.1144	80.8856
FLuc_SC	O18	15	18	CMPD	31618.8	3708.35	232.813	86.4671	0.637275	FLuc	MQW/ACN 0.01 mM	MQW/ACN	SC	0.01_mM	0.01	10	22825	28.0181	27.8118	72.1882
FLuc_SC	O13	15	13	CMPD	31618.8	3708.35	232.813	86.4671	0.637275	FLuc	MQW/ACN 1 mM	MQW/ACN	SC	1_mM	1	1000	18625	41.3999	41.0951	58.9049
FLuc_SC	O14	15	14	CMPD	31618.8	3708.35	232.813	86.4671	0.637275	FLuc	MQW/ACN 1 mM	MQW/ACN	SC	1_mM	1	1000	19625	38.2138	37.9324	62.0676
FLuc_SC	O15	15	15	CMPD	31618.8	3708.35	232.813	86.4671	0.637275	FLuc	MQW/ACN 1 mM	MQW/ACN	SC	1_mM	1	1000	19450	38.7713	38.4859	61.5141
FLuc_SC	O10	15	10	CMPD	31618.8	3708.35	232.813	86.4671	0.637275	FLuc	MQW/ACN 5 mM	MQW/ACN	SC	5_mM	5	5000	7975	75.3323	74.7776	25.2224
FLuc_SC	O11	15	11	CMPD	31618.8	3708.35	232.813	86.4671	0.637275	FLuc	MQW/ACN 5 mM	MQW/ACN	SC	5_mM	5	5000	10650	66.8094	66.3175	33.6825
FLuc_SC	O12	15	12	CMPD	31618.8	3708.35	232.813	86.4671	0.637275	FLuc	MQW/ACN 5 mM	MQW/ACN	SC	5_mM	5	5000	8875	72.4648	71.9312	28.0688
FLuc_SC	G07	7	7	CMPD	31618.8	3708.35	232.813	86.4671	0.637275	FLuc	Na(I)-1 0.01 mM	Na(I)-1	SC	0.01_mM	0.01	10	26300	16.9463	16.8215	83.1785
FLuc_SC	G08	7	8	CMPD	31618.8	3708.35	232.813	86.4671	0.637275	FLuc	Na(I)-1 0.01 mM	Na(I)-1	SC	0.01_mM	0.01	10	22725	28.3367	28.1281	71.8719
FLuc_SC	G09	7	9	CMPD	31618.8	3708.35	232.813	86.4671	0.637275	FLuc	Na(I)-1 0.01 mM	Na(I)-1	SC	0.01_mM	0.01	10	26050	17.7428	17.6122	82.3878
FLuc_SC	G04	7	4	CMPD	31618.8	3708.35	232.813	86.4671	0.637275	FLuc	Na(I)-1 1 mM	Na(I)-1	SC	1_mM	1	1000	22175	30.0891	29.8676	70.1324
FLuc_SC	G05	7	5	CMPD	31618.8	3708.35	232.813	86.4671	0.637275	FLuc	Na(I)-1 1 mM	Na(I)-1	SC	1_mM	1	1000	22075	30.4077	30.1838	69.8162
FLuc_SC	G06	7	6	CMPD	31618.8	3708.35	232.813	86.4671	0.637275	FLuc	Na(I)-1 1 mM	Na(I)-1	SC	1_mM	1	1000	23725	25.1506	24.9654	75.0346
FLuc_SC	G01	7	1	CMPD	31618.8	3708.35	232.813	86.4671	0.637275	FLuc	Na(I)-1 5 mM	Na(I)-1	SC	5_mM	5	5000	15725	50.6397	50.2669	49.7331
FLuc_SC	G02	7	2	CMPD	31618.8	3708.35	232.813	86.4671	0.637275	FLuc	Na(I)-1 5 mM	Na(I)-1	SC	5_mM	5	5000	17200	45.9402	45.6019	54.3981
FLuc_SC	G03	7	3	CMPD	31618.8	3708.35	232.813	86.4671	0.637275	FLuc	Na(I)-1 5 mM	Na(I)-1	SC	5_mM	5	5000	14475	54.6224	54.2202	45.7798
FLuc_SC	J07	10	7	CMPD	31618.8	3708.35	232.813	86.4671	0.637275	FLuc	Na(I)-2 0.01 mM	Na(I)-2	SC	0.01_mM	0.01	10	33000	-4.40086	-4.36845	104.368
FLuc_SC	J08	10	8	CMPD	31618.8	3708.35	232.813	86.4671	0.637275	FLuc	Na(I)-2 0.01 mM	Na(I)-2	SC	0.01_mM	0.01	10	33025	-4.48051	-4.44752	104.448
FLuc_SC	J09	10	9	CMPD	31618.8	3708.35	232.813	86.4671	0.637275	FLuc	Na(I)-2 0.01 mM	Na(I)-2	SC	0.01_mM	0.01	10	33150	-4.87878	-4.84285	104.843
FLuc_SC	J04	10	4	CMPD	31618.8	3708.35	232.813	86.4671	0.637275	FLuc	Na(I)-2 1 mM	Na(I)-2	SC	1_mM	1	1000	34025	-7.66665	-7.6102	107.61
FLuc_SC	J05	10	5	CMPD	31618.8	3708.35	232.813	86.4671	0.637275	FLuc	Na(I)-2 1 mM	Na(I)-2	SC	1_mM	1	1000	31375	0.776622	0.770903	99.2291
FLuc_SC	J06	10	6	CMPD	31618.8	3708.35	232.813	86.4671	0.637275	FLuc	Na(I)-2 1 mM	Na(I)-2	SC	1_mM	1	1000	30850	2.44935	2.43131	97.5687
FLuc_SC	J01	10	1	CMPD	31618.8	3708.35	232.813	86.4671	0.637275	FLuc	Na(I)-2 5 mM	Na(I)-2	SC	5_mM	5	5000	24350	23.1593	22.9887	77.0113
FLuc_SC	J02	10	2	CMPD	31618.8	3708.35	232.813	86.4671	0.637275	FLuc	Na(I)-2 5 mM	Na(I)-2	SC	5_mM	5	5000	26325	16.8666	16.7424	83.2576
FLuc_SC	J03	10	3	CMPD	31618.8	3708.35	232.813	86.4671	0.637275	FLuc	Na(I)-2 5 mM	Na(I)-2	SC	5_mM	5	5000	24925	21.3272	21.1702	78.8298
FLuc_SC	A07	1	7	CMPD	31618.8	3708.35	232.813	86.4671	0.637275	FLuc	Na(I)-3 0.01 mM	Na(I)-3	SC	0.01_mM	0.01	10	24850	21.5662	21.4074	78.5926
FLuc_SC	A08	1	8	CMPD	31618.8	3708.35	232.813	86.4671	0.637275	FLuc	Na(I)-3 0.01 mM	Na(I)-3	SC	0.01_mM	0.01	10	23500	25.8675	25.677	74.323
FLuc_SC	A09	1	9	CMPD	31618.8	3708.35	232.813	86.4671	0.637275	FLuc	Na(I)-3 0.01 mM	Na(I)-3	SC	0.01_mM	0.01	10	21300	32.877	32.6349	67.3651
FLuc_SC	A04	1	4	CMPD	31618.8	3708.35	232.813	86.4671	0.637275	FLuc	Na(I)-3 1 mM	Na(I)-3	SC	1_mM	1	1000	21275	32.9566	32.714	67.286
FLuc_SC	A05	1	5	CMPD	31618.8	3708.35	232.813	86.4671	0.637275	FLuc	Na(I)-3 1 mM	Na(I)-3	SC	1_mM	1	1000	20275	36.1428	35.8767	64.1233
FLuc_SC	A06	1	6	CMPD	31618.8	3708.35	232.813	86.4671	0.637275	FLuc	Na(I)-3 1 mM	Na(I)-3	SC	1_mM	1	1000	25200	20.451	20.3005	79.6995
FLuc_SC	A01	1	1	CMPD	31618.8	3708.35	232.813	86.4671	0.637275	FLuc	Na(I)-3 5 mM	Na(I)-3	SC	5_mM	5	5000	17225	45.8605	45.5228	54.4772
FLuc_SC	A02	1	2	CMPD	31618.8	3708.35	232.813	86.4671	0.637275	FLuc	Na(I)-3 5 mM	Na(I)-3	SC	5_mM	5	5000	16350	48.6484	48.2902	51.7098
FLuc_SC	A03	1	3	CMPD	31618.8	3708.35	232.813	86.4671	0.637275	FLuc	Na(I)-3 5 mM	Na(I)-3	SC	5_mM	5	5000	14875	53.3479	52.9551	47.0449
FLuc_SC	K07	11	7	CMPD	31618.8	3708.35	232.813	86.4671	0.637275	FLuc	Ni(II) 0.01 mM	Ni(II)	SC	0.01_mM	0.01	10	24850	21.5662	21.4074	78.5926
FLuc_SC	K08	11	8	CMPD	31618.8	3708.35	232.813	86.4671	0.637275	FLuc	Ni(II) 0.01 mM	Ni(II)	SC	0.01_mM	0.01	10	20075	36.78	36.5092	63.4908
FLuc_SC	K09	11	9	CMPD	31618.8	3708.35	232.813	86.4671	0.637275	FLuc	Ni(II) 0.01 mM	Ni(II)	SC	0.01_mM	0.01	10	22575	28.8147	28.6025	71.3975
FLuc_SC	K04	11	4	CMPD	31618.8	3708.35	232.813	86.4671	0.637275	FLuc	Ni(II) 1 mM	Ni(II)	SC	1_mM	1	1000	75	100.503	99.7628	0.237201
FLuc_SC	K05	11	5	CMPD	31618.8	3708.35	232.813	86.4671	0.637275	FLuc	Ni(II) 1 mM	Ni(II)	SC	1_mM	1	1000	125	100.344	99.6047	0.395335
FLuc_SC	K06	11	6	CMPD	31618.8	3708.35	232.813	86.4671	0.637275	FLuc	Ni(II) 1 mM	Ni(II)	SC	1_mM	1	1000	275	99.8656	99.1303	0.869737
FLuc_SC	K01	11	1	CMPD	31618.8	3708.35	232.813	86.4671	0.637275	FLuc	Ni(II) 5 mM	Ni(II)	SC	5_mM	5	5000	200	100.105	99.3675	0.632536
FLuc_SC	K02	11	2	CMPD	31618.8	3708.35	232.813	86.4671	0.637275	FLuc	Ni(II) 5 mM	Ni(II)	SC	5_mM	5	5000	150	100.264	99.5256	0.474402
FLuc_SC	K03	11	3	CMPD	31618.8	3708.35	232.813	86.4671	0.637275	FLuc	Ni(II) 5 mM	Ni(II)	SC	5_mM	5	5000	200	100.105	99.3675	0.632536
FLuc_SC	C16	3	16	CMPD	31618.8	3708.35	232.813	86.4671	0.637275	FLuc	Pb(II) 0.01 mM	Pb(II)	SC	0.01_mM	0.01	10	28825	8.90128	8.83574	91.1643
FLuc_SC	C17	3	17	CMPD	31618.8	3708.35	232.813	86.4671	0.637275	FLuc	Pb(II) 0.01 mM	Pb(II)	SC	0.01_mM	0.01	10	31225	1.25454	1.24531	98.7547
FLuc_SC	C18	3	18	CMPD	31618.8	3708.35	232.813	86.4671	0.637275	FLuc	Pb(II) 0.01 mM	Pb(II)	SC	0.01_mM	0.01	10	28475	10.0164	9.94268	90.0573
FLuc_SC	C13	3	13	CMPD	31618.8	3708.35	232.813	86.4671	0.637275	FLuc	Pb(II) 1 mM	Pb(II)	SC	1_mM	1	1000	75	100.503	99.7628	0.237201
FLuc_SC	C14	3	14	CMPD	31618.8	3708.35	232.813	86.4671	0.637275	FLuc	Pb(II) 1 mM	Pb(II)	SC	1_mM	1	1000	375	99.547	98.814	1.18601
FLuc_SC	C15	3	15	CMPD	31618.8	3708.35	232.813	86.4671	0.637275	FLuc	Pb(II) 1 mM	Pb(II)	SC	1_mM	1	1000	200	100.105	99.3675	0.632536
FLuc_SC	C10	3	10	CMPD	31618.8	3708.35	232.813	86.4671	0.637275	FLuc	Pb(II) 5 mM	Pb(II)	SC	5_mM	5	5000	150	100.264	99.5256	0.474402
FLuc_SC	C11	3	11	CMPD	31618.8	3708.35	232.813	86.4671	0.637275	FLuc	Pb(II) 5 mM	Pb(II)	SC	5_mM	5	5000	125	100.344	99.6047	0.395335
FLuc_SC	C12	3	12	CMPD	31618.8	3708.35	232.813	86.4671	0.637275	FLuc	Pb(II) 5 mM	Pb(II)	SC	5_mM	5	5000	50	100.582	99.8419	0.158134
FLuc_SC	L07	12	7	CMPD	31618.8	3708.35	232.813	86.4671	0.637275	FLuc	Pt(II) 0.01 mM	Pt(II)	SC	0.01_mM	0.01	10	26750	15.5125	15.3983	84.6017
FLuc_SC	L08	12	8	CMPD	31618.8	3708.35	232.813	86.4671	0.637275	FLuc	Pt(II) 0.01 mM	Pt(II)	SC	0.01_mM	0.01	10	26550	16.1497	16.0308	83.9692
FLuc_SC	L09	12	9	CMPD	31618.8	3708.35	232.813	86.4671	0.637275	FLuc	Pt(II) 0.01 mM	Pt(II)	SC	0.01_mM	0.01	10	30050	4.99826	4.96145	95.0385
FLuc_SC	L04	12	4	CMPD	31618.8	3708.35	232.813	86.4671	0.637275	FLuc	Pt(II) 1 mM	Pt(II)	SC	1_mM	1	1000	75	100.503	99.7628	0.237201
FLuc_SC	L05	12	5	CMPD	31618.8	3708.35	232.813	86.4671	0.637275	FLuc	Pt(II) 1 mM	Pt(II)	SC	1_mM	1	1000	100	100.423	99.6837	0.316268
FLuc_SC	L06	12	6	CMPD	31618.8	3708.35	232.813	86.4671	0.637275	FLuc	Pt(II) 1 mM	Pt(II)	SC	1_mM	1	1000	450	99.308	98.5768	1.42321
FLuc_SC	L01	12	1	CMPD	31618.8	3708.35	232.813	86.4671	0.637275	FLuc	Pt(II) 5 mM	Pt(II)	SC	5_mM	5	5000	100	100.423	99.6837	0.316268
FLuc_SC	L02	12	2	CMPD	31618.8	3708.35	232.813	86.4671	0.637275	FLuc	Pt(II) 5 mM	Pt(II)	SC	5_mM	5	5000	75	100.503	99.7628	0.237201
FLuc_SC	L03	12	3	CMPD	31618.8	3708.35	232.813	86.4671	0.637275	FLuc	Pt(II) 5 mM	Pt(II)	SC	5_mM	5	5000	150	100.264	99.5256	0.474402
FLuc_SC	G16	7	16	CMPD	31618.8	3708.35	232.813	86.4671	0.637275	FLuc	Sn(II) 0.01 mM	Sn(II)	SC	0.01_mM	0.01	10	29925	5.39653	5.35679	94.6432
FLuc_SC	G17	7	17	CMPD	31618.8	3708.35	232.813	86.4671	0.637275	FLuc	Sn(II) 0.01 mM	Sn(II)	SC	0.01_mM	0.01	10	27450	13.2822	13.1844	86.8156
FLuc_SC	G18	7	18	CMPD	31618.8	3708.35	232.813	86.4671	0.637275	FLuc	Sn(II) 0.01 mM	Sn(II)	SC	0.01_mM	0.01	10	28725	9.21989	9.15201	90.848
FLuc_SC	G13	7	13	CMPD	31618.8	3708.35	232.813	86.4671	0.637275	FLuc	Sn(II) 1 mM	Sn(II)	SC	1_mM	1	1000	75	100.503	99.7628	0.237201
FLuc_SC	G14	7	14	CMPD	31618.8	3708.35	232.813	86.4671	0.637275	FLuc	Sn(II) 1 mM	Sn(II)	SC	1_mM	1	1000	125	100.344	99.6047	0.395335
FLuc_SC	G15	7	15	CMPD	31618.8	3708.35	232.813	86.4671	0.637275	FLuc	Sn(II) 1 mM	Sn(II)	SC	1_mM	1	1000	150	100.264	99.5256	0.474402
FLuc_SC	G10	7	10	CMPD	31618.8	3708.35	232.813	86.4671	0.637275	FLuc	Sn(II) 5 mM	Sn(II)	SC	5_mM	5	5000	200	100.105	99.3675	0.632536
FLuc_SC	G11	7	11	CMPD	31618.8	3708.35	232.813	86.4671	0.637275	FLuc	Sn(II) 5 mM	Sn(II)	SC	5_mM	5	5000	150	100.264	99.5256	0.474402
FLuc_SC	G12	7	12	CMPD	31618.8	3708.35	232.813	86.4671	0.637275	FLuc	Sn(II) 5 mM	Sn(II)	SC	5_mM	5	5000	175	100.184	99.4465	0.553469
FLuc_SC	I07	9	7	CMPD	31618.8	3708.35	232.813	86.4671	0.637275	FLuc	Zn(II) 0.01 mM	Zn(II)	SC	0.01_mM	0.01	10	28325	10.4943	10.4171	89.5829
FLuc_SC	I08	9	8	CMPD	31618.8	3708.35	232.813	86.4671	0.637275	FLuc	Zn(II) 0.01 mM	Zn(II)	SC	0.01_mM	0.01	10	23750	25.0709	24.8863	75.1137
FLuc_SC	I09	9	9	CMPD	31618.8	3708.35	232.813	86.4671	0.637275	FLuc	Zn(II) 0.01 mM	Zn(II)	SC	0.01_mM	0.01	10	25225	20.3714	20.2214	79.7786
FLuc_SC	I04	9	4	CMPD	31618.8	3708.35	232.813	86.4671	0.637275	FLuc	Zn(II) 1 mM	Zn(II)	SC	1_mM	1	1000	175	100.184	99.4465	0.553469
FLuc_SC	I05	9	5	CMPD	31618.8	3708.35	232.813	86.4671	0.637275	FLuc	Zn(II) 1 mM	Zn(II)	SC	1_mM	1	1000	350	99.6266	98.8931	1.10694
FLuc_SC	I06	9	6	CMPD	31618.8	3708.35	232.813	86.4671	0.637275	FLuc	Zn(II) 1 mM	Zn(II)	SC	1_mM	1	1000	250	99.9452	99.2093	0.79067
NLuc_H	O16	15	16	CMPD	106452	3572.62	2665.62	493.109	0.882477	NLuc	MQW/ACN 0.01 mM	MQW/ACN	H	0.01_mM	0.01	10	107275	-0.7934	-0.773533	100.774
NLuc_H	O17	15	17	CMPD	106452	3572.62	2665.62	493.109	0.882477	NLuc	MQW/ACN 0.01 mM	MQW/ACN	H	0.01_mM	0.01	10	101350	4.91547	4.79238	95.2076
NLuc_H	O18	15	18	CMPD	106452	3572.62	2665.62	493.109	0.882477	NLuc	MQW/ACN 0.01 mM	MQW/ACN	H	0.01_mM	0.01	10	107175	-0.697048	-0.679593	100.68
NLuc_H	O13	15	13	CMPD	106452	3572.62	2665.62	493.109	0.882477	NLuc	MQW/ACN 1 mM	MQW/ACN	H	1_mM	1	1000	100975	5.27679	5.14465	94.8553
NLuc_H	O14	15	14	CMPD	106452	3572.62	2665.62	493.109	0.882477	NLuc	MQW/ACN 1 mM	MQW/ACN	H	1_mM	1	1000	104400	1.97672	1.92723	98.0728
NLuc_H	O15	15	15	CMPD	106452	3572.62	2665.62	493.109	0.882477	NLuc	MQW/ACN 1 mM	MQW/ACN	H	1_mM	1	1000	104050	2.31396	2.25601	97.744
NLuc_H	O10	15	10	CMPD	106452	3572.62	2665.62	493.109	0.882477	NLuc	MQW/ACN 5 mM	MQW/ACN	H	5_mM	5	5000	97850	8.28779	8.08026	91.9197
NLuc_H	O11	15	11	CMPD	106452	3572.62	2665.62	493.109	0.882477	NLuc	MQW/ACN 5 mM	MQW/ACN	H	5_mM	5	5000	105425	0.989115	0.964347	99.0357
NLuc_H	O12	15	12	CMPD	106452	3572.62	2665.62	493.109	0.882477	NLuc	MQW/ACN 5 mM	MQW/ACN	H	5_mM	5	5000	107175	-0.697048	-0.679593	100.68
NLuc_H	G07	7	7	CMPD	106452	3572.62	2665.62	493.109	0.882477	NLuc	Na(I)-1 0.01 mM	Na(I)-1	H	0.01_mM	0.01	10	95850	10.2148	9.95905	90.041
NLuc_H	G08	7	8	CMPD	106452	3572.62	2665.62	493.109	0.882477	NLuc	Na(I)-1 0.01 mM	Na(I)-1	H	0.01_mM	0.01	10	96950	9.15496	8.92571	91.0743
NLuc_H	G09	7	9	CMPD	106452	3572.62	2665.62	493.109	0.882477	NLuc	Na(I)-1 0.01 mM	Na(I)-1	H	0.01_mM	0.01	10	93750	12.2382	11.9318	88.0682
NLuc_H	G04	7	4	CMPD	106452	3572.62	2665.62	493.109	0.882477	NLuc	Na(I)-1 1 mM	Na(I)-1	H	1_mM	1	1000	94425	11.5879	11.2977	88.7023
NLuc_H	G05	7	5	CMPD	106452	3572.62	2665.62	493.109	0.882477	NLuc	Na(I)-1 1 mM	Na(I)-1	H	1_mM	1	1000	102775	3.54245	3.45374	96.5463
NLuc_H	G06	7	6	CMPD	106452	3572.62	2665.62	493.109	0.882477	NLuc	Na(I)-1 1 mM	Na(I)-1	H	1_mM	1	1000	95825	10.2389	9.98253	90.0175
NLuc_H	G01	7	1	CMPD	106452	3572.62	2665.62	493.109	0.882477	NLuc	Na(I)-1 5 mM	Na(I)-1	H	5_mM	5	5000	111150	-4.52705	-4.41369	104.414
NLuc_H	G02	7	2	CMPD	106452	3572.62	2665.62	493.109	0.882477	NLuc	Na(I)-1 5 mM	Na(I)-1	H	5_mM	5	5000	107350	-0.865664	-0.843987	100.844
NLuc_H	G03	7	3	CMPD	106452	3572.62	2665.62	493.109	0.882477	NLuc	Na(I)-1 5 mM	Na(I)-1	H	5_mM	5	5000	105950	0.483266	0.471165	99.5288
NLuc_H	J07	10	7	CMPD	106452	3572.62	2665.62	493.109	0.882477	NLuc	Na(I)-2 0.01 mM	Na(I)-2	H	0.01_mM	0.01	10	97175	8.93817	8.71435	91.2856
NLuc_H	J08	10	8	CMPD	106452	3572.62	2665.62	493.109	0.882477	NLuc	Na(I)-2 0.01 mM	Na(I)-2	H	0.01_mM	0.01	10	104300	2.07308	2.02117	97.9788
NLuc_H	J09	10	9	CMPD	106452	3572.62	2665.62	493.109	0.882477	NLuc	Na(I)-2 0.01 mM	Na(I)-2	H	0.01_mM	0.01	10	103350	2.98842	2.91359	97.0864
NLuc_H	J04	10	4	CMPD	106452	3572.62	2665.62	493.109	0.882477	NLuc	Na(I)-2 1 mM	Na(I)-2	H	1_mM	1	1000	104550	1.8322	1.78632	98.2137
NLuc_H	J05	10	5	CMPD	106452	3572.62	2665.62	493.109	0.882477	NLuc	Na(I)-2 1 mM	Na(I)-2	H	1_mM	1	1000	110950	-4.33434	-4.22581	104.226
NLuc_H	J06	10	6	CMPD	106452	3572.62	2665.62	493.109	0.882477	NLuc	Na(I)-2 1 mM	Na(I)-2	H	1_mM	1	1000	103075	3.25339	3.17192	96.8281
NLuc_H	J01	10	1	CMPD	106452	3572.62	2665.62	493.109	0.882477	NLuc	Na(I)-2 5 mM	Na(I)-2	H	5_mM	5	5000	105725	0.700059	0.682529	99.3175
NLuc_H	J02	10	2	CMPD	106452	3572.62	2665.62	493.109	0.882477	NLuc	Na(I)-2 5 mM	Na(I)-2	H	5_mM	5	5000	107050	-0.576608	-0.562169	100.562
NLuc_H	J03	10	3	CMPD	106452	3572.62	2665.62	493.109	0.882477	NLuc	Na(I)-2 5 mM	Na(I)-2	H	5_mM	5	5000	101725	4.55415	4.44011	95.5599
NLuc_H	A07	1	7	CMPD	106452	3572.62	2665.62	493.109	0.882477	NLuc	Na(I)-3 0.01 mM	Na(I)-3	H	0.01_mM	0.01	10	99400	6.79433	6.6242	93.3758
NLuc_H	A08	1	8	CMPD	106452	3572.62	2665.62	493.109	0.882477	NLuc	Na(I)-3 0.01 mM	Na(I)-3	H	0.01_mM	0.01	10	106675	-0.215287	-0.209896	100.21
NLuc_H	A09	1	9	CMPD	106452	3572.62	2665.62	493.109	0.882477	NLuc	Na(I)-3 0.01 mM	Na(I)-3	H	0.01_mM	0.01	10	100575	5.6622	5.52041	94.4796
NLuc_H	A04	1	4	CMPD	106452	3572.62	2665.62	493.109	0.882477	NLuc	Na(I)-3 1 mM	Na(I)-3	H	1_mM	1	1000	100650	5.58993	5.44996	94.55
NLuc_H	A05	1	5	CMPD	106452	3572.62	2665.62	493.109	0.882477	NLuc	Na(I)-3 1 mM	Na(I)-3	H	1_mM	1	1000	100550	5.68628	5.54389	94.4561
NLuc_H	A06	1	6	CMPD	106452	3572.62	2665.62	493.109	0.882477	NLuc	Na(I)-3 1 mM	Na(I)-3	H	1_mM	1	1000	108000	-1.49195	-1.45459	101.455
NLuc_H	A01	1	1	CMPD	106452	3572.62	2665.62	493.109	0.882477	NLuc	Na(I)-3 5 mM	Na(I)-3	H	5_mM	5	5000	105775	0.651883	0.635559	99.3644
NLuc_H	A02	1	2	CMPD	106452	3572.62	2665.62	493.109	0.882477	NLuc	Na(I)-3 5 mM	Na(I)-3	H	5_mM	5	5000	103425	2.91616	2.84314	97.1569
NLuc_H	A03	1	3	CMPD	106452	3572.62	2665.62	493.109	0.882477	NLuc	Na(I)-3 5 mM	Na(I)-3	H	5_mM	5	5000	105125	1.27817	1.24617	98.7538
NLuc_H	K07	11	7	CMPD	106452	3572.62	2665.62	493.109	0.882477	NLuc	Ni(II) 0.01 mM	Ni(II)	H	0.01_mM	0.01	10	93800	12.1901	11.8848	88.1152
NLuc_H	K08	11	8	CMPD	106452	3572.62	2665.62	493.109	0.882477	NLuc	Ni(II) 0.01 mM	Ni(II)	H	0.01_mM	0.01	10	93225	12.7441	12.425	87.575
NLuc_H	K09	11	9	CMPD	106452	3572.62	2665.62	493.109	0.882477	NLuc	Ni(II) 0.01 mM	Ni(II)	H	0.01_mM	0.01	10	97150	8.96226	8.73784	91.2622
NLuc_H	K04	11	4	CMPD	106452	3572.62	2665.62	493.109	0.882477	NLuc	Ni(II) 1 mM	Ni(II)	H	1_mM	1	1000	98325	7.83012	7.63405	92.366
NLuc_H	K05	11	5	CMPD	106452	3572.62	2665.62	493.109	0.882477	NLuc	Ni(II) 1 mM	Ni(II)	H	1_mM	1	1000	91050	14.8397	14.4681	85.5319
NLuc_H	K06	11	6	CMPD	106452	3572.62	2665.62	493.109	0.882477	NLuc	Ni(II) 1 mM	Ni(II)	H	1_mM	1	1000	90325	15.5383	15.1492	84.8508
NLuc_H	K01	11	1	CMPD	106452	3572.62	2665.62	493.109	0.882477	NLuc	Ni(II) 5 mM	Ni(II)	H	5_mM	5	5000	96250	9.82943	9.58329	90.4167
NLuc_H	K02	11	2	CMPD	106452	3572.62	2665.62	493.109	0.882477	NLuc	Ni(II) 5 mM	Ni(II)	H	5_mM	5	5000	97650	8.4805	8.26814	91.7319
NLuc_H	K03	11	3	CMPD	106452	3572.62	2665.62	493.109	0.882477	NLuc	Ni(II) 5 mM	Ni(II)	H	5_mM	5	5000	93050	12.9127	12.5894	87.4106
NLuc_H	C16	3	16	CMPD	106452	3572.62	2665.62	493.109	0.882477	NLuc	Pb(II) 0.01 mM	Pb(II)	H	0.01_mM	0.01	10	102175	4.12056	4.01738	95.9826
NLuc_H	C17	3	17	CMPD	106452	3572.62	2665.62	493.109	0.882477	NLuc	Pb(II) 0.01 mM	Pb(II)	H	0.01_mM	0.01	10	101900	4.38553	4.27571	95.7243
NLuc_H	C18	3	18	CMPD	106452	3572.62	2665.62	493.109	0.882477	NLuc	Pb(II) 0.01 mM	Pb(II)	H	0.01_mM	0.01	10	96200	9.8776	9.63026	90.3697
NLuc_H	C13	3	13	CMPD	106452	3572.62	2665.62	493.109	0.882477	NLuc	Pb(II) 1 mM	Pb(II)	H	1_mM	1	1000	30100	73.5664	71.7242	28.2758
NLuc_H	C14	3	14	CMPD	106452	3572.62	2665.62	493.109	0.882477	NLuc	Pb(II) 1 mM	Pb(II)	H	1_mM	1	1000	24825	78.649	76.6795	23.3205
NLuc_H	C15	3	15	CMPD	106452	3572.62	2665.62	493.109	0.882477	NLuc	Pb(II) 1 mM	Pb(II)	H	1_mM	1	1000	30300	73.3737	71.5364	28.4636
NLuc_H	C10	3	10	CMPD	106452	3572.62	2665.62	493.109	0.882477	NLuc	Pb(II) 5 mM	Pb(II)	H	5_mM	5	5000	8400	94.4748	92.1091	7.89091
NLuc_H	C11	3	11	CMPD	106452	3572.62	2665.62	493.109	0.882477	NLuc	Pb(II) 5 mM	Pb(II)	H	5_mM	5	5000	7400	95.4383	93.0485	6.95152
NLuc_H	C12	3	12	CMPD	106452	3572.62	2665.62	493.109	0.882477	NLuc	Pb(II) 5 mM	Pb(II)	H	5_mM	5	5000	8350	94.523	92.1561	7.84394
NLuc_H	L07	12	7	CMPD	106452	3572.62	2665.62	493.109	0.882477	NLuc	Pt(II) 0.01 mM	Pt(II)	H	0.01_mM	0.01	10	97850	8.28779	8.08026	91.9197
NLuc_H	L08	12	8	CMPD	106452	3572.62	2665.62	493.109	0.882477	NLuc	Pt(II) 0.01 mM	Pt(II)	H	0.01_mM	0.01	10	96375	9.70899	9.46587	90.5341
NLuc_H	L09	12	9	CMPD	106452	3572.62	2665.62	493.109	0.882477	NLuc	Pt(II) 0.01 mM	Pt(II)	H	0.01_mM	0.01	10	97825	8.31188	8.10374	91.8963
NLuc_H	L04	12	4	CMPD	106452	3572.62	2665.62	493.109	0.882477	NLuc	Pt(II) 1 mM	Pt(II)	H	1_mM	1	1000	8250	94.6193	92.25	7.75
NLuc_H	L05	12	5	CMPD	106452	3572.62	2665.62	493.109	0.882477	NLuc	Pt(II) 1 mM	Pt(II)	H	1_mM	1	1000	9200	93.704	91.3576	8.64243
NLuc_H	L06	12	6	CMPD	106452	3572.62	2665.62	493.109	0.882477	NLuc	Pt(II) 1 mM	Pt(II)	H	1_mM	1	1000	8275	94.5952	92.2265	7.77349
NLuc_H	L01	12	1	CMPD	106452	3572.62	2665.62	493.109	0.882477	NLuc	Pt(II) 5 mM	Pt(II)	H	5_mM	5	5000	7625	95.2215	92.8371	7.16288
NLuc_H	L02	12	2	CMPD	106452	3572.62	2665.62	493.109	0.882477	NLuc	Pt(II) 5 mM	Pt(II)	H	5_mM	5	5000	8250	94.6193	92.25	7.75
NLuc_H	L03	12	3	CMPD	106452	3572.62	2665.62	493.109	0.882477	NLuc	Pt(II) 5 mM	Pt(II)	H	5_mM	5	5000	8125	94.7398	92.3674	7.63258
NLuc_H	G16	7	16	CMPD	106452	3572.62	2665.62	493.109	0.882477	NLuc	Sn(II) 0.01 mM	Sn(II)	H	0.01_mM	0.01	10	98950	7.22792	7.04693	92.9531
NLuc_H	G17	7	17	CMPD	106452	3572.62	2665.62	493.109	0.882477	NLuc	Sn(II) 0.01 mM	Sn(II)	H	0.01_mM	0.01	10	105150	1.25408	1.22268	98.7773
NLuc_H	G18	7	18	CMPD	106452	3572.62	2665.62	493.109	0.882477	NLuc	Sn(II) 0.01 mM	Sn(II)	H	0.01_mM	0.01	10	101975	4.31326	4.20526	95.7947
NLuc_H	G13	7	13	CMPD	106452	3572.62	2665.62	493.109	0.882477	NLuc	Sn(II) 1 mM	Sn(II)	H	1_mM	1	1000	90000	15.8514	15.4545	84.5455
NLuc_H	G14	7	14	CMPD	106452	3572.62	2665.62	493.109	0.882477	NLuc	Sn(II) 1 mM	Sn(II)	H	1_mM	1	1000	100250	5.97534	5.82571	94.1743
NLuc_H	G15	7	15	CMPD	106452	3572.62	2665.62	493.109	0.882477	NLuc	Sn(II) 1 mM	Sn(II)	H	1_mM	1	1000	97625	8.50458	8.29162	91.7084
NLuc_H	G10	7	10	CMPD	106452	3572.62	2665.62	493.109	0.882477	NLuc	Sn(II) 5 mM	Sn(II)	H	5_mM	5	5000	90850	15.0324	14.656	85.344
NLuc_H	G11	7	11	CMPD	106452	3572.62	2665.62	493.109	0.882477	NLuc	Sn(II) 5 mM	Sn(II)	H	5_mM	5	5000	99025	7.15565	6.97647	93.0235
NLuc_H	G12	7	12	CMPD	106452	3572.62	2665.62	493.109	0.882477	NLuc	Sn(II) 5 mM	Sn(II)	H	5_mM	5	5000	89050	16.7668	16.3469	83.6531
NLuc_H	I07	9	7	CMPD	106452	3572.62	2665.62	493.109	0.882477	NLuc	Zn(II) 0.01 mM	Zn(II)	H	0.01_mM	0.01	10	98575	7.58924	7.3992	92.6008
NLuc_H	I08	9	8	CMPD	106452	3572.62	2665.62	493.109	0.882477	NLuc	Zn(II) 0.01 mM	Zn(II)	H	0.01_mM	0.01	10	100600	5.63811	5.49692	94.5031
NLuc_H	I09	9	9	CMPD	106452	3572.62	2665.62	493.109	0.882477	NLuc	Zn(II) 0.01 mM	Zn(II)	H	0.01_mM	0.01	10	99750	6.4571	6.29541	93.7046
NLuc_H	I04	9	4	CMPD	106452	3572.62	2665.62	493.109	0.882477	NLuc	Zn(II) 1 mM	Zn(II)	H	1_mM	1	1000	34650	69.1824	67.45	32.55
NLuc_H	I05	9	5	CMPD	106452	3572.62	2665.62	493.109	0.882477	NLuc	Zn(II) 1 mM	Zn(II)	H	1_mM	1	1000	26600	76.9387	75.0121	24.9879
NLuc_H	I06	9	6	CMPD	106452	3572.62	2665.62	493.109	0.882477	NLuc	Zn(II) 1 mM	Zn(II)	H	1_mM	1	1000	36275	67.6166	65.9235	34.0765
NLuc_H	I01	9	1	CMPD	106452	3572.62	2665.62	493.109	0.882477	NLuc	Zn(II) 5 mM	Zn(II)	H	5_mM	5	5000	16625	86.5498	84.3826	15.6174
NLuc_H	I02	9	2	CMPD	106452	3572.62	2665.62	493.109	0.882477	NLuc	Zn(II) 5 mM	Zn(II)	H	5_mM	5	5000	19350	83.9242	81.8227	18.1773
NLuc_H	I03	9	3	CMPD	106452	3572.62	2665.62	493.109	0.882477	NLuc	Zn(II) 5 mM	Zn(II)	H	5_mM	5	5000	15550	87.5856	85.3924	14.6076
NLuc_SC	O16	15	16	CMPD	70567.2	3022.94	3890.63	945.202	0.82146	NLuc	MQW/ACN 0.01 mM	MQW/ACN	SC	0.01_mM	0.01	10	71875	-1.96143	-1.85329	101.853
NLuc_SC	O17	15	17	CMPD	70567.2	3022.94	3890.63	945.202	0.82146	NLuc	MQW/ACN 0.01 mM	MQW/ACN	SC	0.01_mM	0.01	10	74125	-5.33593	-5.04174	105.042
NLuc_SC	O18	15	18	CMPD	70567.2	3022.94	3890.63	945.202	0.82146	NLuc	MQW/ACN 0.01 mM	MQW/ACN	SC	0.01_mM	0.01	10	66475	6.13737	5.79899	94.201
NLuc_SC	O13	15	13	CMPD	70567.2	3022.94	3890.63	945.202	0.82146	NLuc	MQW/ACN 1 mM	MQW/ACN	SC	1_mM	1	1000	70625	-0.0867059	-0.0819255	100.082
NLuc_SC	O14	15	14	CMPD	70567.2	3022.94	3890.63	945.202	0.82146	NLuc	MQW/ACN 1 mM	MQW/ACN	SC	1_mM	1	1000	66025	6.81227	6.43668	93.5633
NLuc_SC	O15	15	15	CMPD	70567.2	3022.94	3890.63	945.202	0.82146	NLuc	MQW/ACN 1 mM	MQW/ACN	SC	1_mM	1	1000	71400	-1.24903	-1.18017	101.18
NLuc_SC	O10	15	10	CMPD	70567.2	3022.94	3890.63	945.202	0.82146	NLuc	MQW/ACN 5 mM	MQW/ACN	SC	5_mM	5	5000	68500	3.10032	2.92939	97.0706
NLuc_SC	O11	15	11	CMPD	70567.2	3022.94	3890.63	945.202	0.82146	NLuc	MQW/ACN 5 mM	MQW/ACN	SC	5_mM	5	5000	69325	1.863	1.76029	98.2397
NLuc_SC	O12	15	12	CMPD	70567.2	3022.94	3890.63	945.202	0.82146	NLuc	MQW/ACN 5 mM	MQW/ACN	SC	5_mM	5	5000	66700	5.79992	5.48015	94.5199
NLuc_SC	G07	7	7	CMPD	70567.2	3022.94	3890.63	945.202	0.82146	NLuc	Na(I)-1 0.01 mM	Na(I)-1	SC	0.01_mM	0.01	10	66650	5.87491	5.551	94.449
NLuc_SC	G08	7	8	CMPD	70567.2	3022.94	3890.63	945.202	0.82146	NLuc	Na(I)-1 0.01 mM	Na(I)-1	SC	0.01_mM	0.01	10	68250	3.47527	3.28366	96.7163
NLuc_SC	G09	7	9	CMPD	70567.2	3022.94	3890.63	945.202	0.82146	NLuc	Na(I)-1 0.01 mM	Na(I)-1	SC	0.01_mM	0.01	10	69900	1.00063	0.945464	99.0545
NLuc_SC	G04	7	4	CMPD	70567.2	3022.94	3890.63	945.202	0.82146	NLuc	Na(I)-1 1 mM	Na(I)-1	SC	1_mM	1	1000	64525	9.06194	8.56232	91.4377
NLuc_SC	G05	7	5	CMPD	70567.2	3022.94	3890.63	945.202	0.82146	NLuc	Na(I)-1 1 mM	Na(I)-1	SC	1_mM	1	1000	64275	9.43688	8.91659	91.0834
NLuc_SC	G06	7	6	CMPD	70567.2	3022.94	3890.63	945.202	0.82146	NLuc	Na(I)-1 1 mM	Na(I)-1	SC	1_mM	1	1000	68400	3.2503	3.0711	96.9289
NLuc_SC	G01	7	1	CMPD	70567.2	3022.94	3890.63	945.202	0.82146	NLuc	Na(I)-1 5 mM	Na(I)-1	SC	5_mM	5	5000	68150	3.62524	3.42537	96.5746
NLuc_SC	G02	7	2	CMPD	70567.2	3022.94	3890.63	945.202	0.82146	NLuc	Na(I)-1 5 mM	Na(I)-1	SC	5_mM	5	5000	66825	5.61245	5.30301	94.697
NLuc_SC	G03	7	3	CMPD	70567.2	3022.94	3890.63	945.202	0.82146	NLuc	Na(I)-1 5 mM	Na(I)-1	SC	5_mM	5	5000	64300	9.39939	8.88116	91.1188
NLuc_SC	J07	10	7	CMPD	70567.2	3022.94	3890.63	945.202	0.82146	NLuc	Na(I)-2 0.01 mM	Na(I)-2	SC	0.01_mM	0.01	10	68475	3.13782	2.96482	97.0352
NLuc_SC	J08	10	8	CMPD	70567.2	3022.94	3890.63	945.202	0.82146	NLuc	Na(I)-2 0.01 mM	Na(I)-2	SC	0.01_mM	0.01	10	72425	-2.78631	-2.63269	102.633
NLuc_SC	J09	10	9	CMPD	70567.2	3022.94	3890.63	945.202	0.82146	NLuc	Na(I)-2 0.01 mM	Na(I)-2	SC	0.01_mM	0.01	10	69475	1.63804	1.54773	98.4523
NLuc_SC	J04	10	4	CMPD	70567.2	3022.94	3890.63	945.202	0.82146	NLuc	Na(I)-2 1 mM	Na(I)-2	SC	1_mM	1	1000	70550	0.0257774	0.0243562	99.9756
NLuc_SC	J05	10	5	CMPD	70567.2	3022.94	3890.63	945.202	0.82146	NLuc	Na(I)-2 1 mM	Na(I)-2	SC	1_mM	1	1000	75625	-7.58559	-7.16737	107.167
NLuc_SC	J06	10	6	CMPD	70567.2	3022.94	3890.63	945.202	0.82146	NLuc	Na(I)-2 1 mM	Na(I)-2	SC	1_mM	1	1000	70775	-0.311672	-0.294489	100.294
NLuc_SC	J01	10	1	CMPD	70567.2	3022.94	3890.63	945.202	0.82146	NLuc	Na(I)-2 5 mM	Na(I)-2	SC	5_mM	5	5000	66625	5.9124	5.58643	94.4136
NLuc_SC	J02	10	2	CMPD	70567.2	3022.94	3890.63	945.202	0.82146	NLuc	Na(I)-2 5 mM	Na(I)-2	SC	5_mM	5	5000	71575	-1.51149	-1.42816	101.428
NLuc_SC	J03	10	3	CMPD	70567.2	3022.94	3890.63	945.202	0.82146	NLuc	Na(I)-2 5 mM	Na(I)-2	SC	5_mM	5	5000	72150	-2.37387	-2.24299	102.243
NLuc_SC	A07	1	7	CMPD	70567.2	3022.94	3890.63	945.202	0.82146	NLuc	Na(I)-3 0.01 mM	Na(I)-3	SC	0.01_mM	0.01	10	72375	-2.71132	-2.56183	102.562
NLuc_SC	A08	1	8	CMPD	70567.2	3022.94	3890.63	945.202	0.82146	NLuc	Na(I)-3 0.01 mM	Na(I)-3	SC	0.01_mM	0.01	10	66650	5.87491	5.551	94.449
NLuc_SC	A09	1	9	CMPD	70567.2	3022.94	3890.63	945.202	0.82146	NLuc	Na(I)-3 0.01 mM	Na(I)-3	SC	0.01_mM	0.01	10	65950	6.92475	6.54297	93.457
NLuc_SC	A04	1	4	CMPD	70567.2	3022.94	3890.63	945.202	0.82146	NLuc	Na(I)-3 1 mM	Na(I)-3	SC	1_mM	1	1000	65475	7.63715	7.21608	92.7839
NLuc_SC	A05	1	5	CMPD	70567.2	3022.94	3890.63	945.202	0.82146	NLuc	Na(I)-3 1 mM	Na(I)-3	SC	1_mM	1	1000	66550	6.02489	5.69271	94.3073
NLuc_SC	A06	1	6	CMPD	70567.2	3022.94	3890.63	945.202	0.82146	NLuc	Na(I)-3 1 mM	Na(I)-3	SC	1_mM	1	1000	71225	-0.986572	-0.932179	100.932
NLuc_SC	A01	1	1	CMPD	70567.2	3022.94	3890.63	945.202	0.82146	NLuc	Na(I)-3 5 mM	Na(I)-3	SC	5_mM	5	5000	65700	7.2997	6.89724	93.1028
NLuc_SC	A02	1	2	CMPD	70567.2	3022.94	3890.63	945.202	0.82146	NLuc	Na(I)-3 5 mM	Na(I)-3	SC	5_mM	5	5000	71050	-0.724111	-0.684188	100.684
NLuc_SC	A03	1	3	CMPD	70567.2	3022.94	3890.63	945.202	0.82146	NLuc	Na(I)-3 5 mM	Na(I)-3	SC	5_mM	5	5000	65600	7.44968	7.03895	92.9611
NLuc_SC	K07	11	7	CMPD	70567.2	3022.94	3890.63	945.202	0.82146	NLuc	Ni(II) 0.01 mM	Ni(II)	SC	0.01_mM	0.01	10	67750	4.22515	3.99221	96.0078
NLuc_SC	K08	11	8	CMPD	70567.2	3022.94	3890.63	945.202	0.82146	NLuc	Ni(II) 0.01 mM	Ni(II)	SC	0.01_mM	0.01	10	63700	10.2993	9.73142	90.2686
NLuc_SC	K09	11	9	CMPD	70567.2	3022.94	3890.63	945.202	0.82146	NLuc	Ni(II) 0.01 mM	Ni(II)	SC	0.01_mM	0.01	10	68700	2.80037	2.64597	97.354
NLuc_SC	K04	11	4	CMPD	70567.2	3022.94	3890.63	945.202	0.82146	NLuc	Ni(II) 1 mM	Ni(II)	SC	1_mM	1	1000	63575	10.4867	9.90855	90.0914
NLuc_SC	K05	11	5	CMPD	70567.2	3022.94	3890.63	945.202	0.82146	NLuc	Ni(II) 1 mM	Ni(II)	SC	1_mM	1	1000	65925	6.96225	6.57839	93.4216
NLuc_SC	K06	11	6	CMPD	70567.2	3022.94	3890.63	945.202	0.82146	NLuc	Ni(II) 1 mM	Ni(II)	SC	1_mM	1	1000	64100	9.69934	9.16458	90.8354
NLuc_SC	K01	11	1	CMPD	70567.2	3022.94	3890.63	945.202	0.82146	NLuc	Ni(II) 5 mM	Ni(II)	SC	5_mM	5	5000	53500	25.597	24.1857	75.8143
NLuc_SC	K02	11	2	CMPD	70567.2	3022.94	3890.63	945.202	0.82146	NLuc	Ni(II) 5 mM	Ni(II)	SC	5_mM	5	5000	57850	19.073	18.0214	81.9786
NLuc_SC	K03	11	3	CMPD	70567.2	3022.94	3890.63	945.202	0.82146	NLuc	Ni(II) 5 mM	Ni(II)	SC	5_mM	5	5000	53900	24.9971	23.6189	76.3811
NLuc_SC	C16	3	16	CMPD	70567.2	3022.94	3890.63	945.202	0.82146	NLuc	Pb(II) 0.01 mM	Pb(II)	SC	0.01_mM	0.01	10	64425	9.21191	8.70403	91.296
NLuc_SC	C17	3	17	CMPD	70567.2	3022.94	3890.63	945.202	0.82146	NLuc	Pb(II) 0.01 mM	Pb(II)	SC	0.01_mM	0.01	10	66750	5.72493	5.4093	94.5907
NLuc_SC	C18	3	18	CMPD	70567.2	3022.94	3890.63	945.202	0.82146	NLuc	Pb(II) 0.01 mM	Pb(II)	SC	0.01_mM	0.01	10	67300	4.90005	4.6299	95.3701
NLuc_SC	C13	3	13	CMPD	70567.2	3022.94	3890.63	945.202	0.82146	NLuc	Pb(II) 1 mM	Pb(II)	SC	1_mM	1	1000	59000	17.3482	16.3917	83.6083
NLuc_SC	C14	3	14	CMPD	70567.2	3022.94	3890.63	945.202	0.82146	NLuc	Pb(II) 1 mM	Pb(II)	SC	1_mM	1	1000	65025	8.31205	7.85377	92.1462
NLuc_SC	C15	3	15	CMPD	70567.2	3022.94	3890.63	945.202	0.82146	NLuc	Pb(II) 1 mM	Pb(II)	SC	1_mM	1	1000	62700	11.799	11.1485	88.8515
NLuc_SC	C10	3	10	CMPD	70567.2	3022.94	3890.63	945.202	0.82146	NLuc	Pb(II) 5 mM	Pb(II)	SC	5_mM	5	5000	36550	51.0182	48.2054	51.7946
NLuc_SC	C11	3	11	CMPD	70567.2	3022.94	3890.63	945.202	0.82146	NLuc	Pb(II) 5 mM	Pb(II)	SC	5_mM	5	5000	24175	69.578	65.7419	34.2581
NLuc_SC	C12	3	12	CMPD	70567.2	3022.94	3890.63	945.202	0.82146	NLuc	Pb(II) 5 mM	Pb(II)	SC	5_mM	5	5000	32875	56.5299	53.4132	46.5868
NLuc_SC	L07	12	7	CMPD	70567.2	3022.94	3890.63	945.202	0.82146	NLuc	Pt(II) 0.01 mM	Pt(II)	SC	0.01_mM	0.01	10	70775	-0.311672	-0.294489	100.294
NLuc_SC	L08	12	8	CMPD	70567.2	3022.94	3890.63	945.202	0.82146	NLuc	Pt(II) 0.01 mM	Pt(II)	SC	0.01_mM	0.01	10	71875	-1.96143	-1.85329	101.853
NLuc_SC	L09	12	9	CMPD	70567.2	3022.94	3890.63	945.202	0.82146	NLuc	Pt(II) 0.01 mM	Pt(II)	SC	0.01_mM	0.01	10	68725	2.76287	2.61054	97.3895
NLuc_SC	L04	12	4	CMPD	70567.2	3022.94	3890.63	945.202	0.82146	NLuc	Pt(II) 1 mM	Pt(II)	SC	1_mM	1	1000	5125	98.1487	92.7374	7.26258
NLuc_SC	L05	12	5	CMPD	70567.2	3022.94	3890.63	945.202	0.82146	NLuc	Pt(II) 1 mM	Pt(II)	SC	1_mM	1	1000	4975	98.3737	92.95	7.05002
NLuc_SC	L06	12	6	CMPD	70567.2	3022.94	3890.63	945.202	0.82146	NLuc	Pt(II) 1 mM	Pt(II)	SC	1_mM	1	1000	6425	96.199	90.8952	9.1048
NLuc_SC	L01	12	1	CMPD	70567.2	3022.94	3890.63	945.202	0.82146	NLuc	Pt(II) 5 mM	Pt(II)	SC	5_mM	5	5000	3600	100.436	94.8985	5.10152
NLuc_SC	L02	12	2	CMPD	70567.2	3022.94	3890.63	945.202	0.82146	NLuc	Pt(II) 5 mM	Pt(II)	SC	5_mM	5	5000	4025	99.7985	94.2962	5.70378
NLuc_SC	L03	12	3	CMPD	70567.2	3022.94	3890.63	945.202	0.82146	NLuc	Pt(II) 5 mM	Pt(II)	SC	5_mM	5	5000	3100	101.186	95.607	4.39298
NLuc_SC	G16	7	16	CMPD	70567.2	3022.94	3890.63	945.202	0.82146	NLuc	Sn(II) 0.01 mM	Sn(II)	SC	0.01_mM	0.01	10	66850	5.57495	5.26759	94.7324
NLuc_SC	G17	7	17	CMPD	70567.2	3022.94	3890.63	945.202	0.82146	NLuc	Sn(II) 0.01 mM	Sn(II)	SC	0.01_mM	0.01	10	65950	6.92475	6.54297	93.457
NLuc_SC	G18	7	18	CMPD	70567.2	3022.94	3890.63	945.202	0.82146	NLuc	Sn(II) 0.01 mM	Sn(II)	SC	0.01_mM	0.01	10	72550	-2.97378	-2.80982	102.81
NLuc_SC	G13	7	13	CMPD	70567.2	3022.94	3890.63	945.202	0.82146	NLuc	Sn(II) 1 mM	Sn(II)	SC	1_mM	1	1000	57075	20.2353	19.1196	80.8804
NLuc_SC	G14	7	14	CMPD	70567.2	3022.94	3890.63	945.202	0.82146	NLuc	Sn(II) 1 mM	Sn(II)	SC	1_mM	1	1000	56475	21.1351	19.9699	80.0301
NLuc_SC	G15	7	15	CMPD	70567.2	3022.94	3890.63	945.202	0.82146	NLuc	Sn(II) 1 mM	Sn(II)	SC	1_mM	1	1000	64775	8.68699	8.20805	91.792
NLuc_SC	G10	7	10	CMPD	70567.2	3022.94	3890.63	945.202	0.82146	NLuc	Sn(II) 5 mM	Sn(II)	SC	5_mM	5	5000	600	104.935	99.1497	0.850254
NLuc_SC	G11	7	11	CMPD	70567.2	3022.94	3890.63	945.202	0.82146	NLuc	Sn(II) 5 mM	Sn(II)	SC	5_mM	5	5000	75	105.723	99.8937	0.106282
NLuc_SC	G12	7	12	CMPD	70567.2	3022.94	3890.63	945.202	0.82146	NLuc	Sn(II) 5 mM	Sn(II)	SC	5_mM	5	5000	200	105.535	99.7166	0.283418
NLuc_SC	I07	9	7	CMPD	70567.2	3022.94	3890.63	945.202	0.82146	NLuc	Zn(II) 0.01 mM	Zn(II)	SC	0.01_mM	0.01	10	62350	12.324	11.6445	88.3555
NLuc_SC	I08	9	8	CMPD	70567.2	3022.94	3890.63	945.202	0.82146	NLuc	Zn(II) 0.01 mM	Zn(II)	SC	0.01_mM	0.01	10	70800	-0.349167	-0.329916	100.33
NLuc_SC	I09	9	9	CMPD	70567.2	3022.94	3890.63	945.202	0.82146	NLuc	Zn(II) 0.01 mM	Zn(II)	SC	0.01_mM	0.01	10	63725	10.2618	9.69599	90.304
NLuc_SC	I04	9	4	CMPD	70567.2	3022.94	3890.63	945.202	0.82146	NLuc	Zn(II) 1 mM	Zn(II)	SC	1_mM	1	1000	20125	75.6521	71.4811	28.5189
NLuc_SC	I05	9	5	CMPD	70567.2	3022.94	3890.63	945.202	0.82146	NLuc	Zn(II) 1 mM	Zn(II)	SC	1_mM	1	1000	22925	71.4527	67.5132	32.4868
NLuc_SC	I06	9	6	CMPD	70567.2	3022.94	3890.63	945.202	0.82146	NLuc	Zn(II) 1 mM	Zn(II)	SC	1_mM	1	1000	26400	66.2409	62.5888	37.4112
NLuc_SC	I01	9	1	CMPD	70567.2	3022.94	3890.63	945.202	0.82146	NLuc	Zn(II) 5 mM	Zn(II)	SC	5_mM	5	5000	4975	98.3737	92.95	7.05002
NLuc_SC	I02	9	2	CMPD	70567.2	3022.94	3890.63	945.202	0.82146	NLuc	Zn(II) 5 mM	Zn(II)	SC	5_mM	5	5000	8425	93.1994	88.061	11.939
NLuc_SC	I03	9	3	CMPD	70567.2	3022.94	3890.63	945.202	0.82146	NLuc	Zn(II) 5 mM	Zn(II)	SC	5_mM	5	5000	5725	97.2488	91.8872	8.11284
RLuc_H	O16	15	16	CMPD	11843.7	1396.62	1039.06	297.065	0.529737	RLuc	MQW/ACN 0.01 mM	MQW/ACN	H	0.01_mM	0.01	10	10325	14.0564	12.8232	87.1768
RLuc_H	O17	15	17	CMPD	11843.7	1396.62	1039.06	297.065	0.529737	RLuc	MQW/ACN 0.01 mM	MQW/ACN	H	0.01_mM	0.01	10	10025	16.833	15.3562	84.6438
RLuc_H	O18	15	18	CMPD	11843.7	1396.62	1039.06	297.065	0.529737	RLuc	MQW/ACN 0.01 mM	MQW/ACN	H	0.01_mM	0.01	10	10250	14.7505	13.4565	86.5435
RLuc_H	O13	15	13	CMPD	11843.7	1396.62	1039.06	297.065	0.529737	RLuc	MQW/ACN 1 mM	MQW/ACN	H	1_mM	1	1000	10725	10.3543	9.44591	90.5541
RLuc_H	O14	15	14	CMPD	11843.7	1396.62	1039.06	297.065	0.529737	RLuc	MQW/ACN 1 mM	MQW/ACN	H	1_mM	1	1000	10025	16.833	15.3562	84.6438
RLuc_H	O15	15	15	CMPD	11843.7	1396.62	1039.06	297.065	0.529737	RLuc	MQW/ACN 1 mM	MQW/ACN	H	1_mM	1	1000	10325	14.0564	12.8232	87.1768
RLuc_H	O10	15	10	CMPD	11843.7	1396.62	1039.06	297.065	0.529737	RLuc	MQW/ACN 5 mM	MQW/ACN	H	5_mM	5	5000	8675	29.3275	26.7546	73.2454
RLuc_H	O11	15	11	CMPD	11843.7	1396.62	1039.06	297.065	0.529737	RLuc	MQW/ACN 5 mM	MQW/ACN	H	5_mM	5	5000	11200	5.95806	5.43536	94.5646
RLuc_H	O12	15	12	CMPD	11843.7	1396.62	1039.06	297.065	0.529737	RLuc	MQW/ACN 5 mM	MQW/ACN	H	5_mM	5	5000	9875	18.2213	16.6227	83.3773
RLuc_H	G07	7	7	CMPD	11843.7	1396.62	1039.06	297.065	0.529737	RLuc	Na(I)-1 0.01 mM	Na(I)-1	H	0.01_mM	0.01	10	10700	10.5857	9.65699	90.343
RLuc_H	G08	7	8	CMPD	11843.7	1396.62	1039.06	297.065	0.529737	RLuc	Na(I)-1 0.01 mM	Na(I)-1	H	0.01_mM	0.01	10	11825	0.173536	0.158311	99.8417
RLuc_H	G09	7	9	CMPD	11843.7	1396.62	1039.06	297.065	0.529737	RLuc	Na(I)-1 0.01 mM	Na(I)-1	H	0.01_mM	0.01	10	10825	9.42878	8.60158	91.3984
RLuc_H	G04	7	4	CMPD	11843.7	1396.62	1039.06	297.065	0.529737	RLuc	Na(I)-1 1 mM	Na(I)-1	H	1_mM	1	1000	11400	4.10701	3.7467	96.2533
RLuc_H	G05	7	5	CMPD	11843.7	1396.62	1039.06	297.065	0.529737	RLuc	Na(I)-1 1 mM	Na(I)-1	H	1_mM	1	1000	11150	6.42082	5.85752	94.1425
RLuc_H	G06	7	6	CMPD	11843.7	1396.62	1039.06	297.065	0.529737	RLuc	Na(I)-1 1 mM	Na(I)-1	H	1_mM	1	1000	11800	0.404917	0.369393	99.6306
RLuc_H	G01	7	1	CMPD	11843.7	1396.62	1039.06	297.065	0.529737	RLuc	Na(I)-1 5 mM	Na(I)-1	H	5_mM	5	5000	13600	-16.2545	-14.8285	114.828
RLuc_H	G02	7	2	CMPD	11843.7	1396.62	1039.06	297.065	0.529737	RLuc	Na(I)-1 5 mM	Na(I)-1	H	5_mM	5	5000	13325	-13.7093	-12.5066	112.507
RLuc_H	G03	7	3	CMPD	11843.7	1396.62	1039.06	297.065	0.529737	RLuc	Na(I)-1 5 mM	Na(I)-1	H	5_mM	5	5000	11975	-1.21475	-1.10818	101.108
RLuc_H	J07	10	7	CMPD	11843.7	1396.62	1039.06	297.065	0.529737	RLuc	Na(I)-2 0.01 mM	Na(I)-2	H	0.01_mM	0.01	10	10100	16.1388	14.723	85.277
RLuc_H	J08	10	8	CMPD	11843.7	1396.62	1039.06	297.065	0.529737	RLuc	Na(I)-2 0.01 mM	Na(I)-2	H	0.01_mM	0.01	10	13100	-11.6269	-10.6069	110.607
RLuc_H	J09	10	9	CMPD	11843.7	1396.62	1039.06	297.065	0.529737	RLuc	Na(I)-2 0.01 mM	Na(I)-2	H	0.01_mM	0.01	10	11400	4.10701	3.7467	96.2533
RLuc_H	J04	10	4	CMPD	11843.7	1396.62	1039.06	297.065	0.529737	RLuc	Na(I)-2 1 mM	Na(I)-2	H	1_mM	1	1000	12850	-9.31309	-8.49604	108.496
RLuc_H	J05	10	5	CMPD	11843.7	1396.62	1039.06	297.065	0.529737	RLuc	Na(I)-2 1 mM	Na(I)-2	H	1_mM	1	1000	9950	17.5271	15.9894	84.0106
RLuc_H	J06	10	6	CMPD	11843.7	1396.62	1039.06	297.065	0.529737	RLuc	Na(I)-2 1 mM	Na(I)-2	H	1_mM	1	1000	14025	-20.188	-18.4169	118.417
RLuc_H	J01	10	1	CMPD	11843.7	1396.62	1039.06	297.065	0.529737	RLuc	Na(I)-2 5 mM	Na(I)-2	H	5_mM	5	5000	13850	-18.5683	-16.9393	116.939
RLuc_H	J02	10	2	CMPD	11843.7	1396.62	1039.06	297.065	0.529737	RLuc	Na(I)-2 5 mM	Na(I)-2	H	5_mM	5	5000	12750	-8.38756	-7.65172	107.652
RLuc_H	J03	10	3	CMPD	11843.7	1396.62	1039.06	297.065	0.529737	RLuc	Na(I)-2 5 mM	Na(I)-2	H	5_mM	5	5000	12925	-10.0072	-9.12929	109.129
RLuc_H	A07	1	7	CMPD	11843.7	1396.62	1039.06	297.065	0.529737	RLuc	Na(I)-3 0.01 mM	Na(I)-3	H	0.01_mM	0.01	10	13575	-16.0231	-14.6174	114.617
RLuc_H	A08	1	8	CMPD	11843.7	1396.62	1039.06	297.065	0.529737	RLuc	Na(I)-3 0.01 mM	Na(I)-3	H	0.01_mM	0.01	10	12625	-7.23066	-6.59631	106.596
RLuc_H	A09	1	9	CMPD	11843.7	1396.62	1039.06	297.065	0.529737	RLuc	Na(I)-3 0.01 mM	Na(I)-3	H	0.01_mM	0.01	10	13675	-16.9487	-15.4617	115.462
RLuc_H	A04	1	4	CMPD	11843.7	1396.62	1039.06	297.065	0.529737	RLuc	Na(I)-3 1 mM	Na(I)-3	H	1_mM	1	1000	14850	-27.8236	-25.3826	125.383
RLuc_H	A05	1	5	CMPD	11843.7	1396.62	1039.06	297.065	0.529737	RLuc	Na(I)-3 1 mM	Na(I)-3	H	1_mM	1	1000	11825	0.173536	0.158311	99.8417
RLuc_H	A06	1	6	CMPD	11843.7	1396.62	1039.06	297.065	0.529737	RLuc	Na(I)-3 1 mM	Na(I)-3	H	1_mM	1	1000	25	109.385	99.7889	0.211082
RLuc_H	A01	1	1	CMPD	11843.7	1396.62	1039.06	297.065	0.529737	RLuc	Na(I)-3 5 mM	Na(I)-3	H	5_mM	5	5000	15075	-29.906	-27.2823	127.282
RLuc_H	A02	1	2	CMPD	11843.7	1396.62	1039.06	297.065	0.529737	RLuc	Na(I)-3 5 mM	Na(I)-3	H	5_mM	5	5000	12600	-6.99928	-6.38522	106.385
RLuc_H	A03	1	3	CMPD	11843.7	1396.62	1039.06	297.065	0.529737	RLuc	Na(I)-3 5 mM	Na(I)-3	H	5_mM	5	5000	14275	-22.5018	-20.5277	120.528
RLuc_H	K07	11	7	CMPD	11843.7	1396.62	1039.06	297.065	0.529737	RLuc	Ni(II) 0.01 mM	Ni(II)	H	0.01_mM	0.01	10	8275	33.0296	30.1319	69.8681
RLuc_H	K08	11	8	CMPD	11843.7	1396.62	1039.06	297.065	0.529737	RLuc	Ni(II) 0.01 mM	Ni(II)	H	0.01_mM	0.01	10	10000	17.0644	15.5673	84.4327
RLuc_H	K09	11	9	CMPD	11843.7	1396.62	1039.06	297.065	0.529737	RLuc	Ni(II) 0.01 mM	Ni(II)	H	0.01_mM	0.01	10	11025	7.57773	6.91293	93.0871
RLuc_H	K04	11	4	CMPD	11843.7	1396.62	1039.06	297.065	0.529737	RLuc	Ni(II) 1 mM	Ni(II)	H	1_mM	1	1000	6975	45.0615	41.1082	58.8918
RLuc_H	K05	11	5	CMPD	11843.7	1396.62	1039.06	297.065	0.529737	RLuc	Ni(II) 1 mM	Ni(II)	H	1_mM	1	1000	6275	51.5401	47.0185	52.9815
RLuc_H	K06	11	6	CMPD	11843.7	1396.62	1039.06	297.065	0.529737	RLuc	Ni(II) 1 mM	Ni(II)	H	1_mM	1	1000	7325	41.8221	38.153	61.847
RLuc_H	K01	11	1	CMPD	11843.7	1396.62	1039.06	297.065	0.529737	RLuc	Ni(II) 5 mM	Ni(II)	H	5_mM	5	5000	2325	88.0983	80.3694	19.6306
RLuc_H	K02	11	2	CMPD	11843.7	1396.62	1039.06	297.065	0.529737	RLuc	Ni(II) 5 mM	Ni(II)	H	5_mM	5	5000	2975	82.0824	74.8813	25.1187
RLuc_H	K03	11	3	CMPD	11843.7	1396.62	1039.06	297.065	0.529737	RLuc	Ni(II) 5 mM	Ni(II)	H	5_mM	5	5000	2675	84.859	77.4142	22.5858
RLuc_H	C16	3	16	CMPD	11843.7	1396.62	1039.06	297.065	0.529737	RLuc	Pb(II) 0.01 mM	Pb(II)	H	0.01_mM	0.01	10	12275	-3.99132	-3.64116	103.641
RLuc_H	C17	3	17	CMPD	11843.7	1396.62	1039.06	297.065	0.529737	RLuc	Pb(II) 0.01 mM	Pb(II)	H	0.01_mM	0.01	10	11875	-0.289226	-0.263852	100.264
RLuc_H	C18	3	18	CMPD	11843.7	1396.62	1039.06	297.065	0.529737	RLuc	Pb(II) 0.01 mM	Pb(II)	H	0.01_mM	0.01	10	12050	-1.90889	-1.74142	101.741
RLuc_H	C13	3	13	CMPD	11843.7	1396.62	1039.06	297.065	0.529737	RLuc	Pb(II) 1 mM	Pb(II)	H	1_mM	1	1000	5600	57.7874	52.7177	47.2823
RLuc_H	C14	3	14	CMPD	11843.7	1396.62	1039.06	297.065	0.529737	RLuc	Pb(II) 1 mM	Pb(II)	H	1_mM	1	1000	5100	62.415	56.9393	43.0607
RLuc_H	C15	3	15	CMPD	11843.7	1396.62	1039.06	297.065	0.529737	RLuc	Pb(II) 1 mM	Pb(II)	H	1_mM	1	1000	4550	67.5054	61.5831	38.4169
RLuc_H	C10	3	10	CMPD	11843.7	1396.62	1039.06	297.065	0.529737	RLuc	Pb(II) 5 mM	Pb(II)	H	5_mM	5	5000	3750	74.9096	68.3377	31.6623
RLuc_H	C11	3	11	CMPD	11843.7	1396.62	1039.06	297.065	0.529737	RLuc	Pb(II) 5 mM	Pb(II)	H	5_mM	5	5000	3850	73.9841	67.4934	32.5066
RLuc_H	C12	3	12	CMPD	11843.7	1396.62	1039.06	297.065	0.529737	RLuc	Pb(II) 5 mM	Pb(II)	H	5_mM	5	5000	3125	80.6941	73.6148	26.3852
RLuc_H	L07	12	7	CMPD	11843.7	1396.62	1039.06	297.065	0.529737	RLuc	Pt(II) 0.01 mM	Pt(II)	H	0.01_mM	0.01	10	10825	9.42878	8.60158	91.3984
RLuc_H	L08	12	8	CMPD	11843.7	1396.62	1039.06	297.065	0.529737	RLuc	Pt(II) 0.01 mM	Pt(II)	H	0.01_mM	0.01	10	11200	5.95806	5.43536	94.5646
RLuc_H	L09	12	9	CMPD	11843.7	1396.62	1039.06	297.065	0.529737	RLuc	Pt(II) 0.01 mM	Pt(II)	H	0.01_mM	0.01	10	11225	5.72668	5.22427	94.7757
RLuc_H	L04	12	4	CMPD	11843.7	1396.62	1039.06	297.065	0.529737	RLuc	Pt(II) 1 mM	Pt(II)	H	1_mM	1	1000	1100	99.436	90.7124	9.2876
RLuc_H	L05	12	5	CMPD	11843.7	1396.62	1039.06	297.065	0.529737	RLuc	Pt(II) 1 mM	Pt(II)	H	1_mM	1	1000	3200	80	72.9815	27.0185
RLuc_H	L06	12	6	CMPD	11843.7	1396.62	1039.06	297.065	0.529737	RLuc	Pt(II) 1 mM	Pt(II)	H	1_mM	1	1000	1500	95.7339	87.3351	12.6649
RLuc_H	L01	12	1	CMPD	11843.7	1396.62	1039.06	297.065	0.529737	RLuc	Pt(II) 5 mM	Pt(II)	H	5_mM	5	5000	125	108.46	98.9446	1.05541
RLuc_H	L02	12	2	CMPD	11843.7	1396.62	1039.06	297.065	0.529737	RLuc	Pt(II) 5 mM	Pt(II)	H	5_mM	5	5000	450	105.452	96.2005	3.79947
RLuc_H	L03	12	3	CMPD	11843.7	1396.62	1039.06	297.065	0.529737	RLuc	Pt(II) 5 mM	Pt(II)	H	5_mM	5	5000	625	103.832	94.723	5.27704
RLuc_H	G16	7	16	CMPD	11843.7	1396.62	1039.06	297.065	0.529737	RLuc	Sn(II) 0.01 mM	Sn(II)	H	0.01_mM	0.01	10	11525	2.95011	2.69129	97.3087
RLuc_H	G17	7	17	CMPD	11843.7	1396.62	1039.06	297.065	0.529737	RLuc	Sn(II) 0.01 mM	Sn(II)	H	0.01_mM	0.01	10	12450	-5.61099	-5.11873	105.119
RLuc_H	G18	7	18	CMPD	11843.7	1396.62	1039.06	297.065	0.529737	RLuc	Sn(II) 0.01 mM	Sn(II)	H	0.01_mM	0.01	10	12525	-6.30513	-5.75198	105.752
RLuc_H	G13	7	13	CMPD	11843.7	1396.62	1039.06	297.065	0.529737	RLuc	Sn(II) 1 mM	Sn(II)	H	1_mM	1	1000	11325	4.80116	4.37995	95.6201
RLuc_H	G14	7	14	CMPD	11843.7	1396.62	1039.06	297.065	0.529737	RLuc	Sn(II) 1 mM	Sn(II)	H	1_mM	1	1000	13600	-16.2545	-14.8285	114.828
RLuc_H	G15	7	15	CMPD	11843.7	1396.62	1039.06	297.065	0.529737	RLuc	Sn(II) 1 mM	Sn(II)	H	1_mM	1	1000	11500	3.18149	2.90237	97.0976
RLuc_H	G10	7	10	CMPD	11843.7	1396.62	1039.06	297.065	0.529737	RLuc	Sn(II) 5 mM	Sn(II)	H	5_mM	5	5000	11075	7.11497	6.49077	93.5092
RLuc_H	G11	7	11	CMPD	11843.7	1396.62	1039.06	297.065	0.529737	RLuc	Sn(II) 5 mM	Sn(II)	H	5_mM	5	5000	10700	10.5857	9.65699	90.343
RLuc_H	G12	7	12	CMPD	11843.7	1396.62	1039.06	297.065	0.529737	RLuc	Sn(II) 5 mM	Sn(II)	H	5_mM	5	5000	11250	5.4953	5.01319	94.9868
RLuc_H	I07	9	7	CMPD	11843.7	1396.62	1039.06	297.065	0.529737	RLuc	Zn(II) 0.01 mM	Zn(II)	H	0.01_mM	0.01	10	10325	14.0564	12.8232	87.1768
RLuc_H	I08	9	8	CMPD	11843.7	1396.62	1039.06	297.065	0.529737	RLuc	Zn(II) 0.01 mM	Zn(II)	H	0.01_mM	0.01	10	10300	14.2878	13.0343	86.9657
RLuc_H	I09	9	9	CMPD	11843.7	1396.62	1039.06	297.065	0.529737	RLuc	Zn(II) 0.01 mM	Zn(II)	H	0.01_mM	0.01	10	9925	17.7585	16.2005	83.7995
RLuc_H	I04	9	4	CMPD	11843.7	1396.62	1039.06	297.065	0.529737	RLuc	Zn(II) 1 mM	Zn(II)	H	1_mM	1	1000	1100	99.436	90.7124	9.2876
RLuc_H	I05	9	5	CMPD	11843.7	1396.62	1039.06	297.065	0.529737	RLuc	Zn(II) 1 mM	Zn(II)	H	1_mM	1	1000	1600	94.8084	86.4908	13.5092
RLuc_H	I06	9	6	CMPD	11843.7	1396.62	1039.06	297.065	0.529737	RLuc	Zn(II) 1 mM	Zn(II)	H	1_mM	1	1000	1500	95.7339	87.3351	12.6649
RLuc_H	I01	9	1	CMPD	11843.7	1396.62	1039.06	297.065	0.529737	RLuc	Zn(II) 5 mM	Zn(II)	H	5_mM	5	5000	125	108.46	98.9446	1.05541
RLuc_H	I02	9	2	CMPD	11843.7	1396.62	1039.06	297.065	0.529737	RLuc	Zn(II) 5 mM	Zn(II)	H	5_mM	5	5000	150	108.228	98.7335	1.26649
RLuc_H	I03	9	3	CMPD	11843.7	1396.62	1039.06	297.065	0.529737	RLuc	Zn(II) 5 mM	Zn(II)	H	5_mM	5	5000	125	108.46	98.9446	1.05541
RLuc_SC	O16	15	16	CMPD	18587.5	1754.76	1635.94	398.64	0.618903	RLuc	MQW/ACN 0.01 mM	MQW/ACN	SC	0.01_mM	0.01	10	14025	26.9149	24.5461	75.4539
RLuc_SC	O17	15	17	CMPD	18587.5	1754.76	1635.94	398.64	0.618903	RLuc	MQW/ACN 0.01 mM	MQW/ACN	SC	0.01_mM	0.01	10	16800	10.5448	9.61668	90.3833
RLuc_SC	O18	15	18	CMPD	18587.5	1754.76	1635.94	398.64	0.618903	RLuc	MQW/ACN 0.01 mM	MQW/ACN	SC	0.01_mM	0.01	10	14725	22.7855	20.7801	79.2199
RLuc_SC	O13	15	13	CMPD	18587.5	1754.76	1635.94	398.64	0.618903	RLuc	MQW/ACN 1 mM	MQW/ACN	SC	1_mM	1	1000	17525	6.26786	5.71621	94.2838
RLuc_SC	O14	15	14	CMPD	18587.5	1754.76	1635.94	398.64	0.618903	RLuc	MQW/ACN 1 mM	MQW/ACN	SC	1_mM	1	1000	17550	6.12038	5.58171	94.4183
RLuc_SC	O15	15	15	CMPD	18587.5	1754.76	1635.94	398.64	0.618903	RLuc	MQW/ACN 1 mM	MQW/ACN	SC	1_mM	1	1000	17175	8.33257	7.59919	92.4008
RLuc_SC	O10	15	10	CMPD	18587.5	1754.76	1635.94	398.64	0.618903	RLuc	MQW/ACN 5 mM	MQW/ACN	SC	5_mM	5	5000	14575	23.6704	21.5871	78.4129
RLuc_SC	O11	15	11	CMPD	18587.5	1754.76	1635.94	398.64	0.618903	RLuc	MQW/ACN 5 mM	MQW/ACN	SC	5_mM	5	5000	16575	11.8721	10.8272	89.1728
RLuc_SC	O12	15	12	CMPD	18587.5	1754.76	1635.94	398.64	0.618903	RLuc	MQW/ACN 5 mM	MQW/ACN	SC	5_mM	5	5000	14775	22.4906	20.5111	79.4889
RLuc_SC	G07	7	7	CMPD	18587.5	1754.76	1635.94	398.64	0.618903	RLuc	Na(I)-1 0.01 mM	Na(I)-1	SC	0.01_mM	0.01	10	18300	1.69601	1.54674	98.4533
RLuc_SC	G08	7	8	CMPD	18587.5	1754.76	1635.94	398.64	0.618903	RLuc	Na(I)-1 0.01 mM	Na(I)-1	SC	0.01_mM	0.01	10	19500	-5.38298	-4.90921	104.909
RLuc_SC	G09	7	9	CMPD	18587.5	1754.76	1635.94	398.64	0.618903	RLuc	Na(I)-1 0.01 mM	Na(I)-1	SC	0.01_mM	0.01	10	18550	0.221219	0.201748	99.7983
RLuc_SC	G04	7	4	CMPD	18587.5	1754.76	1635.94	398.64	0.618903	RLuc	Na(I)-1 1 mM	Na(I)-1	SC	1_mM	1	1000	18350	1.40105	1.27774	98.7223
RLuc_SC	G05	7	5	CMPD	18587.5	1754.76	1635.94	398.64	0.618903	RLuc	Na(I)-1 1 mM	Na(I)-1	SC	1_mM	1	1000	18975	-2.28592	-2.08473	102.085
RLuc_SC	G06	7	6	CMPD	18587.5	1754.76	1635.94	398.64	0.618903	RLuc	Na(I)-1 1 mM	Na(I)-1	SC	1_mM	1	1000	17075	8.92248	8.13719	91.8628
RLuc_SC	G01	7	1	CMPD	18587.5	1754.76	1635.94	398.64	0.618903	RLuc	Na(I)-1 5 mM	Na(I)-1	SC	5_mM	5	5000	19975	-8.18509	-7.46469	107.465
RLuc_SC	G02	7	2	CMPD	18587.5	1754.76	1635.94	398.64	0.618903	RLuc	Na(I)-1 5 mM	Na(I)-1	SC	5_mM	5	5000	19225	-3.76072	-3.42972	103.43
RLuc_SC	G03	7	3	CMPD	18587.5	1754.76	1635.94	398.64	0.618903	RLuc	Na(I)-1 5 mM	Na(I)-1	SC	5_mM	5	5000	20200	-9.5124	-8.67518	108.675
RLuc_SC	J07	10	7	CMPD	18587.5	1754.76	1635.94	398.64	0.618903	RLuc	Na(I)-2 0.01 mM	Na(I)-2	SC	0.01_mM	0.01	10	15850	16.149	14.7276	85.2724
RLuc_SC	J08	10	8	CMPD	18587.5	1754.76	1635.94	398.64	0.618903	RLuc	Na(I)-2 0.01 mM	Na(I)-2	SC	0.01_mM	0.01	10	17475	6.56282	5.98521	94.0148
RLuc_SC	J09	10	9	CMPD	18587.5	1754.76	1635.94	398.64	0.618903	RLuc	Na(I)-2 0.01 mM	Na(I)-2	SC	0.01_mM	0.01	10	17575	5.9729	5.44721	94.5528
RLuc_SC	J04	10	4	CMPD	18587.5	1754.76	1635.94	398.64	0.618903	RLuc	Na(I)-2 1 mM	Na(I)-2	SC	1_mM	1	1000	16700	11.1347	10.1547	89.8453
RLuc_SC	J05	10	5	CMPD	18587.5	1754.76	1635.94	398.64	0.618903	RLuc	Na(I)-2 1 mM	Na(I)-2	SC	1_mM	1	1000	16225	13.9368	12.7102	87.2898
RLuc_SC	J06	10	6	CMPD	18587.5	1754.76	1635.94	398.64	0.618903	RLuc	Na(I)-2 1 mM	Na(I)-2	SC	1_mM	1	1000	16500	12.3145	11.2307	88.7693
RLuc_SC	J01	10	1	CMPD	18587.5	1754.76	1635.94	398.64	0.618903	RLuc	Na(I)-2 5 mM	Na(I)-2	SC	5_mM	5	5000	16750	10.8397	9.88568	90.1143
RLuc_SC	J02	10	2	CMPD	18587.5	1754.76	1635.94	398.64	0.618903	RLuc	Na(I)-2 5 mM	Na(I)-2	SC	5_mM	5	5000	19825	-7.30021	-6.6577	106.658
RLuc_SC	J03	10	3	CMPD	18587.5	1754.76	1635.94	398.64	0.618903	RLuc	Na(I)-2 5 mM	Na(I)-2	SC	5_mM	5	5000	16050	14.9691	13.6516	86.3484
RLuc_SC	A07	1	7	CMPD	18587.5	1754.76	1635.94	398.64	0.618903	RLuc	Na(I)-3 0.01 mM	Na(I)-3	SC	0.01_mM	0.01	10	21075	-14.6742	-13.3826	113.383
RLuc_SC	A08	1	8	CMPD	18587.5	1754.76	1635.94	398.64	0.618903	RLuc	Na(I)-3 0.01 mM	Na(I)-3	SC	0.01_mM	0.01	10	20375	-10.5448	-9.61668	109.617
RLuc_SC	A09	1	9	CMPD	18587.5	1754.76	1635.94	398.64	0.618903	RLuc	Na(I)-3 0.01 mM	Na(I)-3	SC	0.01_mM	0.01	10	20700	-12.462	-11.3652	111.365
RLuc_SC	A04	1	4	CMPD	18587.5	1754.76	1635.94	398.64	0.618903	RLuc	Na(I)-3 1 mM	Na(I)-3	SC	1_mM	1	1000	19725	-6.7103	-6.1197	106.12
RLuc_SC	A05	1	5	CMPD	18587.5	1754.76	1635.94	398.64	0.618903	RLuc	Na(I)-3 1 mM	Na(I)-3	SC	1_mM	1	1000	21925	-19.6885	-17.9556	117.956
RLuc_SC	A06	1	6	CMPD	18587.5	1754.76	1635.94	398.64	0.618903	RLuc	Na(I)-3 1 mM	Na(I)-3	SC	1_mM	1	1000	18300	1.69601	1.54674	98.4533
RLuc_SC	A01	1	1	CMPD	18587.5	1754.76	1635.94	398.64	0.618903	RLuc	Na(I)-3 5 mM	Na(I)-3	SC	5_mM	5	5000	20300	-10.1023	-9.21318	109.213
RLuc_SC	A02	1	2	CMPD	18587.5	1754.76	1635.94	398.64	0.618903	RLuc	Na(I)-3 5 mM	Na(I)-3	SC	5_mM	5	5000	22700	-24.2603	-22.1251	122.125
RLuc_SC	A03	1	3	CMPD	18587.5	1754.76	1635.94	398.64	0.618903	RLuc	Na(I)-3 5 mM	Na(I)-3	SC	5_mM	5	5000	17950	3.76072	3.42972	96.5703
RLuc_SC	K07	11	7	CMPD	18587.5	1754.76	1635.94	398.64	0.618903	RLuc	Ni(II) 0.01 mM	Ni(II)	SC	0.01_mM	0.01	10	18225	2.13845	1.95024	98.0498
RLuc_SC	K08	11	8	CMPD	18587.5	1754.76	1635.94	398.64	0.618903	RLuc	Ni(II) 0.01 mM	Ni(II)	SC	0.01_mM	0.01	10	18575	0.0737395	0.0672495	99.9328
RLuc_SC	K09	11	9	CMPD	18587.5	1754.76	1635.94	398.64	0.618903	RLuc	Ni(II) 0.01 mM	Ni(II)	SC	0.01_mM	0.01	10	18450	0.811135	0.739744	99.2603
RLuc_SC	K04	11	4	CMPD	18587.5	1754.76	1635.94	398.64	0.618903	RLuc	Ni(II) 1 mM	Ni(II)	SC	1_mM	1	1000	14200	25.8826	23.6046	76.3954
RLuc_SC	K05	11	5	CMPD	18587.5	1754.76	1635.94	398.64	0.618903	RLuc	Ni(II) 1 mM	Ni(II)	SC	1_mM	1	1000	14650	23.2279	21.1836	78.8164
RLuc_SC	K06	11	6	CMPD	18587.5	1754.76	1635.94	398.64	0.618903	RLuc	Ni(II) 1 mM	Ni(II)	SC	1_mM	1	1000	15375	18.9511	17.2831	82.7169
RLuc_SC	K01	11	1	CMPD	18587.5	1754.76	1635.94	398.64	0.618903	RLuc	Ni(II) 5 mM	Ni(II)	SC	5_mM	5	5000	9475	53.7561	49.0249	50.9751
RLuc_SC	K02	11	2	CMPD	18587.5	1754.76	1635.94	398.64	0.618903	RLuc	Ni(II) 5 mM	Ni(II)	SC	5_mM	5	5000	12000	38.8607	35.4405	64.5595
RLuc_SC	K03	11	3	CMPD	18587.5	1754.76	1635.94	398.64	0.618903	RLuc	Ni(II) 5 mM	Ni(II)	SC	5_mM	5	5000	7925	62.8998	57.3638	42.6362
RLuc_SC	C16	3	16	CMPD	18587.5	1754.76	1635.94	398.64	0.618903	RLuc	Pb(II) 0.01 mM	Pb(II)	SC	0.01_mM	0.01	10	20550	-11.5771	-10.5582	110.558
RLuc_SC	C17	3	17	CMPD	18587.5	1754.76	1635.94	398.64	0.618903	RLuc	Pb(II) 0.01 mM	Pb(II)	SC	0.01_mM	0.01	10	19600	-5.9729	-5.44721	105.447
RLuc_SC	C18	3	18	CMPD	18587.5	1754.76	1635.94	398.64	0.618903	RLuc	Pb(II) 0.01 mM	Pb(II)	SC	0.01_mM	0.01	10	22575	-23.5229	-21.4526	121.453
RLuc_SC	C13	3	13	CMPD	18587.5	1754.76	1635.94	398.64	0.618903	RLuc	Pb(II) 1 mM	Pb(II)	SC	1_mM	1	1000	10600	47.1196	42.9724	57.0276
RLuc_SC	C14	3	14	CMPD	18587.5	1754.76	1635.94	398.64	0.618903	RLuc	Pb(II) 1 mM	Pb(II)	SC	1_mM	1	1000	12550	35.6162	32.4815	67.5185
RLuc_SC	C15	3	15	CMPD	18587.5	1754.76	1635.94	398.64	0.618903	RLuc	Pb(II) 1 mM	Pb(II)	SC	1_mM	1	1000	15850	16.149	14.7276	85.2724
RLuc_SC	C10	3	10	CMPD	18587.5	1754.76	1635.94	398.64	0.618903	RLuc	Pb(II) 5 mM	Pb(II)	SC	5_mM	5	5000	900	104.341	95.158	4.84196
RLuc_SC	C11	3	11	CMPD	18587.5	1754.76	1635.94	398.64	0.618903	RLuc	Pb(II) 5 mM	Pb(II)	SC	5_mM	5	5000	1200	102.572	93.544	6.45595
RLuc_SC	C12	3	12	CMPD	18587.5	1754.76	1635.94	398.64	0.618903	RLuc	Pb(II) 5 mM	Pb(II)	SC	5_mM	5	5000	1225	102.424	93.4095	6.59045
RLuc_SC	L07	12	7	CMPD	18587.5	1754.76	1635.94	398.64	0.618903	RLuc	Pt(II) 0.01 mM	Pt(II)	SC	0.01_mM	0.01	10	17550	6.12038	5.58171	94.4183
RLuc_SC	L08	12	8	CMPD	18587.5	1754.76	1635.94	398.64	0.618903	RLuc	Pt(II) 0.01 mM	Pt(II)	SC	0.01_mM	0.01	10	18050	3.1708	2.89173	97.1083
RLuc_SC	L09	12	9	CMPD	18587.5	1754.76	1635.94	398.64	0.618903	RLuc	Pt(II) 0.01 mM	Pt(II)	SC	0.01_mM	0.01	10	17975	3.61324	3.29523	96.7048
RLuc_SC	L04	12	4	CMPD	18587.5	1754.76	1635.94	398.64	0.618903	RLuc	Pt(II) 1 mM	Pt(II)	SC	1_mM	1	1000	1375	101.539	92.6026	7.39744
RLuc_SC	L05	12	5	CMPD	18587.5	1754.76	1635.94	398.64	0.618903	RLuc	Pt(II) 1 mM	Pt(II)	SC	1_mM	1	1000	1050	103.457	94.351	5.64896
RLuc_SC	L06	12	6	CMPD	18587.5	1754.76	1635.94	398.64	0.618903	RLuc	Pt(II) 1 mM	Pt(II)	SC	1_mM	1	1000	2100	97.2624	88.7021	11.2979
RLuc_SC	L01	12	1	CMPD	18587.5	1754.76	1635.94	398.64	0.618903	RLuc	Pt(II) 5 mM	Pt(II)	SC	5_mM	5	5000	50	109.356	99.731	0.268998
RLuc_SC	L02	12	2	CMPD	18587.5	1754.76	1635.94	398.64	0.618903	RLuc	Pt(II) 5 mM	Pt(II)	SC	5_mM	5	5000	350	107.586	98.117	1.88299
RLuc_SC	L03	12	3	CMPD	18587.5	1754.76	1635.94	398.64	0.618903	RLuc	Pt(II) 5 mM	Pt(II)	SC	5_mM	5	5000	250	108.176	98.655	1.34499
RLuc_SC	G16	7	16	CMPD	18587.5	1754.76	1635.94	398.64	0.618903	RLuc	Sn(II) 0.01 mM	Sn(II)	SC	0.01_mM	0.01	10	16400	12.9044	11.7687	88.2313
RLuc_SC	G17	7	17	CMPD	18587.5	1754.76	1635.94	398.64	0.618903	RLuc	Sn(II) 0.01 mM	Sn(II)	SC	0.01_mM	0.01	10	19125	-3.1708	-2.89173	102.892
RLuc_SC	G18	7	18	CMPD	18587.5	1754.76	1635.94	398.64	0.618903	RLuc	Sn(II) 0.01 mM	Sn(II)	SC	0.01_mM	0.01	10	18175	2.4334	2.21923	97.7808
RLuc_SC	G13	7	13	CMPD	18587.5	1754.76	1635.94	398.64	0.618903	RLuc	Sn(II) 1 mM	Sn(II)	SC	1_mM	1	1000	18525	0.368698	0.336247	99.6638
RLuc_SC	G14	7	14	CMPD	18587.5	1754.76	1635.94	398.64	0.618903	RLuc	Sn(II) 1 mM	Sn(II)	SC	1_mM	1	1000	15275	19.541	17.8211	82.1789
RLuc_SC	G15	7	15	CMPD	18587.5	1754.76	1635.94	398.64	0.618903	RLuc	Sn(II) 1 mM	Sn(II)	SC	1_mM	1	1000	19325	-4.35063	-3.96772	103.968
RLuc_SC	G10	7	10	CMPD	18587.5	1754.76	1635.94	398.64	0.618903	RLuc	Sn(II) 5 mM	Sn(II)	SC	5_mM	5	5000	1650	99.917	91.1231	8.87693
RLuc_SC	G11	7	11	CMPD	18587.5	1754.76	1635.94	398.64	0.618903	RLuc	Sn(II) 5 mM	Sn(II)	SC	5_mM	5	5000	2500	94.9028	86.5501	13.4499
RLuc_SC	G12	7	12	CMPD	18587.5	1754.76	1635.94	398.64	0.618903	RLuc	Sn(II) 5 mM	Sn(II)	SC	5_mM	5	5000	2175	96.82	88.2986	11.7014
RLuc_SC	I07	9	7	CMPD	18587.5	1754.76	1635.94	398.64	0.618903	RLuc	Zn(II) 0.01 mM	Zn(II)	SC	0.01_mM	0.01	10	19675	-6.41534	-5.85071	105.851
RLuc_SC	I08	9	8	CMPD	18587.5	1754.76	1635.94	398.64	0.618903	RLuc	Zn(II) 0.01 mM	Zn(II)	SC	0.01_mM	0.01	10	16450	12.6095	11.4997	88.5003
RLuc_SC	I09	9	9	CMPD	18587.5	1754.76	1635.94	398.64	0.618903	RLuc	Zn(II) 0.01 mM	Zn(II)	SC	0.01_mM	0.01	10	17850	4.35063	3.96772	96.0323
RLuc_SC	I04	9	4	CMPD	18587.5	1754.76	1635.94	398.64	0.618903	RLuc	Zn(II) 1 mM	Zn(II)	SC	1_mM	1	1000	16200	14.0842	12.8447	87.1553
RLuc_SC	I05	9	5	CMPD	18587.5	1754.76	1635.94	398.64	0.618903	RLuc	Zn(II) 1 mM	Zn(II)	SC	1_mM	1	1000	16400	12.9044	11.7687	88.2313
RLuc_SC	I06	9	6	CMPD	18587.5	1754.76	1635.94	398.64	0.618903	RLuc	Zn(II) 1 mM	Zn(II)	SC	1_mM	1	1000	15200	19.9834	18.2246	81.7754
RLuc_SC	I01	9	1	CMPD	18587.5	1754.76	1635.94	398.64	0.618903	RLuc	Zn(II) 5 mM	Zn(II)	SC	5_mM	5	5000	250	108.176	98.655	1.34499
RLuc_SC	I02	9	2	CMPD	18587.5	1754.76	1635.94	398.64	0.618903	RLuc	Zn(II) 5 mM	Zn(II)	SC	5_mM	5	5000	3500	89.0036	81.1701	18.8299
RLuc_SC	I03	9	3	CMPD	18587.5	1754.76	1635.94	398.64	0.618903	RLuc	Zn(II) 5 mM	Zn(II)	SC	5_mM	5	5000	4550	82.8095	75.5212	24.4788
FLuc_H	C04	3	4	CMPD	6139.06	838.002	71.875	56.9173	0.557495	FLuc	Mn(II) 1 mM	Mn(II)	H	1_mM	1	1000	4575	25.779	25.4772	74.5228
FLuc_H	C05	3	5	CMPD	6139.06	838.002	71.875	56.9173	0.557495	FLuc	Mn(II) 1 mM	Mn(II)	H	1_mM	1	1000	5800	5.58846	5.52303	94.477
FLuc_H	C06	3	6	CMPD	6139.06	838.002	71.875	56.9173	0.557495	FLuc	Mn(II) 1 mM	Mn(II)	H	1_mM	1	1000	4475	27.4272	27.1061	72.8939
FLuc_H	C01	3	1	CMPD	6139.06	838.002	71.875	56.9173	0.557495	FLuc	Mn(II) 5 mM	Mn(II)	H	5_mM	5	5000	5550	9.70899	9.59532	90.4047
FLuc_H	C02	3	2	CMPD	6139.06	838.002	71.875	56.9173	0.557495	FLuc	Mn(II) 5 mM	Mn(II)	H	5_mM	5	5000	4000	35.2562	34.8435	65.1565
FLuc_H	C03	3	3	CMPD	6139.06	838.002	71.875	56.9173	0.557495	FLuc	Mn(II) 5 mM	Mn(II)	H	5_mM	5	5000	5075	17.538	17.3327	82.6673
FLuc_H	G04	7	4	CMPD	6139.06	838.002	71.875	56.9173	0.557495	FLuc	Na(I)-1 1 mM	Na(I)-1	H	1_mM	1	1000	5700	7.23667	7.15195	92.8481
FLuc_H	G05	7	5	CMPD	6139.06	838.002	71.875	56.9173	0.557495	FLuc	Na(I)-1 1 mM	Na(I)-1	H	1_mM	1	1000	3550	42.6732	42.1736	57.8264
FLuc_H	G06	7	6	CMPD	6139.06	838.002	71.875	56.9173	0.557495	FLuc	Na(I)-1 1 mM	Na(I)-1	H	1_mM	1	1000	4075	34.0201	33.6218	66.3782
FLuc_H	G01	7	1	CMPD	6139.06	838.002	71.875	56.9173	0.557495	FLuc	Na(I)-1 5 mM	Na(I)-1	H	5_mM	5	5000	3225	48.0299	47.4675	52.5325
FLuc_H	G02	7	2	CMPD	6139.06	838.002	71.875	56.9173	0.557495	FLuc	Na(I)-1 5 mM	Na(I)-1	H	5_mM	5	5000	3200	48.4419	47.8748	52.1252
FLuc_H	G03	7	3	CMPD	6139.06	838.002	71.875	56.9173	0.557495	FLuc	Na(I)-1 5 mM	Na(I)-1	H	5_mM	5	5000	4625	24.9549	24.6628	75.3372
FLuc_H	J04	10	4	CMPD	6139.06	838.002	71.875	56.9173	0.557495	FLuc	Na(I)-2 1 mM	Na(I)-2	H	1_mM	1	1000	6550	-6.77311	-6.69382	106.694
FLuc_H	J05	10	5	CMPD	6139.06	838.002	71.875	56.9173	0.557495	FLuc	Na(I)-2 1 mM	Na(I)-2	H	1_mM	1	1000	5075	17.538	17.3327	82.6673
FLuc_H	J06	10	6	CMPD	6139.06	838.002	71.875	56.9173	0.557495	FLuc	Na(I)-2 1 mM	Na(I)-2	H	1_mM	1	1000	7425	-21.195	-20.9468	120.947
FLuc_H	J01	10	1	CMPD	6139.06	838.002	71.875	56.9173	0.557495	FLuc	Na(I)-2 5 mM	Na(I)-2	H	5_mM	5	5000	5800	5.58846	5.52303	94.477
FLuc_H	J02	10	2	CMPD	6139.06	838.002	71.875	56.9173	0.557495	FLuc	Na(I)-2 5 mM	Na(I)-2	H	5_mM	5	5000	5550	9.70899	9.59532	90.4047
FLuc_H	J03	10	3	CMPD	6139.06	838.002	71.875	56.9173	0.557495	FLuc	Na(I)-2 5 mM	Na(I)-2	H	5_mM	5	5000	5675	7.64873	7.55918	92.4408
FLuc_H	A04	1	4	CMPD	6139.06	838.002	71.875	56.9173	0.557495	FLuc	Na(I)-3 1 mM	Na(I)-3	H	1_mM	1	1000	3075	50.5022	49.9109	50.0891
FLuc_H	A05	1	5	CMPD	6139.06	838.002	71.875	56.9173	0.557495	FLuc	Na(I)-3 1 mM	Na(I)-3	H	1_mM	1	1000	3600	41.8491	41.3591	58.6409
FLuc_H	A06	1	6	CMPD	6139.06	838.002	71.875	56.9173	0.557495	FLuc	Na(I)-3 1 mM	Na(I)-3	H	1_mM	1	1000	2725	56.2709	55.6121	44.3879
FLuc_H	A01	1	1	CMPD	6139.06	838.002	71.875	56.9173	0.557495	FLuc	Na(I)-3 5 mM	Na(I)-3	H	5_mM	5	5000	1225	80.9941	80.0458	19.9542
FLuc_H	A02	1	2	CMPD	6139.06	838.002	71.875	56.9173	0.557495	FLuc	Na(I)-3 5 mM	Na(I)-3	H	5_mM	5	5000	850	87.1749	86.1542	13.8458
FLuc_H	A03	1	3	CMPD	6139.06	838.002	71.875	56.9173	0.557495	FLuc	Na(I)-3 5 mM	Na(I)-3	H	5_mM	5	5000	1600	74.8133	73.9374	26.0626
FLuc_H	G07	7	7	CMPD	6139.06	838.002	71.875	56.9173	0.557495	FLuc	Na-1 0.01 mM	Na-1	H	0.01_mM	0.01	10	5900	3.94025	3.89412	96.1059
FLuc_H	G08	7	8	CMPD	6139.06	838.002	71.875	56.9173	0.557495	FLuc	Na-1 0.01 mM	Na-1	H	0.01_mM	0.01	10	5000	18.7741	18.5543	81.4457
FLuc_H	G09	7	9	CMPD	6139.06	838.002	71.875	56.9173	0.557495	FLuc	Na-1 0.01 mM	Na-1	H	0.01_mM	0.01	10	5675	7.64873	7.55918	92.4408
FLuc_H	J07	10	7	CMPD	6139.06	838.002	71.875	56.9173	0.557495	FLuc	Na-2 0.01 mM	Na-2	H	0.01_mM	0.01	10	7375	-20.3708	-20.1323	120.132
FLuc_H	J08	10	8	CMPD	6139.06	838.002	71.875	56.9173	0.557495	FLuc	Na-2 0.01 mM	Na-2	H	0.01_mM	0.01	10	6125	0.23178	0.229066	99.7709
FLuc_H	J09	10	9	CMPD	6139.06	838.002	71.875	56.9173	0.557495	FLuc	Na-2 0.01 mM	Na-2	H	0.01_mM	0.01	10	5300	13.8295	13.6676	86.3324
FLuc_H	A07	1	7	CMPD	6139.06	838.002	71.875	56.9173	0.557495	FLuc	Na-3 0.01 mM	Na-3	H	0.01_mM	0.01	10	5025	18.3621	18.1471	81.8529
FLuc_H	A08	1	8	CMPD	6139.06	838.002	71.875	56.9173	0.557495	FLuc	Na-3 0.01 mM	Na-3	H	0.01_mM	0.01	10	5525	10.121	10.0025	89.9975
FLuc_H	A09	1	9	CMPD	6139.06	838.002	71.875	56.9173	0.557495	FLuc	Na-3 0.01 mM	Na-3	H	0.01_mM	0.01	10	4525	26.6031	26.2917	73.7083
FLuc_H	K07	11	7	CMPD	6139.06	838.002	71.875	56.9173	0.557495	FLuc	Ni(II) 0.01 mM	Ni(II)	H	0.01_mM	0.01	10	4125	33.196	32.8073	67.1927
FLuc_H	K08	11	8	CMPD	6139.06	838.002	71.875	56.9173	0.557495	FLuc	Ni(II) 0.01 mM	Ni(II)	H	0.01_mM	0.01	10	3375	45.5576	45.0242	54.9758
FLuc_H	K09	11	9	CMPD	6139.06	838.002	71.875	56.9173	0.557495	FLuc	Ni(II) 0.01 mM	Ni(II)	H	0.01_mM	0.01	10	4425	28.2514	27.9206	72.0794
FLuc_H	K04	11	4	CMPD	6139.06	838.002	71.875	56.9173	0.557495	FLuc	Ni(II) 1 mM	Ni(II)	H	1_mM	1	1000	25	100.773	99.5928	0.407228
FLuc_H	K05	11	5	CMPD	6139.06	838.002	71.875	56.9173	0.557495	FLuc	Ni(II) 1 mM	Ni(II)	H	1_mM	1	1000	200	97.8882	96.7422	3.25783
FLuc_H	K06	11	6	CMPD	6139.06	838.002	71.875	56.9173	0.557495	FLuc	Ni(II) 1 mM	Ni(II)	H	1_mM	1	1000	200	97.8882	96.7422	3.25783
FLuc_H	K01	11	1	CMPD	6139.06	838.002	71.875	56.9173	0.557495	FLuc	Ni(II) 5 mM	Ni(II)	H	5_mM	5	5000	50	100.361	99.1855	0.814457
FLuc_H	K02	11	2	CMPD	6139.06	838.002	71.875	56.9173	0.557495	FLuc	Ni(II) 5 mM	Ni(II)	H	5_mM	5	5000	25	100.773	99.5928	0.407228
FLuc_H	K03	11	3	CMPD	6139.06	838.002	71.875	56.9173	0.557495	FLuc	Ni(II) 5 mM	Ni(II)	H	5_mM	5	5000	75	99.9485	98.7783	1.22168
FLuc_H	C16	3	16	CMPD	6139.06	838.002	71.875	56.9173	0.557495	FLuc	Pb(II) 0.01 mM	Pb(II)	H	0.01_mM	0.01	10	75	99.9485	98.7783	1.22168
FLuc_H	C17	3	17	CMPD	6139.06	838.002	71.875	56.9173	0.557495	FLuc	Pb(II) 0.01 mM	Pb(II)	H	0.01_mM	0.01	10	250	97.0641	95.9277	4.07228
FLuc_H	C18	3	18	CMPD	6139.06	838.002	71.875	56.9173	0.557495	FLuc	Pb(II) 0.01 mM	Pb(II)	H	0.01_mM	0.01	10	250	97.0641	95.9277	4.07228
FLuc_H	C13	3	13	CMPD	6139.06	838.002	71.875	56.9173	0.557495	FLuc	Pb(II) 1 mM	Pb(II)	H	1_mM	1	1000	75	99.9485	98.7783	1.22168
FLuc_H	C14	3	14	CMPD	6139.06	838.002	71.875	56.9173	0.557495	FLuc	Pb(II) 1 mM	Pb(II)	H	1_mM	1	1000	25	100.773	99.5928	0.407228
FLuc_H	C15	3	15	CMPD	6139.06	838.002	71.875	56.9173	0.557495	FLuc	Pb(II) 1 mM	Pb(II)	H	1_mM	1	1000	50	100.361	99.1855	0.814457
FLuc_H	C10	3	10	CMPD	6139.06	838.002	71.875	56.9173	0.557495	FLuc	Pb(II) 5 mM	Pb(II)	H	5_mM	5	5000	50	100.361	99.1855	0.814457
FLuc_H	C11	3	11	CMPD	6139.06	838.002	71.875	56.9173	0.557495	FLuc	Pb(II) 5 mM	Pb(II)	H	5_mM	5	5000	50	100.361	99.1855	0.814457
FLuc_H	C12	3	12	CMPD	6139.06	838.002	71.875	56.9173	0.557495	FLuc	Pb(II) 5 mM	Pb(II)	H	5_mM	5	5000	75	99.9485	98.7783	1.22168
FLuc_H	L07	12	7	CMPD	6139.06	838.002	71.875	56.9173	0.557495	FLuc	Pt(II) 0.01 mM	Pt(II)	H	0.01_mM	0.01	10	5350	13.0054	12.8531	87.1469
FLuc_H	L08	12	8	CMPD	6139.06	838.002	71.875	56.9173	0.557495	FLuc	Pt(II) 0.01 mM	Pt(II)	H	0.01_mM	0.01	10	4675	24.1308	23.8483	76.1517
FLuc_H	L09	12	9	CMPD	6139.06	838.002	71.875	56.9173	0.557495	FLuc	Pt(II) 0.01 mM	Pt(II)	H	0.01_mM	0.01	10	5625	8.47283	8.37363	91.6264
FLuc_H	L04	12	4	CMPD	6139.06	838.002	71.875	56.9173	0.557495	FLuc	Pt(II) 1 mM	Pt(II)	H	1_mM	1	1000	225	97.4762	96.3349	3.66505
FLuc_H	L05	12	5	CMPD	6139.06	838.002	71.875	56.9173	0.557495	FLuc	Pt(II) 1 mM	Pt(II)	H	1_mM	1	1000	200	97.8882	96.7422	3.25783
FLuc_H	L06	12	6	CMPD	6139.06	838.002	71.875	56.9173	0.557495	FLuc	Pt(II) 1 mM	Pt(II)	H	1_mM	1	1000	275	96.6521	95.5205	4.47951
FLuc_H	L01	12	1	CMPD	6139.06	838.002	71.875	56.9173	0.557495	FLuc	Pt(II) 5 mM	Pt(II)	H	5_mM	5	5000	75	99.9485	98.7783	1.22168
FLuc_H	L02	12	2	CMPD	6139.06	838.002	71.875	56.9173	0.557495	FLuc	Pt(II) 5 mM	Pt(II)	H	5_mM	5	5000	75	99.9485	98.7783	1.22168
FLuc_H	L03	12	3	CMPD	6139.06	838.002	71.875	56.9173	0.557495	FLuc	Pt(II) 5 mM	Pt(II)	H	5_mM	5	5000	50	100.361	99.1855	0.814457
FLuc_H	G16	7	16	CMPD	6139.06	838.002	71.875	56.9173	0.557495	FLuc	Sn(II) 0.01 mM	Sn(II)	H	0.01_mM	0.01	10	1675	73.5771	72.7157	27.2843
FLuc_H	G17	7	17	CMPD	6139.06	838.002	71.875	56.9173	0.557495	FLuc	Sn(II) 0.01 mM	Sn(II)	H	0.01_mM	0.01	10	2875	53.7986	53.1687	46.8313
FLuc_H	G18	7	18	CMPD	6139.06	838.002	71.875	56.9173	0.557495	FLuc	Sn(II) 0.01 mM	Sn(II)	H	0.01_mM	0.01	10	3125	49.6781	49.0965	50.9035
FLuc_H	G13	7	13	CMPD	6139.06	838.002	71.875	56.9173	0.557495	FLuc	Sn(II) 1 mM	Sn(II)	H	1_mM	1	1000	75	99.9485	98.7783	1.22168
FLuc_H	G14	7	14	CMPD	6139.06	838.002	71.875	56.9173	0.557495	FLuc	Sn(II) 1 mM	Sn(II)	H	1_mM	1	1000	100	99.5364	98.3711	1.62891
FLuc_H	G15	7	15	CMPD	6139.06	838.002	71.875	56.9173	0.557495	FLuc	Sn(II) 1 mM	Sn(II)	H	1_mM	1	1000	50	100.361	99.1855	0.814457
FLuc_H	G10	7	10	CMPD	6139.06	838.002	71.875	56.9173	0.557495	FLuc	Sn(II) 5 mM	Sn(II)	H	5_mM	5	5000	150	98.7123	97.5566	2.44337
FLuc_H	G11	7	11	CMPD	6139.06	838.002	71.875	56.9173	0.557495	FLuc	Sn(II) 5 mM	Sn(II)	H	5_mM	5	5000	75	99.9485	98.7783	1.22168
FLuc_H	G12	7	12	CMPD	6139.06	838.002	71.875	56.9173	0.557495	FLuc	Sn(II) 5 mM	Sn(II)	H	5_mM	5	5000	125	99.1244	97.9639	2.03614
FLuc_H	I07	9	7	CMPD	6139.06	838.002	71.875	56.9173	0.557495	FLuc	Zn 0.01 mM	Zn	H	0.01_mM	0.01	10	250	97.0641	95.9277	4.07228
FLuc_H	I08	9	8	CMPD	6139.06	838.002	71.875	56.9173	0.557495	FLuc	Zn 0.01 mM	Zn	H	0.01_mM	0.01	10	300	96.24	95.1133	4.88674
FLuc_H	I09	9	9	CMPD	6139.06	838.002	71.875	56.9173	0.557495	FLuc	Zn 0.01 mM	Zn	H	0.01_mM	0.01	10	150	98.7123	97.5566	2.44337
FLuc_H	I04	9	4	CMPD	6139.06	838.002	71.875	56.9173	0.557495	FLuc	Zn(II) 1 mM	Zn(II)	H	1_mM	1	1000	150	98.7123	97.5566	2.44337
FLuc_H	I05	9	5	CMPD	6139.06	838.002	71.875	56.9173	0.557495	FLuc	Zn(II) 1 mM	Zn(II)	H	1_mM	1	1000	75	99.9485	98.7783	1.22168
FLuc_H	I06	9	6	CMPD	6139.06	838.002	71.875	56.9173	0.557495	FLuc	Zn(II) 1 mM	Zn(II)	H	1_mM	1	1000	50	100.361	99.1855	0.814457
FLuc_H	I01	9	1	CMPD	6139.06	838.002	71.875	56.9173	0.557495	FLuc	Zn(II) 5 mM	Zn(II)	H	5_mM	5	5000	125	99.1244	97.9639	2.03614
FLuc_H	I02	9	2	CMPD	6139.06	838.002	71.875	56.9173	0.557495	FLuc	Zn(II) 5 mM	Zn(II)	H	5_mM	5	5000	25	100.773	99.5928	0.407228
FLuc_H	I03	9	3	CMPD	6139.06	838.002	71.875	56.9173	0.557495	FLuc	Zn(II) 5 mM	Zn(II)	H	5_mM	5	5000	50	100.361	99.1855	0.814457
FLuc_SC	I01	9	1	CMPD	31618.8	3708.35	232.813	86.4671	0.637275	FLuc	Zn(II) 5 mM	Zn(II)	SC	5_mM	5	5000	75	100.503	99.7628	0.237201
FLuc_SC	I02	9	2	CMPD	31618.8	3708.35	232.813	86.4671	0.637275	FLuc	Zn(II) 5 mM	Zn(II)	SC	5_mM	5	5000	100	100.423	99.6837	0.316268
FLuc_SC	I03	9	3	CMPD	31618.8	3708.35	232.813	86.4671	0.637275	FLuc	Zn(II) 5 mM	Zn(II)	SC	5_mM	5	5000	125	100.344	99.6047	0.395335
NLuc_H	N23	14	23	CTRL POS	106452	3572.62	2665.62	493.109	0.882477	NLuc	CTRL POS	CTRL POS	H	0_mM	0	0	3350	99.3406	96.853	3.14697
NLuc_H	O23	15	23	CTRL POS	106452	3572.62	2665.62	493.109	0.882477	NLuc	CTRL POS	CTRL POS	H	0_mM	0	0	3225	99.461	96.9705	3.02955
NLuc_H	P23	16	23	CTRL POS	106452	3572.62	2665.62	493.109	0.882477	NLuc	CTRL POS	CTRL POS	H	0_mM	0	0	2825	99.8464	97.3462	2.65379
NLuc_SC	N23	14	23	CTRL POS	70567.2	3022.94	3890.63	945.202	0.82146	NLuc	CTRL POS	CTRL POS	SC	0_mM	0	0	4600	98.9361	93.4814	6.51861
NLuc_SC	O23	15	23	CTRL POS	70567.2	3022.94	3890.63	945.202	0.82146	NLuc	CTRL POS	CTRL POS	SC	0_mM	0	0	5375	97.7738	92.3831	7.61685
NLuc_SC	P23	16	23	CTRL POS	70567.2	3022.94	3890.63	945.202	0.82146	NLuc	CTRL POS	CTRL POS	SC	0_mM	0	0	5750	97.2114	91.8517	8.14826
RLuc_H	N23	14	23	CTRL POS	11843.7	1396.62	1039.06	297.065	0.529737	RLuc	CTRL POS	CTRL POS	H	0_mM	0	0	900	101.287	92.4011	7.59894
RLuc_H	O23	15	23	CTRL POS	11843.7	1396.62	1039.06	297.065	0.529737	RLuc	CTRL POS	CTRL POS	H	0_mM	0	0	600	104.064	94.934	5.06596
RLuc_H	P23	16	23	CTRL POS	11843.7	1396.62	1039.06	297.065	0.529737	RLuc	CTRL POS	CTRL POS	H	0_mM	0	0	1425	96.4281	87.9683	12.0317
RLuc_SC	N23	14	23	CTRL POS	18587.5	1754.76	1635.94	398.64	0.618903	RLuc	CTRL POS	CTRL POS	SC	0_mM	0	0	1500	100.802	91.9301	8.06994
RLuc_SC	O23	15	23	CTRL POS	18587.5	1754.76	1635.94	398.64	0.618903	RLuc	CTRL POS	CTRL POS	SC	0_mM	0	0	975	103.899	94.7545	5.24546
RLuc_SC	P23	16	23	CTRL POS	18587.5	1754.76	1635.94	398.64	0.618903	RLuc	CTRL POS	CTRL POS	SC	0_mM	0	0	1675	99.7696	90.9886	9.01143

## Sheet: 1_FLuc SC
Barcode Assay Plate	Well	Row	Column	Well type	CTRL NEG+Mean(VALUE)	CTRL NEG+Standard deviation(VALUE)	CTRL POS+Mean(VALUE)	CTRL POS+Standard deviation(VALUE)	Z'	Assay	sample description	Sample	Conditions	CONCENTRATION	Concenctration (mM)	Concenctration (uM)	VALUE	NPI	NSCh	N_VALUE				Fluc SC t-test
FLuc_SC	M10	13	10	CMPD	31618.8	3708.35	232.813	86.4671	0.637275	FLuc	BLANK	BLANK	SC	0_mM	0		24250	23.4779	23.305	76.695			blank vs ctrl neg	4.07324e-05
FLuc_SC	M11	13	11	CMPD	31618.8	3708.35	232.813	86.4671	0.637275	FLuc	BLANK	BLANK	SC	0_mM	0		22675	28.496	28.2862	71.7138			blank vs ctrl pos	0.00116862
FLuc_SC	M12	13	12	CMPD	31618.8	3708.35	232.813	86.4671	0.637275	FLuc	BLANK	BLANK	SC	0_mM	0		21575	32.0008	31.7652	68.2348			ctrl neg vs ctrl pos	0
FLuc_SC	A24	1	24	CTRL NEG	31618.8	3708.35	232.813	86.4671	0.637275	FLuc	CTRL NEG	CTRL NEG	SC	0_mM	0	0	33975	-7.50734	-7.45207	107.452
FLuc_SC	B24	2	24	CTRL NEG	31618.8	3708.35	232.813	86.4671	0.637275	FLuc	CTRL NEG	CTRL NEG	SC	0_mM	0	0	39600	-25.4294	-25.2421	125.242
FLuc_SC	C24	3	24	CTRL NEG	31618.8	3708.35	232.813	86.4671	0.637275	FLuc	CTRL NEG	CTRL NEG	SC	0_mM	0	0	35675	-12.9238	-12.8286	112.829
FLuc_SC	D24	4	24	CTRL NEG	31618.8	3708.35	232.813	86.4671	0.637275	FLuc	CTRL NEG	CTRL NEG	SC	0_mM	0	0	35025	-10.8528	-10.7729	110.773
FLuc_SC	E24	5	24	CTRL NEG	31618.8	3708.35	232.813	86.4671	0.637275	FLuc	CTRL NEG	CTRL NEG	SC	0_mM	0	0	35775	-13.2424	-13.1449	113.145
FLuc_SC	F24	6	24	CTRL NEG	31618.8	3708.35	232.813	86.4671	0.637275	FLuc	CTRL NEG	CTRL NEG	SC	0_mM	0	0	34500	-9.18007	-9.11247	109.112
FLuc_SC	G24	7	24	CTRL NEG	31618.8	3708.35	232.813	86.4671	0.637275	FLuc	CTRL NEG	CTRL NEG	SC	0_mM	0	0	30950	2.13073	2.11504	97.885
FLuc_SC	H24	8	24	CTRL NEG	31618.8	3708.35	232.813	86.4671	0.637275	FLuc	CTRL NEG	CTRL NEG	SC	0_mM	0	0	28475	10.0164	9.94268	90.0573
FLuc_SC	I24	9	24	CTRL NEG	31618.8	3708.35	232.813	86.4671	0.637275	FLuc	CTRL NEG	CTRL NEG	SC	0_mM	0	0	31375	0.776622	0.770903	99.2291
FLuc_SC	J24	10	24	CTRL NEG	31618.8	3708.35	232.813	86.4671	0.637275	FLuc	CTRL NEG	CTRL NEG	SC	0_mM	0	0	30275	4.28138	4.24985	95.7501
FLuc_SC	K24	11	24	CTRL NEG	31618.8	3708.35	232.813	86.4671	0.637275	FLuc	CTRL NEG	CTRL NEG	SC	0_mM	0	0	29275	7.46752	7.41253	92.5875
FLuc_SC	L24	12	24	CTRL NEG	31618.8	3708.35	232.813	86.4671	0.637275	FLuc	CTRL NEG	CTRL NEG	SC	0_mM	0	0	29450	6.90994	6.85906	93.1409
FLuc_SC	M24	13	24	CTRL NEG	31618.8	3708.35	232.813	86.4671	0.637275	FLuc	CTRL NEG	CTRL NEG	SC	0_mM	0	0	28500	9.93678	9.86361	90.1364
FLuc_SC	N24	14	24	CTRL NEG	31618.8	3708.35	232.813	86.4671	0.637275	FLuc	CTRL NEG	CTRL NEG	SC	0_mM	0	0	26450	16.4684	16.3471	83.6529
FLuc_SC	O24	15	24	CTRL NEG	31618.8	3708.35	232.813	86.4671	0.637275	FLuc	CTRL NEG	CTRL NEG	SC	0_mM	0	0	27175	14.1584	14.0542	85.9458
FLuc_SC	P24	16	24	CTRL NEG	31618.8	3708.35	232.813	86.4671	0.637275	FLuc	CTRL NEG	CTRL NEG	SC	0_mM	0	0	29425	6.9896	6.93813	93.0619
FLuc_SC	A23	1	23	CTRL POS	31618.8	3708.35	232.813	86.4671	0.637275	FLuc	CTRL POS	CTRL POS	SC	0_mM	0	0	300	99.7859	99.0512	0.948804
FLuc_SC	B23	2	23	CTRL POS	31618.8	3708.35	232.813	86.4671	0.637275	FLuc	CTRL POS	CTRL POS	SC	0_mM	0	0	250	99.9452	99.2093	0.79067
FLuc_SC	C23	3	23	CTRL POS	31618.8	3708.35	232.813	86.4671	0.637275	FLuc	CTRL POS	CTRL POS	SC	0_mM	0	0	250	99.9452	99.2093	0.79067
FLuc_SC	D23	4	23	CTRL POS	31618.8	3708.35	232.813	86.4671	0.637275	FLuc	CTRL POS	CTRL POS	SC	0_mM	0	0	150	100.264	99.5256	0.474402
FLuc_SC	E23	5	23	CTRL POS	31618.8	3708.35	232.813	86.4671	0.637275	FLuc	CTRL POS	CTRL POS	SC	0_mM	0	0	175	100.184	99.4465	0.553469
FLuc_SC	F23	6	23	CTRL POS	31618.8	3708.35	232.813	86.4671	0.637275	FLuc	CTRL POS	CTRL POS	SC	0_mM	0	0	100	100.423	99.6837	0.316268
FLuc_SC	G23	7	23	CTRL POS	31618.8	3708.35	232.813	86.4671	0.637275	FLuc	CTRL POS	CTRL POS	SC	0_mM	0	0	250	99.9452	99.2093	0.79067
FLuc_SC	H23	8	23	CTRL POS	31618.8	3708.35	232.813	86.4671	0.637275	FLuc	CTRL POS	CTRL POS	SC	0_mM	0	0	375	99.547	98.814	1.18601
FLuc_SC	I23	9	23	CTRL POS	31618.8	3708.35	232.813	86.4671	0.637275	FLuc	CTRL POS	CTRL POS	SC	0_mM	0	0	150	100.264	99.5256	0.474402
FLuc_SC	J23	10	23	CTRL POS	31618.8	3708.35	232.813	86.4671	0.637275	FLuc	CTRL POS	CTRL POS	SC	0_mM	0	0	100	100.423	99.6837	0.316268
FLuc_SC	K23	11	23	CTRL POS	31618.8	3708.35	232.813	86.4671	0.637275	FLuc	CTRL POS	CTRL POS	SC	0_mM	0	0	375	99.547	98.814	1.18601
FLuc_SC	L23	12	23	CTRL POS	31618.8	3708.35	232.813	86.4671	0.637275	FLuc	CTRL POS	CTRL POS	SC	0_mM	0	0	250	99.9452	99.2093	0.79067
FLuc_SC	M23	13	23	CTRL POS	31618.8	3708.35	232.813	86.4671	0.637275	FLuc	CTRL POS	CTRL POS	SC	0_mM	0	0	275	99.8656	99.1303	0.869737
FLuc_SC	N23	14	23	CTRL POS	31618.8	3708.35	232.813	86.4671	0.637275	FLuc	CTRL POS	CTRL POS	SC	0_mM	0	0	175	100.184	99.4465	0.553469
FLuc_SC	O23	15	23	CTRL POS	31618.8	3708.35	232.813	86.4671	0.637275	FLuc	CTRL POS	CTRL POS	SC	0_mM	0	0	225	100.025	99.2884	0.711603
FLuc_SC	P23	16	23	CTRL POS	31618.8	3708.35	232.813	86.4671	0.637275	FLuc	CTRL POS	CTRL POS	SC	0_mM	0	0	325	99.7063	98.9721	1.02787
FLuc_SC	H07	8	7	CMPD	31618.8	3708.35	232.813	86.4671	0.637275	FLuc	Ag 0.01 mM	Ag	SC	0.01_mM	0.01	10	575	98.9097	98.1815	1.81854	Ag	0.01_mM	vs blank	0.00098103
FLuc_SC	H08	8	8	CMPD	31618.8	3708.35	232.813	86.4671	0.637275	FLuc	Ag 0.01 mM	Ag	SC	0.01_mM	0.01	10	275	99.8656	99.1303	0.869737			vs ctrl neg	0
FLuc_SC	H09	8	9	CMPD	31618.8	3708.35	232.813	86.4671	0.637275	FLuc	Ag 0.01 mM	Ag	SC	0.01_mM	0.01	10	225	100.025	99.2884	0.711603			vs ctrl pos	0.369468
FLuc_SC	H04	8	4	CMPD	31618.8	3708.35	232.813	86.4671	0.637275	FLuc	Ag 1 mM	Ag	SC	1_mM	1	1000	100	100.423	99.6837	0.316268	Ag	1_mM	vs blank	0.00115994
FLuc_SC	H05	8	5	CMPD	31618.8	3708.35	232.813	86.4671	0.637275	FLuc	Ag 1 mM	Ag	SC	1_mM	1	1000	125	100.344	99.6047	0.395335			vs ctrl neg	0
FLuc_SC	H06	8	6	CMPD	31618.8	3708.35	232.813	86.4671	0.637275	FLuc	Ag 1 mM	Ag	SC	1_mM	1	1000	75	100.503	99.7628	0.237201			vs ctrl pos	0.000221601
FLuc_SC	H01	8	1	CMPD	31618.8	3708.35	232.813	86.4671	0.637275	FLuc	Ag 5 mM	Ag	SC	5_mM	5	5000	100	100.423	99.6837	0.316268	Ag	5_mM	vs blank	0.00114847
FLuc_SC	H02	8	2	CMPD	31618.8	3708.35	232.813	86.4671	0.637275	FLuc	Ag 5 mM	Ag	SC	5_mM	5	5000	75	100.503	99.7628	0.237201			vs ctrl neg	0
FLuc_SC	H03	8	3	CMPD	31618.8	3708.35	232.813	86.4671	0.637275	FLuc	Ag 5 mM	Ag	SC	5_mM	5	5000	175	100.184	99.4465	0.553469			vs ctrl pos	0.0301918
FLuc_SC	P07	16	7	CMPD	31618.8	3708.35	232.813	86.4671	0.637275	FLuc	Al 0.01 mM	Al	SC	0.01_mM	0.01	10	22200	30.0095	29.7885	70.2115	Al	0.01_mM	vs blank	0.453607
FLuc_SC	P08	16	8	CMPD	31618.8	3708.35	232.813	86.4671	0.637275	FLuc	Al 0.01 mM	Al	SC	0.01_mM	0.01	10	26000	17.9021	17.7703	82.2297			vs ctrl neg	0.00245521
FLuc_SC	P09	16	9	CMPD	31618.8	3708.35	232.813	86.4671	0.637275	FLuc	Al 0.01 mM	Al	SC	0.01_mM	0.01	10	23700	25.2302	25.0445	74.9555			vs ctrl pos	0.00215362
FLuc_SC	P04	16	4	CMPD	31618.8	3708.35	232.813	86.4671	0.637275	FLuc	Al 1 mM	Al	SC	1_mM	1	1000	125	100.344	99.6047	0.395335	Al	1_mM	vs blank	0.00114763
FLuc_SC	P05	16	5	CMPD	31618.8	3708.35	232.813	86.4671	0.637275	FLuc	Al 1 mM	Al	SC	1_mM	1	1000	50	100.582	99.8419	0.158134			vs ctrl neg	0
FLuc_SC	P06	16	6	CMPD	31618.8	3708.35	232.813	86.4671	0.637275	FLuc	Al 1 mM	Al	SC	1_mM	1	1000	150	100.264	99.5256	0.474402			vs ctrl pos	0.0239901
FLuc_SC	P01	16	1	CMPD	31618.8	3708.35	232.813	86.4671	0.637275	FLuc	Al 5 mM	Al	SC	5_mM	5	5000	26975	14.7956	14.6867	85.3133	Al	5_mM	vs blank	0.011865
FLuc_SC	P02	16	2	CMPD	31618.8	3708.35	232.813	86.4671	0.637275	FLuc	Al 5 mM	Al	SC	5_mM	5	5000	28425	10.1757	10.1008	89.8992			vs ctrl neg	0.0673
FLuc_SC	P03	16	3	CMPD	31618.8	3708.35	232.813	86.4671	0.637275	FLuc	Al 5 mM	Al	SC	5_mM	5	5000	30425	3.80345	3.77545	96.2246			vs ctrl pos	0.00123436
FLuc_SC	O07	15	7	CMPD	31618.8	3708.35	232.813	86.4671	0.637275	FLuc	Ca 0.01 mM	Ca	SC	0.01_mM	0.01	10	26350	16.787	16.6634	83.3366	Ca	0.01_mM	vs blank	0.507964
FLuc_SC	O08	15	8	CMPD	31618.8	3708.35	232.813	86.4671	0.637275	FLuc	Ca 0.01 mM	Ca	SC	0.01_mM	0.01	10	22950	27.6199	27.4165	72.5835			vs ctrl neg	0.00480574
FLuc_SC	O09	15	9	CMPD	31618.8	3708.35	232.813	86.4671	0.637275	FLuc	Ca 0.01 mM	Ca	SC	0.01_mM	0.01	10	22425	29.2926	29.0769	70.9231			vs ctrl pos	0.00268223
FLuc_SC	O04	15	4	CMPD	31618.8	3708.35	232.813	86.4671	0.637275	FLuc	Ca 1 mM	Ca	SC	1_mM	1	1000	16525	48.0908	47.7367	52.2633	Ca	1_mM	vs blank	0.12907
FLuc_SC	O05	15	5	CMPD	31618.8	3708.35	232.813	86.4671	0.637275	FLuc	Ca 1 mM	Ca	SC	1_mM	1	1000	22075	30.4077	30.1838	69.8162			vs ctrl neg	0.00419085
FLuc_SC	O06	15	6	CMPD	31618.8	3708.35	232.813	86.4671	0.637275	FLuc	Ca 1 mM	Ca	SC	1_mM	1	1000	18475	41.8778	41.5695	58.4305			vs ctrl pos	0.00739163
FLuc_SC	O01	15	1	CMPD	31618.8	3708.35	232.813	86.4671	0.637275	FLuc	Ca 5 mM	Ca	SC	5_mM	5	5000	8800	72.7037	72.1684	27.8316	Ca	5_mM	vs blank	0.000151736
FLuc_SC	O02	15	2	CMPD	31618.8	3708.35	232.813	86.4671	0.637275	FLuc	Ca 5 mM	Ca	SC	5_mM	5	5000	6675	79.4743	78.8891	21.1109			vs ctrl neg	0
FLuc_SC	O03	15	3	CMPD	31618.8	3708.35	232.813	86.4671	0.637275	FLuc	Ca 5 mM	Ca	SC	5_mM	5	5000	7800	75.8899	75.3311	24.6689			vs ctrl pos	0.00653394
FLuc_SC	E16	5	16	CMPD	31618.8	3708.35	232.813	86.4671	0.637275	FLuc	Cd 0.01 mM	Cd	SC	0.01_mM	0.01	10	29725	6.03375	5.98933	94.0107	Cd	0.01_mM	vs blank	0.00330999
FLuc_SC	E17	5	17	CMPD	31618.8	3708.35	232.813	86.4671	0.637275	FLuc	Cd 0.01 mM	Cd	SC	0.01_mM	0.01	10	28875	8.74197	8.6776	91.3224			vs ctrl neg	0.267127
FLuc_SC	E18	5	18	CMPD	31618.8	3708.35	232.813	86.4671	0.637275	FLuc	Cd 0.01 mM	Cd	SC	0.01_mM	0.01	10	31750	-0.418181	-0.415102	100.415			vs ctrl pos	0.000807716
FLuc_SC	E13	5	13	CMPD	31618.8	3708.35	232.813	86.4671	0.637275	FLuc	Cd 1 mM	Cd	SC	1_mM	1	1000	100	100.423	99.6837	0.316268	Cd	1_mM	vs blank	0.0011555
FLuc_SC	E14	5	14	CMPD	31618.8	3708.35	232.813	86.4671	0.637275	FLuc	Cd 1 mM	Cd	SC	1_mM	1	1000	150	100.264	99.5256	0.474402			vs ctrl neg	0
FLuc_SC	E15	5	15	CMPD	31618.8	3708.35	232.813	86.4671	0.637275	FLuc	Cd 1 mM	Cd	SC	1_mM	1	1000	75	100.503	99.7628	0.237201			vs ctrl pos	0.00521742
FLuc_SC	E10	5	10	CMPD	31618.8	3708.35	232.813	86.4671	0.637275	FLuc	Cd 5 mM	Cd	SC	5_mM	5	5000	25	100.662	99.9209	0.079067	Cd	5_mM	vs blank	0.00114342
FLuc_SC	E11	5	11	CMPD	31618.8	3708.35	232.813	86.4671	0.637275	FLuc	Cd 5 mM	Cd	SC	5_mM	5	5000	50	100.582	99.8419	0.158134			vs ctrl neg	0
FLuc_SC	E12	5	12	CMPD	31618.8	3708.35	232.813	86.4671	0.637275	FLuc	Cd 5 mM	Cd	SC	5_mM	5	5000	125	100.344	99.6047	0.395335			vs ctrl pos	0.00853656
FLuc_SC	F07	6	7	CMPD	31618.8	3708.35	232.813	86.4671	0.637275	FLuc	Co(II) 0.01 mM	Co(II)	SC	0.01_mM	0.01	10	34825	-10.2156	-10.1403	110.14	Co(II)	0.01_mM	vs blank	0.000874631
FLuc_SC	F08	6	8	CMPD	31618.8	3708.35	232.813	86.4671	0.637275	FLuc	Co(II) 0.01 mM	Co(II)	SC	0.01_mM	0.01	10	32650	-3.28571	-3.26151	103.262			vs ctrl neg	0.0724624
FLuc_SC	F09	6	9	CMPD	31618.8	3708.35	232.813	86.4671	0.637275	FLuc	Co(II) 0.01 mM	Co(II)	SC	0.01_mM	0.01	10	35925	-13.7203	-13.6193	113.619			vs ctrl pos	0.000784872
FLuc_SC	F04	6	4	CMPD	31618.8	3708.35	232.813	86.4671	0.637275	FLuc	Co(II) 1 mM	Co(II)	SC	1_mM	1	1000	8175	74.6951	74.1451	25.8549	Co(II)	1_mM	vs blank	0.0381229
FLuc_SC	F05	6	5	CMPD	31618.8	3708.35	232.813	86.4671	0.637275	FLuc	Co(II) 1 mM	Co(II)	SC	1_mM	1	1000	11750	63.3046	62.8385	37.1615			vs ctrl neg	0.00784045
FLuc_SC	F06	6	6	CMPD	31618.8	3708.35	232.813	86.4671	0.637275	FLuc	Co(II) 1 mM	Co(II)	SC	1_mM	1	1000	16575	47.9315	47.5786	52.4214			vs ctrl pos	0.0391554
FLuc_SC	F01	6	1	CMPD	31618.8	3708.35	232.813	86.4671	0.637275	FLuc	Co(II) 5 mM	Co(II)	SC	5_mM	5	5000	150	100.264	99.5256	0.474402	Co(II)	5_mM	vs blank	0.00113403
FLuc_SC	F02	6	2	CMPD	31618.8	3708.35	232.813	86.4671	0.637275	FLuc	Co(II) 5 mM	Co(II)	SC	5_mM	5	5000	250	99.9452	99.2093	0.79067			vs ctrl neg	0
FLuc_SC	F03	6	3	CMPD	31618.8	3708.35	232.813	86.4671	0.637275	FLuc	Co(II) 5 mM	Co(II)	SC	5_mM	5	5000	100	100.423	99.6837	0.316268			vs ctrl pos	0.269259
FLuc_SC	I16	9	16	CMPD	31618.8	3708.35	232.813	86.4671	0.637275	FLuc	Cs 0.01 mM	Cs	SC	0.01_mM	0.01	10	30775	2.68831	2.66851	97.3315	Cs	0.01_mM	vs blank	0.0110791
FLuc_SC	I17	9	17	CMPD	31618.8	3708.35	232.813	86.4671	0.637275	FLuc	Cs 0.01 mM	Cs	SC	0.01_mM	0.01	10	30825	2.529	2.51038	97.4896			vs ctrl neg	0.238504
FLuc_SC	I18	9	18	CMPD	31618.8	3708.35	232.813	86.4671	0.637275	FLuc	Cs 0.01 mM	Cs	SC	0.01_mM	0.01	10	27350	13.6008	13.5007	86.4993			vs ctrl pos	0.00151995
FLuc_SC	I13	9	13	CMPD	31618.8	3708.35	232.813	86.4671	0.637275	FLuc	Cs 1 mM	Cs	SC	1_mM	1	1000	32575	-3.04675	-3.02431	103.024	Cs	1_mM	vs blank	0.000938088
FLuc_SC	I14	9	14	CMPD	31618.8	3708.35	232.813	86.4671	0.637275	FLuc	Cs 1 mM	Cs	SC	1_mM	1	1000	31675	-0.17922	-0.177901	100.178			vs ctrl neg	0.382569
FLuc_SC	I15	9	15	CMPD	31618.8	3708.35	232.813	86.4671	0.637275	FLuc	Cs 1 mM	Cs	SC	1_mM	1	1000	33475	-5.91427	-5.87073	105.871			vs ctrl pos	0.000252318
FLuc_SC	I11	9	11	CMPD	31618.8	3708.35	232.813	86.4671	0.637275	FLuc	Cs 5 mM	Cs	SC	5_mM	5	5000	19350	39.09	38.8021	61.1979	Cs	5_mM	vs blank	0.0125111
FLuc_SC	I12	9	12	CMPD	31618.8	3708.35	232.813	86.4671	0.637275	FLuc	Cs 5 mM	Cs	SC	5_mM	5	5000	16075	49.5246	49.1599	50.8401			vs ctrl neg	7.76017e-06
FLuc_SC	I19	9	19	CMPD	31618.8	3708.35	232.813	86.4671	0.637275	FLuc	Cs 5 mM	Cs	SC	5_mM	5	5000	15800	50.4008	50.0297	49.9703			vs ctrl pos	0.000488776
FLuc_SC	I20	9	20	CMPD	31618.8	3708.35	232.813	86.4671	0.637275	FLuc	Cs 5 mM	Cs	SC	5_mM	5	5000	19875	37.4172	37.1417	62.8583
FLuc_SC	D16	4	16	CMPD	31618.8	3708.35	232.813	86.4671	0.637275	FLuc	Cu(I) 0.01 mM	Cu(I)	SC	0.01_mM	0.01	10	35450	-12.2069	-12.117	112.117	Cu(I)	0.01_mM	vs blank	0.000295853
FLuc_SC	D17	4	17	CMPD	31618.8	3708.35	232.813	86.4671	0.637275	FLuc	Cu(I) 0.01 mM	Cu(I)	SC	0.01_mM	0.01	10	37275	-18.0216	-17.8889	117.889			vs ctrl neg	0.000501069
FLuc_SC	D18	4	18	CMPD	31618.8	3708.35	232.813	86.4671	0.637275	FLuc	Cu(I) 0.01 mM	Cu(I)	SC	0.01_mM	0.01	10	36325	-14.9948	-14.8844	114.884			vs ctrl pos	0.000208115
FLuc_SC	D13	4	13	CMPD	31618.8	3708.35	232.813	86.4671	0.637275	FLuc	Cu(I) 1 mM	Cu(I)	SC	1_mM	1	1000	150	100.264	99.5256	0.474402	Cu(I)	1_mM	vs blank	0.00115316
FLuc_SC	D14	4	14	CMPD	31618.8	3708.35	232.813	86.4671	0.637275	FLuc	Cu(I) 1 mM	Cu(I)	SC	1_mM	1	1000	100	100.423	99.6837	0.316268			vs ctrl neg	0
FLuc_SC	D15	4	15	CMPD	31618.8	3708.35	232.813	86.4671	0.637275	FLuc	Cu(I) 1 mM	Cu(I)	SC	1_mM	1	1000	200	100.105	99.3675	0.632536			vs ctrl pos	0.0737411
FLuc_SC	D10	4	10	CMPD	31618.8	3708.35	232.813	86.4671	0.637275	FLuc	Cu(I) 5 mM	Cu(I)	SC	5_mM	5	5000	250	99.9452	99.2093	0.79067	Cu(I)	5_mM	vs blank	0.00108909
FLuc_SC	D11	4	11	CMPD	31618.8	3708.35	232.813	86.4671	0.637275	FLuc	Cu(I) 5 mM	Cu(I)	SC	5_mM	5	5000	25	100.662	99.9209	0.079067			vs ctrl neg	0
FLuc_SC	D12	4	12	CMPD	31618.8	3708.35	232.813	86.4671	0.637275	FLuc	Cu(I) 5 mM	Cu(I)	SC	5_mM	5	5000	125	100.344	99.6047	0.395335			vs ctrl pos	0.261358
FLuc_SC	B07	2	7	CMPD	31618.8	3708.35	232.813	86.4671	0.637275	FLuc	Cu(II) 0.01 mM	Cu(II)	SC	0.01_mM	0.01	10	36500	-15.5523	-15.4378	115.438	Cu(II)	0.01_mM	vs blank	0.0214852
FLuc_SC	B08	2	8	CMPD	31618.8	3708.35	232.813	86.4671	0.637275	FLuc	Cu(II) 0.01 mM	Cu(II)	SC	0.01_mM	0.01	10	29950	5.31687	5.27772	94.7223			vs ctrl neg	0.363489
FLuc_SC	B09	2	9	CMPD	31618.8	3708.35	232.813	86.4671	0.637275	FLuc	Cu(II) 0.01 mM	Cu(II)	SC	0.01_mM	0.01	10	35725	-13.0831	-12.9868	112.987			vs ctrl pos	0.00370783
FLuc_SC	B04	2	4	CMPD	31618.8	3708.35	232.813	86.4671	0.637275	FLuc	Cu(II) 1 mM	Cu(II)	SC	1_mM	1	1000	350	99.6266	98.8931	1.10694	Cu(II)	1_mM	vs blank	0.00108079
FLuc_SC	B05	2	5	CMPD	31618.8	3708.35	232.813	86.4671	0.637275	FLuc	Cu(II) 1 mM	Cu(II)	SC	1_mM	1	1000	100	100.423	99.6837	0.316268			vs ctrl neg	0
FLuc_SC	B06	2	6	CMPD	31618.8	3708.35	232.813	86.4671	0.637275	FLuc	Cu(II) 1 mM	Cu(II)	SC	1_mM	1	1000	225	100.025	99.2884	0.711603			vs ctrl pos	0.925525
FLuc_SC	B01	2	1	CMPD	31618.8	3708.35	232.813	86.4671	0.637275	FLuc	Cu(II) 5 mM	Cu(II)	SC	5_mM	5	5000	175	100.184	99.4465	0.553469	Cu(II)	5_mM	vs blank	0.00110938
FLuc_SC	B02	2	2	CMPD	31618.8	3708.35	232.813	86.4671	0.637275	FLuc	Cu(II) 5 mM	Cu(II)	SC	5_mM	5	5000	75	100.503	99.7628	0.237201			vs ctrl neg	0
FLuc_SC	B03	2	3	CMPD	31618.8	3708.35	232.813	86.4671	0.637275	FLuc	Cu(II) 5 mM	Cu(II)	SC	5_mM	5	5000	275	99.8656	99.1303	0.869737			vs ctrl pos	0.42723
FLuc_SC	B16	2	16	CMPD	31618.8	3708.35	232.813	86.4671	0.637275	FLuc	Fe(II)-1 0.01 mM	Fe(II)-1	SC	0.01_mM	0.01	10	42175	-33.6337	-33.386	133.386	Fe(II)-1	0.01_mM	vs blank	0.00723268
FLuc_SC	B17	2	17	CMPD	31618.8	3708.35	232.813	86.4671	0.637275	FLuc	Fe(II)-1 0.01 mM	Fe(II)-1	SC	0.01_mM	0.01	10	36200	-14.5965	-14.489	114.489			vs ctrl neg	0.0481999
FLuc_SC	B18	2	18	CMPD	31618.8	3708.35	232.813	86.4671	0.637275	FLuc	Fe(II)-1 0.01 mM	Fe(II)-1	SC	0.01_mM	0.01	10	36800	-16.5082	-16.3866	116.387			vs ctrl pos	0.00246627
FLuc_SC	B13	2	13	CMPD	31618.8	3708.35	232.813	86.4671	0.637275	FLuc	Fe(II)-1 1 mM	Fe(II)-1	SC	1_mM	1	1000	100	100.423	99.6837	0.316268	Fe(II)-1	1_mM	vs blank	0.00383307
FLuc_SC	B14	2	14	CMPD	31618.8	3708.35	232.813	86.4671	0.637275	FLuc	Fe(II)-1 1 mM	Fe(II)-1	SC	1_mM	1	1000	6000	81.6249	81.0239	18.9761			vs ctrl neg	0.000867969
FLuc_SC	B15	2	15	CMPD	31618.8	3708.35	232.813	86.4671	0.637275	FLuc	Fe(II)-1 1 mM	Fe(II)-1	SC	1_mM	1	1000	200	100.105	99.3675	0.632536			vs ctrl pos	0.43939
FLuc_SC	B10	2	10	CMPD	31618.8	3708.35	232.813	86.4671	0.637275	FLuc	Fe(II)-1 5 mM	Fe(II)-1	SC	5_mM	5	5000	100	100.423	99.6837	0.316268	Fe(II)-1	5_mM	vs blank	0.00115044
FLuc_SC	B11	2	11	CMPD	31618.8	3708.35	232.813	86.4671	0.637275	FLuc	Fe(II)-1 5 mM	Fe(II)-1	SC	5_mM	5	5000	50	100.582	99.8419	0.158134			vs ctrl neg	0
FLuc_SC	B12	2	12	CMPD	31618.8	3708.35	232.813	86.4671	0.637275	FLuc	Fe(II)-1 5 mM	Fe(II)-1	SC	5_mM	5	5000	25	100.662	99.9209	0.079067			vs ctrl pos	0.000835234
FLuc_SC	H16	8	16	CMPD	31618.8	3708.35	232.813	86.4671	0.637275	FLuc	Fe(II)-2 0.01 mM	Fe(II)-2	SC	0.01_mM	0.01	10	34650	-9.65799	-9.58687	109.587	Fe(II)-2	0.01_mM	vs blank	0.00188929
FLuc_SC	H17	8	17	CMPD	31618.8	3708.35	232.813	86.4671	0.637275	FLuc	Fe(II)-2 0.01 mM	Fe(II)-2	SC	0.01_mM	0.01	10	34025	-7.66665	-7.6102	107.61			vs ctrl neg	0.0203011
FLuc_SC	H18	8	18	CMPD	31618.8	3708.35	232.813	86.4671	0.637275	FLuc	Fe(II)-2 0.01 mM	Fe(II)-2	SC	0.01_mM	0.01	10	33650	-6.47185	-6.42419	106.424			vs ctrl pos	6.81022e-05
FLuc_SC	H13	8	13	CMPD	31618.8	3708.35	232.813	86.4671	0.637275	FLuc	Fe(II)-2 1 mM	Fe(II)-2	SC	1_mM	1	1000	100	100.423	99.6837	0.316268	Fe(II)-2	1_mM	vs blank	0.00116344
FLuc_SC	H14	8	14	CMPD	31618.8	3708.35	232.813	86.4671	0.637275	FLuc	Fe(II)-2 1 mM	Fe(II)-2	SC	1_mM	1	1000	125	100.344	99.6047	0.395335			vs ctrl neg	0
FLuc_SC	H15	8	15	CMPD	31618.8	3708.35	232.813	86.4671	0.637275	FLuc	Fe(II)-2 1 mM	Fe(II)-2	SC	1_mM	1	1000	100	100.423	99.6837	0.316268			vs ctrl pos	5.08233e-05
FLuc_SC	H10	8	10	CMPD	31618.8	3708.35	232.813	86.4671	0.637275	FLuc	Fe(II)-2 5 mM	Fe(II)-2	SC	5_mM	5	5000	100	100.423	99.6837	0.316268	Fe(II)-2	5_mM	vs blank	0.00116032
FLuc_SC	H11	8	11	CMPD	31618.8	3708.35	232.813	86.4671	0.637275	FLuc	Fe(II)-2 5 mM	Fe(II)-2	SC	5_mM	5	5000	100	100.423	99.6837	0.316268			vs ctrl neg	0
FLuc_SC	H12	8	12	CMPD	31618.8	3708.35	232.813	86.4671	0.637275	FLuc	Fe(II)-2 5 mM	Fe(II)-2	SC	5_mM	5	5000	150	100.264	99.5256	0.474402			vs ctrl pos	0.0015194
FLuc_SC	F16	6	16	CMPD	31618.8	3708.35	232.813	86.4671	0.637275	FLuc	Fe(II)-3 0.01 mM	Fe(II)-3	SC	0.01_mM	0.01	10	38175	-20.8891	-20.7353	120.735	Fe(II)-3	0.01_mM	vs blank	0.0122324
FLuc_SC	F17	6	17	CMPD	31618.8	3708.35	232.813	86.4671	0.637275	FLuc	Fe(II)-3 0.01 mM	Fe(II)-3	SC	0.01_mM	0.01	10	33000	-4.40086	-4.36845	104.368			vs ctrl neg	0.234604
FLuc_SC	F18	6	18	CMPD	31618.8	3708.35	232.813	86.4671	0.637275	FLuc	Fe(II)-3 0.01 mM	Fe(II)-3	SC	0.01_mM	0.01	10	32575	-3.04675	-3.02431	103.024			vs ctrl pos	0.00273143
FLuc_SC	F13	6	13	CMPD	31618.8	3708.35	232.813	86.4671	0.637275	FLuc	Fe(II)-3 1 mM	Fe(II)-3	SC	1_mM	1	1000	50	100.582	99.8419	0.158134	Fe(II)-3	1_mM	vs blank	0.0011495
FLuc_SC	F14	6	14	CMPD	31618.8	3708.35	232.813	86.4671	0.637275	FLuc	Fe(II)-3 1 mM	Fe(II)-3	SC	1_mM	1	1000	125	100.344	99.6047	0.395335			vs ctrl neg	0
FLuc_SC	F15	6	15	CMPD	31618.8	3708.35	232.813	86.4671	0.637275	FLuc	Fe(II)-3 1 mM	Fe(II)-3	SC	1_mM	1	1000	50	100.582	99.8419	0.158134			vs ctrl pos	0.00355773
FLuc_SC	F10	6	10	CMPD	31618.8	3708.35	232.813	86.4671	0.637275	FLuc	Fe(II)-3 5 mM	Fe(II)-3	SC	5_mM	5	5000	50	100.582	99.8419	0.158134	Fe(II)-3	5_mM	vs blank	0.00113387
FLuc_SC	F11	6	11	CMPD	31618.8	3708.35	232.813	86.4671	0.637275	FLuc	Fe(II)-3 5 mM	Fe(II)-3	SC	5_mM	5	5000	25	100.662	99.9209	0.079067			vs ctrl neg	0
FLuc_SC	F12	6	12	CMPD	31618.8	3708.35	232.813	86.4671	0.637275	FLuc	Fe(II)-3 5 mM	Fe(II)-3	SC	5_mM	5	5000	150	100.264	99.5256	0.474402			vs ctrl pos	0.0294185
FLuc_SC	E07	5	7	CMPD	31618.8	3708.35	232.813	86.4671	0.637275	FLuc	Fe(III) 0.01 mM	Fe(III)	SC	0.01_mM	0.01	10	225	100.025	99.2884	0.711603	Fe(III)	0.01_mM	vs blank	0.000963528
FLuc_SC	E08	5	8	CMPD	31618.8	3708.35	232.813	86.4671	0.637275	FLuc	Fe(III) 0.01 mM	Fe(III)	SC	0.01_mM	0.01	10	625	98.7504	98.0233	1.97668			vs ctrl neg	0
FLuc_SC	E09	5	9	CMPD	31618.8	3708.35	232.813	86.4671	0.637275	FLuc	Fe(III) 0.01 mM	Fe(III)	SC	0.01_mM	0.01	10	400	99.4673	98.7349	1.26507			vs ctrl pos	0.250809
FLuc_SC	E04	5	4	CMPD	31618.8	3708.35	232.813	86.4671	0.637275	FLuc	Fe(III) 1 mM	Fe(III)	SC	1_mM	1	1000	225	100.025	99.2884	0.711603	Fe(III)	1_mM	vs blank	0.00108079
FLuc_SC	E05	5	5	CMPD	31618.8	3708.35	232.813	86.4671	0.637275	FLuc	Fe(III) 1 mM	Fe(III)	SC	1_mM	1	1000	350	99.6266	98.8931	1.10694			vs ctrl neg	0
FLuc_SC	E06	5	6	CMPD	31618.8	3708.35	232.813	86.4671	0.637275	FLuc	Fe(III) 1 mM	Fe(III)	SC	1_mM	1	1000	100	100.423	99.6837	0.316268			vs ctrl pos	0.925525
FLuc_SC	E01	5	1	CMPD	31618.8	3708.35	232.813	86.4671	0.637275	FLuc	Fe(III) 5 mM	Fe(III)	SC	5_mM	5	5000	100	100.423	99.6837	0.316268	Fe(III)	5_mM	vs blank	0.00116174
FLuc_SC	E02	5	2	CMPD	31618.8	3708.35	232.813	86.4671	0.637275	FLuc	Fe(III) 5 mM	Fe(III)	SC	5_mM	5	5000	100	100.423	99.6837	0.316268			vs ctrl neg	0
FLuc_SC	E03	5	3	CMPD	31618.8	3708.35	232.813	86.4671	0.637275	FLuc	Fe(III) 5 mM	Fe(III)	SC	5_mM	5	5000	75	100.503	99.7628	0.237201			vs ctrl pos	1.20279e-05
FLuc_SC	A16	1	16	CMPD	31618.8	3708.35	232.813	86.4671	0.637275	FLuc	Ga 0.01 mM	Ga	SC	0.01_mM	0.01	10	375	99.547	98.814	1.18601	Ga	0.01_mM	vs blank	6.41418e-05
FLuc_SC	A17	1	17	CMPD	31618.8	3708.35	232.813	86.4671	0.637275	FLuc	Ga 0.01 mM	Ga	SC	0.01_mM	0.01	10	200	100.105	99.3675	0.632536			vs ctrl neg	3.7063e-08
FLuc_SC	A18	1	18	CMPD	31618.8	3708.35	232.813	86.4671	0.637275	FLuc	Ga 0.01 mM	Ga	SC	0.01_mM	0.01	10	3000	91.1834	90.512	9.48804			vs ctrl pos	0.400664
FLuc_SC	A13	1	13	CMPD	31618.8	3708.35	232.813	86.4671	0.637275	FLuc	Ga 1 mM	Ga	SC	1_mM	1	1000	100	100.423	99.6837	0.316268	Ga	1_mM	vs blank	0.00115692
FLuc_SC	A14	1	14	CMPD	31618.8	3708.35	232.813	86.4671	0.637275	FLuc	Ga 1 mM	Ga	SC	1_mM	1	1000	50	100.582	99.8419	0.158134			vs ctrl neg	0
FLuc_SC	A15	1	15	CMPD	31618.8	3708.35	232.813	86.4671	0.637275	FLuc	Ga 1 mM	Ga	SC	1_mM	1	1000	100	100.423	99.6837	0.316268			vs ctrl pos	0.000231847
FLuc_SC	A10	1	10	CMPD	31618.8	3708.35	232.813	86.4671	0.637275	FLuc	Ga 5 mM	Ga	SC	5_mM	5	5000	325	99.7063	98.9721	1.02787	Ga	5_mM	vs blank	0.00103075
FLuc_SC	A11	1	11	CMPD	31618.8	3708.35	232.813	86.4671	0.637275	FLuc	Ga 5 mM	Ga	SC	5_mM	5	5000	75	100.503	99.7628	0.237201			vs ctrl neg	0
FLuc_SC	A12	1	12	CMPD	31618.8	3708.35	232.813	86.4671	0.637275	FLuc	Ga 5 mM	Ga	SC	5_mM	5	5000	50	100.582	99.8419	0.158134			vs ctrl pos	0.447075
FLuc_SC	D07	4	7	CMPD	31618.8	3708.35	232.813	86.4671	0.637275	FLuc	K-1 0.01 mM	K-1	SC	0.01_mM	0.01	10	31475	0.458008	0.454635	99.5454	K-1	0.01_mM	vs blank	0.00675708
FLuc_SC	D08	4	8	CMPD	31618.8	3708.35	232.813	86.4671	0.637275	FLuc	K-1 0.01 mM	K-1	SC	0.01_mM	0.01	10	31850	-0.736795	-0.73137	100.731			vs ctrl neg	0.952725
FLuc_SC	D09	4	9	CMPD	31618.8	3708.35	232.813	86.4671	0.637275	FLuc	K-1 0.01 mM	K-1	SC	0.01_mM	0.01	10	31700	-0.258874	-0.256968	100.257			vs ctrl pos	5.63773e-06
FLuc_SC	D04	4	4	CMPD	31618.8	3708.35	232.813	86.4671	0.637275	FLuc	K-1 1 mM	K-1	SC	1_mM	1	1000	33650	-6.47185	-6.42419	106.424	K-1	1_mM	vs blank	0.00855102
FLuc_SC	D05	4	5	CMPD	31618.8	3708.35	232.813	86.4671	0.637275	FLuc	K-1 1 mM	K-1	SC	1_mM	1	1000	29425	6.9896	6.93813	93.0619			vs ctrl neg	0.794039
FLuc_SC	D06	4	6	CMPD	31618.8	3708.35	232.813	86.4671	0.637275	FLuc	K-1 1 mM	K-1	SC	1_mM	1	1000	30475	3.64415	3.61732	96.3827			vs ctrl pos	0.00167512
FLuc_SC	D01	4	1	CMPD	31618.8	3708.35	232.813	86.4671	0.637275	FLuc	K-1 5 mM	K-1	SC	5_mM	5	5000	21150	33.3549	33.1093	66.8907	K-1	5_mM	vs blank	0.278699
FLuc_SC	D02	4	2	CMPD	31618.8	3708.35	232.813	86.4671	0.637275	FLuc	K-1 5 mM	K-1	SC	5_mM	5	5000	22925	27.6995	27.4956	72.5044			vs ctrl neg	0.00303884
FLuc_SC	D03	4	3	CMPD	31618.8	3708.35	232.813	86.4671	0.637275	FLuc	K-1 5 mM	K-1	SC	5_mM	5	5000	18075	43.1523	42.8346	57.1654			vs ctrl pos	0.00474172
FLuc_SC	K16	11	16	CMPD	31618.8	3708.35	232.813	86.4671	0.637275	FLuc	K-2 0.01 mM	K-2	SC	0.01_mM	0.01	10	25625	19.0969	18.9563	81.0437	K-2	0.01_mM	vs blank	0.0447299
FLuc_SC	K17	11	17	CMPD	31618.8	3708.35	232.813	86.4671	0.637275	FLuc	K-2 0.01 mM	K-2	SC	0.01_mM	0.01	10	26700	15.6718	15.5564	84.4436			vs ctrl neg	7.64674e-05
FLuc_SC	K18	11	18	CMPD	31618.8	3708.35	232.813	86.4671	0.637275	FLuc	K-2 0.01 mM	K-2	SC	0.01_mM	0.01	10	24800	21.7255	21.5655	78.4345			vs ctrl pos	0.000457515
FLuc_SC	K13	11	13	CMPD	31618.8	3708.35	232.813	86.4671	0.637275	FLuc	K-2 1 mM	K-2	SC	1_mM	1	1000	29375	7.1489	7.09626	92.9037	K-2	1_mM	vs blank	0.0449196
FLuc_SC	K14	11	14	CMPD	31618.8	3708.35	232.813	86.4671	0.637275	FLuc	K-2 1 mM	K-2	SC	1_mM	1	1000	26625	15.9108	15.7936	84.2064			vs ctrl neg	0.0297827
FLuc_SC	K15	11	15	CMPD	31618.8	3708.35	232.813	86.4671	0.637275	FLuc	K-2 1 mM	K-2	SC	1_mM	1	1000	25425	19.7342	19.5889	80.4111			vs ctrl pos	0.00187674
FLuc_SC	K10	11	10	CMPD	31618.8	3708.35	232.813	86.4671	0.637275	FLuc	K-2 5 mM	K-2	SC	5_mM	5	5000	13875	56.5341	56.1178	43.8822	K-2	5_mM	vs blank	0.0270582
FLuc_SC	K11	11	11	CMPD	31618.8	3708.35	232.813	86.4671	0.637275	FLuc	K-2 5 mM	K-2	SC	5_mM	5	5000	14050	55.9765	55.5643	44.4357			vs ctrl neg	0.00155531
FLuc_SC	K12	11	12	CMPD	31618.8	3708.35	232.813	86.4671	0.637275	FLuc	K-2 5 mM	K-2	SC	5_mM	5	5000	18700	41.1609	40.8579	59.1421			vs ctrl pos	0.0104735
FLuc_SC	N07	14	7	CMPD	31618.8	3708.35	232.813	86.4671	0.637275	FLuc	Li 0.01 mM	Li	SC	0.01_mM	0.01	10	29025	8.26405	8.2032	91.7968	Li	0.01_mM	vs blank	0.00683646
FLuc_SC	N08	14	8	CMPD	31618.8	3708.35	232.813	86.4671	0.637275	FLuc	Li 0.01 mM	Li	SC	0.01_mM	0.01	10	31250	1.17489	1.16624	98.8338			vs ctrl neg	0.146279
FLuc_SC	N09	14	9	CMPD	31618.8	3708.35	232.813	86.4671	0.637275	FLuc	Li 0.01 mM	Li	SC	0.01_mM	0.01	10	27975	11.6095	11.524	88.476			vs ctrl pos	0.00108719
FLuc_SC	N04	14	4	CMPD	31618.8	3708.35	232.813	86.4671	0.637275	FLuc	Li 1 mM	Li	SC	1_mM	1	1000	28500	9.93678	9.86361	90.1364	Li	1_mM	vs blank	0.0225113
FLuc_SC	N05	14	5	CMPD	31618.8	3708.35	232.813	86.4671	0.637275	FLuc	Li 1 mM	Li	SC	1_mM	1	1000	25475	19.5748	19.4307	80.5693			vs ctrl neg	0.0085356
FLuc_SC	N06	14	6	CMPD	31618.8	3708.35	232.813	86.4671	0.637275	FLuc	Li 1 mM	Li	SC	1_mM	1	1000	27375	13.5212	13.4216	86.5784			vs ctrl pos	0.00106995
FLuc_SC	N01	14	1	CMPD	31618.8	3708.35	232.813	86.4671	0.637275	FLuc	Li 5 mM	Li	SC	5_mM	5	5000	23425	26.1064	25.9142	74.0858	Li	5_mM	vs blank	0.482338
FLuc_SC	N02	14	2	CMPD	31618.8	3708.35	232.813	86.4671	0.637275	FLuc	Li 5 mM	Li	SC	5_mM	5	5000	22775	28.1774	27.97	72.03			vs ctrl neg	1.22835e-06
FLuc_SC	N03	14	3	CMPD	31618.8	3708.35	232.813	86.4671	0.637275	FLuc	Li 5 mM	Li	SC	5_mM	5	5000	24475	22.761	22.5934	77.4066			vs ctrl pos	0.000440491
FLuc_SC	M07	13	7	CMPD	31618.8	3708.35	232.813	86.4671	0.637275	FLuc	Mg 0.01 mM	Mg	SC	0.01_mM	0.01	10	20925	34.0718	33.8209	66.1791	Mg	0.01_mM	vs blank	0.882811
FLuc_SC	M08	13	8	CMPD	31618.8	3708.35	232.813	86.4671	0.637275	FLuc	Mg 0.01 mM	Mg	SC	0.01_mM	0.01	10	22000	30.6467	30.421	69.579			vs ctrl neg	0.00195224
FLuc_SC	M09	13	9	CMPD	31618.8	3708.35	232.813	86.4671	0.637275	FLuc	Mg 0.01 mM	Mg	SC	0.01_mM	0.01	10	24900	21.4069	21.2493	78.7507			vs ctrl pos	0.00279534
FLuc_SC	M04	13	4	CMPD	31618.8	3708.35	232.813	86.4671	0.637275	FLuc	Mg 1 mM	Mg	SC	1_mM	1	1000	23300	26.5047	26.3095	73.6905	Mg	1_mM	vs blank	0.345431
FLuc_SC	M05	13	5	CMPD	31618.8	3708.35	232.813	86.4671	0.637275	FLuc	Mg 1 mM	Mg	SC	1_mM	1	1000	20025	36.9393	36.6673	63.3327			vs ctrl neg	0.000157566
FLuc_SC	M06	13	6	CMPD	31618.8	3708.35	232.813	86.4671	0.637275	FLuc	Mg 1 mM	Mg	SC	1_mM	1	1000	21200	33.1956	32.9512	67.0488			vs ctrl pos	0.00201193
FLuc_SC	M01	13	1	CMPD	31618.8	3708.35	232.813	86.4671	0.637275	FLuc	Mg 5 mM	Mg	SC	5_mM	5	5000	17575	44.7454	44.4159	55.5841	Mg	5_mM	vs blank	0.0103122
FLuc_SC	M02	13	2	CMPD	31618.8	3708.35	232.813	86.4671	0.637275	FLuc	Mg 5 mM	Mg	SC	5_mM	5	5000	14125	55.7375	55.3271	44.6729			vs ctrl neg	0.000213809
FLuc_SC	M03	13	3	CMPD	31618.8	3708.35	232.813	86.4671	0.637275	FLuc	Mg 5 mM	Mg	SC	5_mM	5	5000	13550	57.5696	57.1457	42.8543			vs ctrl pos	0.00707344
FLuc_SC	C07	3	7	CMPD	31618.8	3708.35	232.813	86.4671	0.637275	FLuc	Mn(II) 0.01 mM	Mn(II)	SC	0.01_mM	0.01	10	26875	15.1143	15.003	84.997	Mn(II)	0.01_mM	vs blank	0.0477482
FLuc_SC	C08	3	8	CMPD	31618.8	3708.35	232.813	86.4671	0.637275	FLuc	Mn(II) 0.01 mM	Mn(II)	SC	0.01_mM	0.01	10	24400	23	22.8306	77.1694			vs ctrl neg	0.00250379
FLuc_SC	C09	3	9	CMPD	31618.8	3708.35	232.813	86.4671	0.637275	FLuc	Mn(II) 0.01 mM	Mn(II)	SC	0.01_mM	0.01	10	27075	14.477	14.3704	85.6296			vs ctrl pos	0.00109585
FLuc_SC	C04	3	4	CMPD	31618.8	3708.35	232.813	86.4671	0.637275	FLuc	Mn(II) 1 mM	Mn(II)	SC	1_mM	1	1000	24675	22.1238	21.9609	78.0391	Mn(II)	1_mM	vs blank	0.198238
FLuc_SC	C05	3	5	CMPD	31618.8	3708.35	232.813	86.4671	0.637275	FLuc	Mn(II) 1 mM	Mn(II)	SC	1_mM	1	1000	25325	20.0528	19.9051	80.0949			vs ctrl neg	3.05749e-05
FLuc_SC	C06	3	6	CMPD	31618.8	3708.35	232.813	86.4671	0.637275	FLuc	Mn(II) 1 mM	Mn(II)	SC	1_mM	1	1000	23175	26.903	26.7049	73.2951			vs ctrl pos	0.000684969
FLuc_SC	C01	3	1	CMPD	31618.8	3708.35	232.813	86.4671	0.637275	FLuc	Mn(II) 5 mM	Mn(II)	SC	5_mM	5	5000	21100	33.5142	33.2674	66.7326	Mn(II)	5_mM	vs blank	0.0668205
FLuc_SC	C02	3	2	CMPD	31618.8	3708.35	232.813	86.4671	0.637275	FLuc	Mn(II) 5 mM	Mn(II)	SC	5_mM	5	5000	16875	46.9757	46.6298	53.3702			vs ctrl neg	0.00183063
FLuc_SC	C03	3	3	CMPD	31618.8	3708.35	232.813	86.4671	0.637275	FLuc	Mn(II) 5 mM	Mn(II)	SC	5_mM	5	5000	16500	48.1705	47.8158	52.1842			vs ctrl pos	0.00669186
FLuc_SC	O16	15	16	CMPD	31618.8	3708.35	232.813	86.4671	0.637275	FLuc	MQW/ACN 0.01 mM	MQW/ACN	SC	0.01_mM	0.01	10	25525	19.4155	19.2726	80.7274	MQW/ACN	0.01_mM	vs blank	0.206439
FLuc_SC	O17	15	17	CMPD	31618.8	3708.35	232.813	86.4671	0.637275	FLuc	MQW/ACN 0.01 mM	MQW/ACN	SC	0.01_mM	0.01	10	25575	19.2562	19.1144	80.8856			vs ctrl neg	0.000909479
FLuc_SC	O18	15	18	CMPD	31618.8	3708.35	232.813	86.4671	0.637275	FLuc	MQW/ACN 0.01 mM	MQW/ACN	SC	0.01_mM	0.01	10	22825	28.0181	27.8118	72.1882			vs ctrl pos	0.00137484
FLuc_SC	O13	15	13	CMPD	31618.8	3708.35	232.813	86.4671	0.637275	FLuc	MQW/ACN 1 mM	MQW/ACN	SC	1_mM	1	1000	18625	41.3999	41.0951	58.9049	MQW/ACN	1_mM	vs blank	0.0302097
FLuc_SC	O14	15	14	CMPD	31618.8	3708.35	232.813	86.4671	0.637275	FLuc	MQW/ACN 1 mM	MQW/ACN	SC	1_mM	1	1000	19625	38.2138	37.9324	62.0676			vs ctrl neg	4.50316e-10
FLuc_SC	O15	15	15	CMPD	31618.8	3708.35	232.813	86.4671	0.637275	FLuc	MQW/ACN 1 mM	MQW/ACN	SC	1_mM	1	1000	19450	38.7713	38.4859	61.5141			vs ctrl pos	0.000247081
FLuc_SC	O10	15	10	CMPD	31618.8	3708.35	232.813	86.4671	0.637275	FLuc	MQW/ACN 5 mM	MQW/ACN	SC	5_mM	5	5000	7975	75.3323	74.7776	25.2224	MQW/ACN	5_mM	vs blank	0.000245482
FLuc_SC	O11	15	11	CMPD	31618.8	3708.35	232.813	86.4671	0.637275	FLuc	MQW/ACN 5 mM	MQW/ACN	SC	5_mM	5	5000	10650	66.8094	66.3175	33.6825			vs ctrl neg	1.60561e-08
FLuc_SC	O12	15	12	CMPD	31618.8	3708.35	232.813	86.4671	0.637275	FLuc	MQW/ACN 5 mM	MQW/ACN	SC	5_mM	5	5000	8875	72.4648	71.9312	28.0688			vs ctrl pos	0.00761334
FLuc_SC	G07	7	7	CMPD	31618.8	3708.35	232.813	86.4671	0.637275	FLuc	Na-1 0.01 mM	Na-1	SC	0.01_mM	0.01	10	26300	16.9463	16.8215	83.1785	Na-1	0.01_mM	vs blank	0.199679
FLuc_SC	G08	7	8	CMPD	31618.8	3708.35	232.813	86.4671	0.637275	FLuc	Na-1 0.01 mM	Na-1	SC	0.01_mM	0.01	10	22725	28.3367	28.1281	71.8719			vs ctrl neg	0.00622616
FLuc_SC	G09	7	9	CMPD	31618.8	3708.35	232.813	86.4671	0.637275	FLuc	Na-1 0.01 mM	Na-1	SC	0.01_mM	0.01	10	26050	17.7428	17.6122	82.3878			vs ctrl pos	0.00214656
FLuc_SC	G04	7	4	CMPD	31618.8	3708.35	232.813	86.4671	0.637275	FLuc	Na-1 1 mM	Na-1	SC	1_mM	1	1000	22175	30.0891	29.8676	70.1324	Na-1	1_mM	vs blank	0.862788
FLuc_SC	G05	7	5	CMPD	31618.8	3708.35	232.813	86.4671	0.637275	FLuc	Na-1 1 mM	Na-1	SC	1_mM	1	1000	22075	30.4077	30.1838	69.8162			vs ctrl neg	6.01514e-07
FLuc_SC	G06	7	6	CMPD	31618.8	3708.35	232.813	86.4671	0.637275	FLuc	Na-1 1 mM	Na-1	SC	1_mM	1	1000	23725	25.1506	24.9654	75.0346			vs ctrl pos	0.000556346
FLuc_SC	G01	7	1	CMPD	31618.8	3708.35	232.813	86.4671	0.637275	FLuc	Na-1 5 mM	Na-1	SC	5_mM	5	5000	15725	50.6397	50.2669	49.7331	Na-1	5_mM	vs blank	0.0031342
FLuc_SC	G02	7	2	CMPD	31618.8	3708.35	232.813	86.4671	0.637275	FLuc	Na-1 5 mM	Na-1	SC	5_mM	5	5000	17200	45.9402	45.6019	54.3981			vs ctrl neg	3.6191e-07
FLuc_SC	G03	7	3	CMPD	31618.8	3708.35	232.813	86.4671	0.637275	FLuc	Na-1 5 mM	Na-1	SC	5_mM	5	5000	14475	54.6224	54.2202	45.7798			vs ctrl pos	0.00253352
FLuc_SC	J07	10	7	CMPD	31618.8	3708.35	232.813	86.4671	0.637275	FLuc	Na-2 0.01 mM	Na-2	SC	0.01_mM	0.01	10	33000	-4.40086	-4.36845	104.368	Na-2	0.01_mM	vs blank	0.00557832
FLuc_SC	J08	10	8	CMPD	31618.8	3708.35	232.813	86.4671	0.637275	FLuc	Na-2 0.01 mM	Na-2	SC	0.01_mM	0.01	10	33025	-4.48051	-4.44752	104.448			vs ctrl neg	0.141673
FLuc_SC	J09	10	9	CMPD	31618.8	3708.35	232.813	86.4671	0.637275	FLuc	Na-2 0.01 mM	Na-2	SC	0.01_mM	0.01	10	33150	-4.87878	-4.84285	104.843			vs ctrl pos	1.14174e-08
FLuc_SC	J04	10	4	CMPD	31618.8	3708.35	232.813	86.4671	0.637275	FLuc	Na-2 1 mM	Na-2	SC	1_mM	1	1000	34025	-7.66665	-7.6102	107.61	Na-2	1_mM	vs blank	0.00219104
FLuc_SC	J05	10	5	CMPD	31618.8	3708.35	232.813	86.4671	0.637275	FLuc	Na-2 1 mM	Na-2	SC	1_mM	1	1000	31375	0.776622	0.770903	99.2291			vs ctrl neg	0.741835
FLuc_SC	J06	10	6	CMPD	31618.8	3708.35	232.813	86.4671	0.637275	FLuc	Na-2 1 mM	Na-2	SC	1_mM	1	1000	30850	2.44935	2.43131	97.5687			vs ctrl pos	0.000945642
FLuc_SC	J01	10	1	CMPD	31618.8	3708.35	232.813	86.4671	0.637275	FLuc	Na-2 5 mM	Na-2	SC	5_mM	5	5000	24350	23.1593	22.9887	77.0113	Na-2	5_mM	vs blank	0.0765333
FLuc_SC	J02	10	2	CMPD	31618.8	3708.35	232.813	86.4671	0.637275	FLuc	Na-2 5 mM	Na-2	SC	5_mM	5	5000	26325	16.8666	16.7424	83.2576			vs ctrl neg	5.08391e-05
FLuc_SC	J03	10	3	CMPD	31618.8	3708.35	232.813	86.4671	0.637275	FLuc	Na-2 5 mM	Na-2	SC	5_mM	5	5000	24925	21.3272	21.1702	78.8298			vs ctrl pos	0.000542854
FLuc_SC	A07	1	7	CMPD	31618.8	3708.35	232.813	86.4671	0.637275	FLuc	Na-3 0.01 mM	Na-3	SC	0.01_mM	0.01	10	24850	21.5662	21.4074	78.5926	Na-3	0.01_mM	vs blank	0.782782
FLuc_SC	A08	1	8	CMPD	31618.8	3708.35	232.813	86.4671	0.637275	FLuc	Na-3 0.01 mM	Na-3	SC	0.01_mM	0.01	10	23500	25.8675	25.677	74.323			vs ctrl neg	0.000932075
FLuc_SC	A09	1	9	CMPD	31618.8	3708.35	232.813	86.4671	0.637275	FLuc	Na-3 0.01 mM	Na-3	SC	0.01_mM	0.01	10	21300	32.877	32.6349	67.3651			vs ctrl pos	0.00201217
FLuc_SC	A04	1	4	CMPD	31618.8	3708.35	232.813	86.4671	0.637275	FLuc	Na-3 1 mM	Na-3	SC	1_mM	1	1000	21275	32.9566	32.714	67.286	Na-3	1_mM	vs blank	0.753002
FLuc_SC	A05	1	5	CMPD	31618.8	3708.35	232.813	86.4671	0.637275	FLuc	Na-3 1 mM	Na-3	SC	1_mM	1	1000	20275	36.1428	35.8767	64.1233			vs ctrl neg	0.00731078
FLuc_SC	A06	1	6	CMPD	31618.8	3708.35	232.813	86.4671	0.637275	FLuc	Na-3 1 mM	Na-3	SC	1_mM	1	1000	25200	20.451	20.3005	79.6995			vs ctrl pos	0.00462081
FLuc_SC	A01	1	1	CMPD	31618.8	3708.35	232.813	86.4671	0.637275	FLuc	Na-3 5 mM	Na-3	SC	5_mM	5	5000	17225	45.8605	45.5228	54.4772	Na-3	5_mM	vs blank	0.00312757
FLuc_SC	A02	1	2	CMPD	31618.8	3708.35	232.813	86.4671	0.637275	FLuc	Na-3 5 mM	Na-3	SC	5_mM	5	5000	16350	48.6484	48.2902	51.7098			vs ctrl neg	3.44229e-08
FLuc_SC	A03	1	3	CMPD	31618.8	3708.35	232.813	86.4671	0.637275	FLuc	Na-3 5 mM	Na-3	SC	5_mM	5	5000	14875	53.3479	52.9551	47.0449			vs ctrl pos	0.00183432
FLuc_SC	K07	11	7	CMPD	31618.8	3708.35	232.813	86.4671	0.637275	FLuc	Ni(II) 0.01 mM	Ni(II)	SC	0.01_mM	0.01	10	24850	21.5662	21.4074	78.5926	Ni(II)	0.01_mM	vs blank	0.846051
FLuc_SC	K08	11	8	CMPD	31618.8	3708.35	232.813	86.4671	0.637275	FLuc	Ni(II) 0.01 mM	Ni(II)	SC	0.01_mM	0.01	10	20075	36.78	36.5092	63.4908			vs ctrl neg	0.00497954
FLuc_SC	K09	11	9	CMPD	31618.8	3708.35	232.813	86.4671	0.637275	FLuc	Ni(II) 0.01 mM	Ni(II)	SC	0.01_mM	0.01	10	22575	28.8147	28.6025	71.3975			vs ctrl pos	0.00380594
FLuc_SC	K04	11	4	CMPD	31618.8	3708.35	232.813	86.4671	0.637275	FLuc	Ni(II) 1 mM	Ni(II)	SC	1_mM	1	1000	75	100.503	99.7628	0.237201	Ni(II)	1_mM	vs blank	0.00110272
FLuc_SC	K05	11	5	CMPD	31618.8	3708.35	232.813	86.4671	0.637275	FLuc	Ni(II) 1 mM	Ni(II)	SC	1_mM	1	1000	125	100.344	99.6047	0.395335			vs ctrl neg	0
FLuc_SC	K06	11	6	CMPD	31618.8	3708.35	232.813	86.4671	0.637275	FLuc	Ni(II) 1 mM	Ni(II)	SC	1_mM	1	1000	275	99.8656	99.1303	0.869737			vs ctrl pos	0.341097
FLuc_SC	K01	11	1	CMPD	31618.8	3708.35	232.813	86.4671	0.637275	FLuc	Ni(II) 5 mM	Ni(II)	SC	5_mM	5	5000	200	100.105	99.3675	0.632536	Ni(II)	5_mM	vs blank	0.00116715
FLuc_SC	K02	11	2	CMPD	31618.8	3708.35	232.813	86.4671	0.637275	FLuc	Ni(II) 5 mM	Ni(II)	SC	5_mM	5	5000	150	100.264	99.5256	0.474402			vs ctrl neg	0
FLuc_SC	K03	11	3	CMPD	31618.8	3708.35	232.813	86.4671	0.637275	FLuc	Ni(II) 5 mM	Ni(II)	SC	5_mM	5	5000	200	100.105	99.3675	0.632536			vs ctrl pos	0.0986771
FLuc_SC	C16	3	16	CMPD	31618.8	3708.35	232.813	86.4671	0.637275	FLuc	Pb(II) 0.01 mM	Pb(II)	SC	0.01_mM	0.01	10	28825	8.90128	8.83574	91.1643	Pb(II)	0.01_mM	vs blank	0.00470771
FLuc_SC	C17	3	17	CMPD	31618.8	3708.35	232.813	86.4671	0.637275	FLuc	Pb(II) 0.01 mM	Pb(II)	SC	0.01_mM	0.01	10	31225	1.25454	1.24531	98.7547			vs ctrl neg	0.13512
FLuc_SC	C18	3	18	CMPD	31618.8	3708.35	232.813	86.4671	0.637275	FLuc	Pb(II) 0.01 mM	Pb(II)	SC	0.01_mM	0.01	10	28475	10.0164	9.94268	90.0573			vs ctrl pos	0.000864696
FLuc_SC	C13	3	13	CMPD	31618.8	3708.35	232.813	86.4671	0.637275	FLuc	Pb(II) 1 mM	Pb(II)	SC	1_mM	1	1000	75	100.503	99.7628	0.237201	Pb(II)	1_mM	vs blank	0.00103932
FLuc_SC	C14	3	14	CMPD	31618.8	3708.35	232.813	86.4671	0.637275	FLuc	Pb(II) 1 mM	Pb(II)	SC	1_mM	1	1000	375	99.547	98.814	1.18601			vs ctrl neg	0
FLuc_SC	C15	3	15	CMPD	31618.8	3708.35	232.813	86.4671	0.637275	FLuc	Pb(II) 1 mM	Pb(II)	SC	1_mM	1	1000	200	100.105	99.3675	0.632536			vs ctrl pos	0.871991
FLuc_SC	C10	3	10	CMPD	31618.8	3708.35	232.813	86.4671	0.637275	FLuc	Pb(II) 5 mM	Pb(II)	SC	5_mM	5	5000	150	100.264	99.5256	0.474402	Pb(II)	5_mM	vs blank	0.00114763
FLuc_SC	C11	3	11	CMPD	31618.8	3708.35	232.813	86.4671	0.637275	FLuc	Pb(II) 5 mM	Pb(II)	SC	5_mM	5	5000	125	100.344	99.6047	0.395335			vs ctrl neg	0
FLuc_SC	C12	3	12	CMPD	31618.8	3708.35	232.813	86.4671	0.637275	FLuc	Pb(II) 5 mM	Pb(II)	SC	5_mM	5	5000	50	100.582	99.8419	0.158134			vs ctrl pos	0.0239901
FLuc_SC	L07	12	7	CMPD	31618.8	3708.35	232.813	86.4671	0.637275	FLuc	Pt(II) 0.01 mM	Pt(II)	SC	0.01_mM	0.01	10	26750	15.5125	15.3983	84.6017	Pt(II)	0.01_mM	vs blank	0.0280151
FLuc_SC	L08	12	8	CMPD	31618.8	3708.35	232.813	86.4671	0.637275	FLuc	Pt(II) 0.01 mM	Pt(II)	SC	0.01_mM	0.01	10	26550	16.1497	16.0308	83.9692			vs ctrl neg	0.0450791
FLuc_SC	L09	12	9	CMPD	31618.8	3708.35	232.813	86.4671	0.637275	FLuc	Pt(II) 0.01 mM	Pt(II)	SC	0.01_mM	0.01	10	30050	4.99826	4.96145	95.0385			vs ctrl pos	0.00168669
FLuc_SC	L04	12	4	CMPD	31618.8	3708.35	232.813	86.4671	0.637275	FLuc	Pt(II) 1 mM	Pt(II)	SC	1_mM	1	1000	75	100.503	99.7628	0.237201	Pt(II)	1_mM	vs blank	0.000926328
FLuc_SC	L05	12	5	CMPD	31618.8	3708.35	232.813	86.4671	0.637275	FLuc	Pt(II) 1 mM	Pt(II)	SC	1_mM	1	1000	100	100.423	99.6837	0.316268			vs ctrl neg	0
FLuc_SC	L06	12	6	CMPD	31618.8	3708.35	232.813	86.4671	0.637275	FLuc	Pt(II) 1 mM	Pt(II)	SC	1_mM	1	1000	450	99.308	98.5768	1.42321			vs ctrl pos	0.859608
FLuc_SC	L01	12	1	CMPD	31618.8	3708.35	232.813	86.4671	0.637275	FLuc	Pt(II) 5 mM	Pt(II)	SC	5_mM	5	5000	100	100.423	99.6837	0.316268	Pt(II)	5_mM	vs blank	0.0011555
FLuc_SC	L02	12	2	CMPD	31618.8	3708.35	232.813	86.4671	0.637275	FLuc	Pt(II) 5 mM	Pt(II)	SC	5_mM	5	5000	75	100.503	99.7628	0.237201			vs ctrl neg	0
FLuc_SC	L03	12	3	CMPD	31618.8	3708.35	232.813	86.4671	0.637275	FLuc	Pt(II) 5 mM	Pt(II)	SC	5_mM	5	5000	150	100.264	99.5256	0.474402			vs ctrl pos	0.00521742
FLuc_SC	G16	7	16	CMPD	31618.8	3708.35	232.813	86.4671	0.637275	FLuc	Sn(II) 0.01 mM	Sn(II)	SC	0.01_mM	0.01	10	29925	5.39653	5.35679	94.6432	Sn(II)	0.01_mM	vs blank	0.00522569
FLuc_SC	G17	7	17	CMPD	31618.8	3708.35	232.813	86.4671	0.637275	FLuc	Sn(II) 0.01 mM	Sn(II)	SC	0.01_mM	0.01	10	27450	13.2822	13.1844	86.8156			vs ctrl neg	0.0308662
FLuc_SC	G18	7	18	CMPD	31618.8	3708.35	232.813	86.4671	0.637275	FLuc	Sn(II) 0.01 mM	Sn(II)	SC	0.01_mM	0.01	10	28725	9.21989	9.15201	90.848			vs ctrl pos	0.00062313
FLuc_SC	G13	7	13	CMPD	31618.8	3708.35	232.813	86.4671	0.637275	FLuc	Sn(II) 1 mM	Sn(II)	SC	1_mM	1	1000	75	100.503	99.7628	0.237201	Sn(II)	1_mM	vs blank	0.00115635
FLuc_SC	G14	7	14	CMPD	31618.8	3708.35	232.813	86.4671	0.637275	FLuc	Sn(II) 1 mM	Sn(II)	SC	1_mM	1	1000	125	100.344	99.6047	0.395335			vs ctrl neg	0
FLuc_SC	G15	7	15	CMPD	31618.8	3708.35	232.813	86.4671	0.637275	FLuc	Sn(II) 1 mM	Sn(II)	SC	1_mM	1	1000	150	100.264	99.5256	0.474402			vs ctrl pos	0.00734872
FLuc_SC	G10	7	10	CMPD	31618.8	3708.35	232.813	86.4671	0.637275	FLuc	Sn(II) 5 mM	Sn(II)	SC	5_mM	5	5000	200	100.105	99.3675	0.632536	Sn(II)	5_mM	vs blank	0.00116762
FLuc_SC	G11	7	11	CMPD	31618.8	3708.35	232.813	86.4671	0.637275	FLuc	Sn(II) 5 mM	Sn(II)	SC	5_mM	5	5000	150	100.264	99.5256	0.474402			vs ctrl neg	0
FLuc_SC	G12	7	12	CMPD	31618.8	3708.35	232.813	86.4671	0.637275	FLuc	Sn(II) 5 mM	Sn(II)	SC	5_mM	5	5000	175	100.184	99.4465	0.553469			vs ctrl pos	0.0451063
FLuc_SC	I07	9	7	CMPD	31618.8	3708.35	232.813	86.4671	0.637275	FLuc	Zn 0.01 mM	Zn	SC	0.01_mM	0.01	10	28325	10.4943	10.4171	89.5829	Zn	0.01_mM	vs blank	0.150202
FLuc_SC	I08	9	8	CMPD	31618.8	3708.35	232.813	86.4671	0.637275	FLuc	Zn 0.01 mM	Zn	SC	0.01_mM	0.01	10	23750	25.0709	24.8863	75.1137			vs ctrl neg	0.0212919
FLuc_SC	I09	9	9	CMPD	31618.8	3708.35	232.813	86.4671	0.637275	FLuc	Zn 0.01 mM	Zn	SC	0.01_mM	0.01	10	25225	20.3714	20.2214	79.7786			vs ctrl pos	0.00277035
FLuc_SC	I04	9	4	CMPD	31618.8	3708.35	232.813	86.4671	0.637275	FLuc	Zn 1 mM	Zn	SC	1_mM	1	1000	175	100.184	99.4465	0.553469	Zn	1_mM	vs blank	0.00113168
FLuc_SC	I05	9	5	CMPD	31618.8	3708.35	232.813	86.4671	0.637275	FLuc	Zn 1 mM	Zn	SC	1_mM	1	1000	350	99.6266	98.8931	1.10694			vs ctrl neg	0
FLuc_SC	I06	9	6	CMPD	31618.8	3708.35	232.813	86.4671	0.637275	FLuc	Zn 1 mM	Zn	SC	1_mM	1	1000	250	99.9452	99.2093	0.79067			vs ctrl pos	0.677088
FLuc_SC	I01	9	1	CMPD	31618.8	3708.35	232.813	86.4671	0.637275	FLuc	Zn 5 mM	Zn	SC	5_mM	5	5000	75	100.503	99.7628	0.237201	Zn	5_mM	vs blank	0.00115994
FLuc_SC	I02	9	2	CMPD	31618.8	3708.35	232.813	86.4671	0.637275	FLuc	Zn 5 mM	Zn	SC	5_mM	5	5000	100	100.423	99.6837	0.316268			vs ctrl neg	0
FLuc_SC	I03	9	3	CMPD	31618.8	3708.35	232.813	86.4671	0.637275	FLuc	Zn 5 mM	Zn	SC	5_mM	5	5000	125	100.344	99.6047	0.395335			vs ctrl pos	0.000221601

## Sheet: 1_FLuc H
Barcode Assay Plate	Well	Row	Column	Well type	CTRL NEG+Mean(VALUE)	CTRL NEG+Standard deviation(VALUE)	CTRL POS+Mean(VALUE)	CTRL POS+Standard deviation(VALUE)	Z'	Assay	sample description	Sample	Conditions	CONCENTRATION	Concenctration (mM)	Concenctration (uM)	VALUE	NPI	NSCh	N_VALUE				Fluc H t-test
FLuc_H	A23	1	23	CTRL NEG	6139.06	838.002	71.875	56.9173	0.557495	FLuc	CTRL NEG	CTRL NEG	H	0_mM	0	0	6325	-3.06464	-3.02876	103.029			ctrl neg vs ctrl pos	0
FLuc_H	B23	2	23	CTRL NEG	6139.06	838.002	71.875	56.9173	0.557495	FLuc	CTRL NEG	CTRL NEG	H	0_mM	0	0	7875	-28.6119	-28.2769	128.277
FLuc_H	C23	3	23	CTRL NEG	6139.06	838.002	71.875	56.9173	0.557495	FLuc	CTRL NEG	CTRL NEG	H	0_mM	0	0	4900	20.4224	20.1833	79.8167
FLuc_H	D23	4	23	CTRL NEG	6139.06	838.002	71.875	56.9173	0.557495	FLuc	CTRL NEG	CTRL NEG	H	0_mM	0	0	6850	-11.7177	-11.5806	111.581
FLuc_H	E23	5	23	CTRL NEG	6139.06	838.002	71.875	56.9173	0.557495	FLuc	CTRL NEG	CTRL NEG	H	0_mM	0	0	6925	-12.9539	-12.8022	112.802
FLuc_H	F23	6	23	CTRL NEG	6139.06	838.002	71.875	56.9173	0.557495	FLuc	CTRL NEG	CTRL NEG	H	0_mM	0	0	4900	20.4224	20.1833	79.8167
FLuc_H	G23	7	23	CTRL NEG	6139.06	838.002	71.875	56.9173	0.557495	FLuc	CTRL NEG	CTRL NEG	H	0_mM	0	0	5550	9.70899	9.59532	90.4047
FLuc_H	H23	8	23	CTRL NEG	6139.06	838.002	71.875	56.9173	0.557495	FLuc	CTRL NEG	CTRL NEG	H	0_mM	0	0	6100	0.643832	0.636294	99.3637
FLuc_H	I23	9	23	CTRL NEG	6139.06	838.002	71.875	56.9173	0.557495	FLuc	CTRL NEG	CTRL NEG	H	0_mM	0	0	6775	-10.4816	-10.3589	110.359
FLuc_H	J23	10	23	CTRL NEG	6139.06	838.002	71.875	56.9173	0.557495	FLuc	CTRL NEG	CTRL NEG	H	0_mM	0	0	6575	-7.18517	-7.10104	107.101
FLuc_H	K23	11	23	CTRL NEG	6139.06	838.002	71.875	56.9173	0.557495	FLuc	CTRL NEG	CTRL NEG	H	0_mM	0	0	5325	13.4175	13.2604	86.7396
FLuc_H	L23	12	23	CTRL NEG	6139.06	838.002	71.875	56.9173	0.557495	FLuc	CTRL NEG	CTRL NEG	H	0_mM	0	0	6025	1.87999	1.85798	98.142
FLuc_H	M23	13	23	CTRL NEG	6139.06	838.002	71.875	56.9173	0.557495	FLuc	CTRL NEG	CTRL NEG	H	0_mM	0	0	5450	11.3572	11.2242	88.7758
FLuc_H	N23	14	23	CTRL NEG	6139.06	838.002	71.875	56.9173	0.557495	FLuc	CTRL NEG	CTRL NEG	H	0_mM	0	0	6325	-3.06464	-3.02876	103.029
FLuc_H	O23	15	23	CTRL NEG	6139.06	838.002	71.875	56.9173	0.557495	FLuc	CTRL NEG	CTRL NEG	H	0_mM	0	0	6925	-12.9539	-12.8022	112.802
FLuc_H	P23	16	23	CTRL NEG	6139.06	838.002	71.875	56.9173	0.557495	FLuc	CTRL NEG	CTRL NEG	H	0_mM	0	0	5400	12.1813	12.0387	87.9613
FLuc_H	A24	1	24	CTRL POS	6139.06	838.002	71.875	56.9173	0.557495	FLuc	CTRL POS	CTRL POS	H	0_mM	0	0	175	98.3003	97.1494	2.8506
FLuc_H	B24	2	24	CTRL POS	6139.06	838.002	71.875	56.9173	0.557495	FLuc	CTRL POS	CTRL POS	H	0_mM	0	0	100	99.5364	98.3711	1.62891
FLuc_H	C24	3	24	CTRL POS	6139.06	838.002	71.875	56.9173	0.557495	FLuc	CTRL POS	CTRL POS	H	0_mM	0	0	50	100.361	99.1855	0.814457
FLuc_H	D24	4	24	CTRL POS	6139.06	838.002	71.875	56.9173	0.557495	FLuc	CTRL POS	CTRL POS	H	0_mM	0	0	125	99.1244	97.9639	2.03614
FLuc_H	E24	5	24	CTRL POS	6139.06	838.002	71.875	56.9173	0.557495	FLuc	CTRL POS	CTRL POS	H	0_mM	0	0	25	100.773	99.5928	0.407228
FLuc_H	F24	6	24	CTRL POS	6139.06	838.002	71.875	56.9173	0.557495	FLuc	CTRL POS	CTRL POS	H	0_mM	0	0	25	100.773	99.5928	0.407228
FLuc_H	G24	7	24	CTRL POS	6139.06	838.002	71.875	56.9173	0.557495	FLuc	CTRL POS	CTRL POS	H	0_mM	0	0	25	100.773	99.5928	0.407228
FLuc_H	H24	8	24	CTRL POS	6139.06	838.002	71.875	56.9173	0.557495	FLuc	CTRL POS	CTRL POS	H	0_mM	0	0	100	99.5364	98.3711	1.62891
FLuc_H	I24	9	24	CTRL POS	6139.06	838.002	71.875	56.9173	0.557495	FLuc	CTRL POS	CTRL POS	H	0_mM	0	0	25	100.773	99.5928	0.407228
FLuc_H	J24	10	24	CTRL POS	6139.06	838.002	71.875	56.9173	0.557495	FLuc	CTRL POS	CTRL POS	H	0_mM	0	0	100	99.5364	98.3711	1.62891
FLuc_H	K24	11	24	CTRL POS	6139.06	838.002	71.875	56.9173	0.557495	FLuc	CTRL POS	CTRL POS	H	0_mM	0	0	25	100.773	99.5928	0.407228
FLuc_H	L24	12	24	CTRL POS	6139.06	838.002	71.875	56.9173	0.557495	FLuc	CTRL POS	CTRL POS	H	0_mM	0	0	25	100.773	99.5928	0.407228
FLuc_H	M24	13	24	CTRL POS	6139.06	838.002	71.875	56.9173	0.557495	FLuc	CTRL POS	CTRL POS	H	0_mM	0	0	200	97.8882	96.7422	3.25783
FLuc_H	N24	14	24	CTRL POS	6139.06	838.002	71.875	56.9173	0.557495	FLuc	CTRL POS	CTRL POS	H	0_mM	0	0	25	100.773	99.5928	0.407228
FLuc_H	O24	15	24	CTRL POS	6139.06	838.002	71.875	56.9173	0.557495	FLuc	CTRL POS	CTRL POS	H	0_mM	0	0	50	100.361	99.1855	0.814457
FLuc_H	P24	16	24	CTRL POS	6139.06	838.002	71.875	56.9173	0.557495	FLuc	CTRL POS	CTRL POS	H	0_mM	0	0	75	99.9485	98.7783	1.22168
FLuc_H	H07	8	7	CMPD	6139.06	838.002	71.875	56.9173	0.557495	FLuc	Ag 0.01 mM	Ag	H	0.01_mM	0.01	10	75	99.9485	98.7783	1.22168	Ag	0.01_mM	vs ctrl neg	0
FLuc_H	H08	8	8	CMPD	6139.06	838.002	71.875	56.9173	0.557495	FLuc	Ag 0.01 mM	Ag	H	0.01_mM	0.01	10	125	99.1244	97.9639	2.03614			vs ctrl pos	0.685318
FLuc_H	H09	8	9	CMPD	6139.06	838.002	71.875	56.9173	0.557495	FLuc	Ag 0.01 mM	Ag	H	0.01_mM	0.01	10	50	100.361	99.1855	0.814457
FLuc_H	H04	8	4	CMPD	6139.06	838.002	71.875	56.9173	0.557495	FLuc	Ag 1 mM	Ag	H	1_mM	1	1000	25	100.773	99.5928	0.407228	Ag	1_mM	vs ctrl neg	0
FLuc_H	H05	8	5	CMPD	6139.06	838.002	71.875	56.9173	0.557495	FLuc	Ag 1 mM	Ag	H	1_mM	1	1000	200	97.8882	96.7422	3.25783			vs ctrl pos	0.864552
FLuc_H	H06	8	6	CMPD	6139.06	838.002	71.875	56.9173	0.557495	FLuc	Ag 1 mM	Ag	H	1_mM	1	1000	25	100.773	99.5928	0.407228
FLuc_H	H01	8	1	CMPD	6139.06	838.002	71.875	56.9173	0.557495	FLuc	Ag 5 mM	Ag	H	5_mM	5	5000	50	100.361	99.1855	0.814457	Ag	5_mM	vs ctrl neg	0
FLuc_H	H02	8	2	CMPD	6139.06	838.002	71.875	56.9173	0.557495	FLuc	Ag 5 mM	Ag	H	5_mM	5	5000	125	99.1244	97.9639	2.03614			vs ctrl pos	0.49346
FLuc_H	H03	8	3	CMPD	6139.06	838.002	71.875	56.9173	0.557495	FLuc	Ag 5 mM	Ag	H	5_mM	5	5000	100	99.5364	98.3711	1.62891
FLuc_H	P07	16	7	CMPD	6139.06	838.002	71.875	56.9173	0.557495	FLuc	Al 0.01 mM	Al	H	0.01_mM	0.01	10	5375	12.5934	12.4459	87.5541	Al	0.01_mM	vs ctrl neg	0.0157576
FLuc_H	P08	16	8	CMPD	6139.06	838.002	71.875	56.9173	0.557495	FLuc	Al 0.01 mM	Al	H	0.01_mM	0.01	10	4425	28.2514	27.9206	72.0794			vs ctrl pos	0.00336956
FLuc_H	P09	16	9	CMPD	6139.06	838.002	71.875	56.9173	0.557495	FLuc	Al 0.01 mM	Al	H	0.01_mM	0.01	10	4725	23.3067	23.0339	76.9661
FLuc_H	P04	16	4	CMPD	6139.06	838.002	71.875	56.9173	0.557495	FLuc	Al 1 mM	Al	H	1_mM	1	1000	25	100.773	99.5928	0.407228	Al	1_mM	vs ctrl neg	0
FLuc_H	P05	16	5	CMPD	6139.06	838.002	71.875	56.9173	0.557495	FLuc	Al 1 mM	Al	H	1_mM	1	1000	25	100.773	99.5928	0.407228			vs ctrl pos	0.22075
FLuc_H	P06	16	6	CMPD	6139.06	838.002	71.875	56.9173	0.557495	FLuc	Al 1 mM	Al	H	1_mM	1	1000	75	99.9485	98.7783	1.22168
FLuc_H	P01	16	1	CMPD	6139.06	838.002	71.875	56.9173	0.557495	FLuc	Al 5 mM	Al	H	5_mM	5	5000	25	100.773	99.5928	0.407228	Al	5_mM	vs ctrl neg	0
FLuc_H	P02	16	2	CMPD	6139.06	838.002	71.875	56.9173	0.557495	FLuc	Al 5 mM	Al	H	5_mM	5	5000	25	100.773	99.5928	0.407228			vs ctrl pos	0.0343686
FLuc_H	P03	16	3	CMPD	6139.06	838.002	71.875	56.9173	0.557495	FLuc	Al 5 mM	Al	H	5_mM	5	5000	50	100.361	99.1855	0.814457
FLuc_H	O07	15	7	CMPD	6139.06	838.002	71.875	56.9173	0.557495	FLuc	Ca 0.01 mM	Ca	H	0.01_mM	0.01	10	4875	20.8344	20.5905	79.4095	Ca	0.01_mM	vs ctrl neg	0.0116423
FLuc_H	O08	15	8	CMPD	6139.06	838.002	71.875	56.9173	0.557495	FLuc	Ca 0.01 mM	Ca	H	0.01_mM	0.01	10	4325	29.8996	29.5495	70.4505			vs ctrl pos	0.00631007
FLuc_H	O09	15	9	CMPD	6139.06	838.002	71.875	56.9173	0.557495	FLuc	Ca 0.01 mM	Ca	H	0.01_mM	0.01	10	3700	40.2009	39.7302	60.2698
FLuc_H	O04	15	4	CMPD	6139.06	838.002	71.875	56.9173	0.557495	FLuc	Ca 1 mM	Ca	H	1_mM	1	1000	3650	41.025	40.5447	59.4553	Ca	1_mM	vs ctrl neg	0.0392571
FLuc_H	O05	15	5	CMPD	6139.06	838.002	71.875	56.9173	0.557495	FLuc	Ca 1 mM	Ca	H	1_mM	1	1000	5125	16.7139	16.5182	83.4818			vs ctrl pos	0.0148328
FLuc_H	O06	15	6	CMPD	6139.06	838.002	71.875	56.9173	0.557495	FLuc	Ca 1 mM	Ca	H	1_mM	1	1000	3600	41.8491	41.3591	58.6409
FLuc_H	O01	15	1	CMPD	6139.06	838.002	71.875	56.9173	0.557495	FLuc	Ca 5 mM	Ca	H	5_mM	5	5000	1925	69.4566	68.6434	31.3566	Ca	5_mM	vs ctrl neg	0
FLuc_H	O02	15	2	CMPD	6139.06	838.002	71.875	56.9173	0.557495	FLuc	Ca 5 mM	Ca	H	5_mM	5	5000	1600	74.8133	73.9374	26.0626			vs ctrl pos	0.00275425
FLuc_H	O03	15	3	CMPD	6139.06	838.002	71.875	56.9173	0.557495	FLuc	Ca 5 mM	Ca	H	5_mM	5	5000	1850	70.6928	69.8651	30.1349
FLuc_H	E16	5	16	CMPD	6139.06	838.002	71.875	56.9173	0.557495	FLuc	Cd 0.01 mM	Cd	H	0.01_mM	0.01	10	275	96.6521	95.5205	4.47951	Cd	0.01_mM	vs ctrl neg	0
FLuc_H	E17	5	17	CMPD	6139.06	838.002	71.875	56.9173	0.557495	FLuc	Cd 0.01 mM	Cd	H	0.01_mM	0.01	10	100	99.5364	98.3711	1.62891			vs ctrl pos	0.33943
FLuc_H	E18	5	18	CMPD	6139.06	838.002	71.875	56.9173	0.557495	FLuc	Cd 0.01 mM	Cd	H	0.01_mM	0.01	10	75	99.9485	98.7783	1.22168
FLuc_H	E13	5	13	CMPD	6139.06	838.002	71.875	56.9173	0.557495	FLuc	Cd 1 mM	Cd	H	1_mM	1	1000	75	99.9485	98.7783	1.22168	Cd	1_mM	vs ctrl neg	0
FLuc_H	E14	5	14	CMPD	6139.06	838.002	71.875	56.9173	0.557495	FLuc	Cd 1 mM	Cd	H	1_mM	1	1000	100	99.5364	98.3711	1.62891			vs ctrl pos	0.85253
FLuc_H	E15	5	15	CMPD	6139.06	838.002	71.875	56.9173	0.557495	FLuc	Cd 1 mM	Cd	H	1_mM	1	1000	25	100.773	99.5928	0.407228
FLuc_H	E10	5	10	CMPD	6139.06	838.002	71.875	56.9173	0.557495	FLuc	Cd 5 mM	Cd	H	5_mM	5	5000	100	99.5364	98.3711	1.62891	Cd	5_mM	vs ctrl neg	0
FLuc_H	E11	5	11	CMPD	6139.06	838.002	71.875	56.9173	0.557495	FLuc	Cd 5 mM	Cd	H	5_mM	5	5000	25	100.773	99.5928	0.407228			vs ctrl pos	0.85253
FLuc_H	E12	5	12	CMPD	6139.06	838.002	71.875	56.9173	0.557495	FLuc	Cd 5 mM	Cd	H	5_mM	5	5000	75	99.9485	98.7783	1.22168
FLuc_H	F07	6	7	CMPD	6139.06	838.002	71.875	56.9173	0.557495	FLuc	Co(II) 0.01 mM	Co(II)	H	0.01_mM	0.01	10	5825	5.17641	5.11581	94.8842	Co(II)	0.01_mM	vs ctrl neg	0.82199
FLuc_H	F08	6	8	CMPD	6139.06	838.002	71.875	56.9173	0.557495	FLuc	Co(II) 0.01 mM	Co(II)	H	0.01_mM	0.01	10	5125	16.7139	16.5182	83.4818			vs ctrl pos	0.00863487
FLuc_H	F09	6	9	CMPD	6139.06	838.002	71.875	56.9173	0.557495	FLuc	Co(II) 0.01 mM	Co(II)	H	0.01_mM	0.01	10	7025	-14.6021	-14.4312	114.431
FLuc_H	F04	6	4	CMPD	6139.06	838.002	71.875	56.9173	0.557495	FLuc	Co(II) 1 mM	Co(II)	H	1_mM	1	1000	2600	58.3312	57.6483	42.3517	Co(II)	1_mM	vs ctrl neg	3.92163e-05
FLuc_H	F05	6	5	CMPD	6139.06	838.002	71.875	56.9173	0.557495	FLuc	Co(II) 1 mM	Co(II)	H	1_mM	1	1000	2900	53.3866	52.7615	47.2385			vs ctrl pos	0.00933265
FLuc_H	F06	6	6	CMPD	6139.06	838.002	71.875	56.9173	0.557495	FLuc	Co(II) 1 mM	Co(II)	H	1_mM	1	1000	2075	66.9843	66.2001	33.7999
FLuc_H	F01	6	1	CMPD	6139.06	838.002	71.875	56.9173	0.557495	FLuc	Co(II) 5 mM	Co(II)	H	5_mM	5	5000	150	98.7123	97.5566	2.44337	Co(II)	5_mM	vs ctrl neg	0
FLuc_H	F02	6	2	CMPD	6139.06	838.002	71.875	56.9173	0.557495	FLuc	Co(II) 5 mM	Co(II)	H	5_mM	5	5000	350	95.4159	94.2988	5.7012			vs ctrl pos	0.107794
FLuc_H	F03	6	3	CMPD	6139.06	838.002	71.875	56.9173	0.557495	FLuc	Co(II) 5 mM	Co(II)	H	5_mM	5	5000	200	97.8882	96.7422	3.25783
FLuc_H	I16	9	16	CMPD	6139.06	838.002	71.875	56.9173	0.557495	FLuc	Cs 0.01 mM	Cs	H	0.01_mM	0.01	10	6225	-1.41643	-1.39985	101.4	Cs	0.01_mM	vs ctrl neg	0.211115
FLuc_H	I17	9	17	CMPD	6139.06	838.002	71.875	56.9173	0.557495	FLuc	Cs 0.01 mM	Cs	H	0.01_mM	0.01	10	4500	27.0152	26.6989	73.3011			vs ctrl pos	0.00974605
FLuc_H	I18	9	18	CMPD	6139.06	838.002	71.875	56.9173	0.557495	FLuc	Cs 0.01 mM	Cs	H	0.01_mM	0.01	10	4975	19.1862	18.9616	81.0384
FLuc_H	I13	9	13	CMPD	6139.06	838.002	71.875	56.9173	0.557495	FLuc	Cs 1 mM	Cs	H	1_mM	1	1000	6475	-5.53696	-5.47213	105.472	Cs	1_mM	vs ctrl neg	0.417155
FLuc_H	I14	9	14	CMPD	6139.06	838.002	71.875	56.9173	0.557495	FLuc	Cs 1 mM	Cs	H	1_mM	1	1000	4750	22.8947	22.6266	77.3734			vs ctrl pos	0.00791102
FLuc_H	I15	9	15	CMPD	6139.06	838.002	71.875	56.9173	0.557495	FLuc	Cs 1 mM	Cs	H	1_mM	1	1000	5650	8.06078	7.9664	92.0336
FLuc_H	I10	9	10	CMPD	6139.06	838.002	71.875	56.9173	0.557495	FLuc	Cs 5 mM	Cs	H	5_mM	5	5000	4550	26.1911	25.8844	74.1156	Cs	5_mM	vs ctrl neg	0.00080997
FLuc_H	I11	9	11	CMPD	6139.06	838.002	71.875	56.9173	0.557495	FLuc	Cs 5 mM	Cs	H	5_mM	5	5000	4975	19.1862	18.9616	81.0384			vs ctrl pos	0.00111564
FLuc_H	I12	9	12	CMPD	6139.06	838.002	71.875	56.9173	0.557495	FLuc	Cs 5 mM	Cs	H	5_mM	5	5000	5100	17.1259	16.9254	83.0746
FLuc_H	D16	4	16	CMPD	6139.06	838.002	71.875	56.9173	0.557495	FLuc	Cu(I) 0.01 mM	Cu(I)	H	0.01_mM	0.01	10	50	100.361	99.1855	0.814457	Cu(I)	0.01_mM	vs ctrl neg	0
FLuc_H	D17	4	17	CMPD	6139.06	838.002	71.875	56.9173	0.557495	FLuc	Cu(I) 0.01 mM	Cu(I)	H	0.01_mM	0.01	10	25	100.773	99.5928	0.407228			vs ctrl pos	0.0343686
FLuc_H	D18	4	18	CMPD	6139.06	838.002	71.875	56.9173	0.557495	FLuc	Cu(I) 0.01 mM	Cu(I)	H	0.01_mM	0.01	10	25	100.773	99.5928	0.407228
FLuc_H	D13	4	13	CMPD	6139.06	838.002	71.875	56.9173	0.557495	FLuc	Cu(I) 1 mM	Cu(I)	H	1_mM	1	1000	25	100.773	99.5928	0.407228	Cu(I)	1_mM	vs ctrl neg	0
FLuc_H	D14	4	14	CMPD	6139.06	838.002	71.875	56.9173	0.557495	FLuc	Cu(I) 1 mM	Cu(I)	H	1_mM	1	1000	25	100.773	99.5928	0.407228			vs ctrl pos	0.00491652
FLuc_H	D15	4	15	CMPD	6139.06	838.002	71.875	56.9173	0.557495	FLuc	Cu(I) 1 mM	Cu(I)	H	1_mM	1	1000	25	100.773	99.5928	0.407228
FLuc_H	D10	4	10	CMPD	6139.06	838.002	71.875	56.9173	0.557495	FLuc	Cu(I) 5 mM	Cu(I)	H	5_mM	5	5000	25	100.773	99.5928	0.407228	Cu(I)	5_mM	vs ctrl neg	0
FLuc_H	D11	4	11	CMPD	6139.06	838.002	71.875	56.9173	0.557495	FLuc	Cu(I) 5 mM	Cu(I)	H	5_mM	5	5000	25	100.773	99.5928	0.407228			vs ctrl pos	0.22075
FLuc_H	D12	4	12	CMPD	6139.06	838.002	71.875	56.9173	0.557495	FLuc	Cu(I) 5 mM	Cu(I)	H	5_mM	5	5000	75	99.9485	98.7783	1.22168
FLuc_H	B07	2	7	CMPD	6139.06	838.002	71.875	56.9173	0.557495	FLuc	Cu(II) 0.01 mM	Cu(II)	H	0.01_mM	0.01	10	225	97.4762	96.3349	3.66505	Cu(II)	0.01_mM	vs ctrl neg	0
FLuc_H	B08	2	8	CMPD	6139.06	838.002	71.875	56.9173	0.557495	FLuc	Cu(II) 0.01 mM	Cu(II)	H	0.01_mM	0.01	10	100	99.5364	98.3711	1.62891			vs ctrl pos	0.125073
FLuc_H	B09	2	9	CMPD	6139.06	838.002	71.875	56.9173	0.557495	FLuc	Cu(II) 0.01 mM	Cu(II)	H	0.01_mM	0.01	10	150	98.7123	97.5566	2.44337
FLuc_H	B04	2	4	CMPD	6139.06	838.002	71.875	56.9173	0.557495	FLuc	Cu(II) 1 mM	Cu(II)	H	1_mM	1	1000	25	100.773	99.5928	0.407228	Cu(II)	1_mM	vs ctrl neg	0
FLuc_H	B05	2	5	CMPD	6139.06	838.002	71.875	56.9173	0.557495	FLuc	Cu(II) 1 mM	Cu(II)	H	1_mM	1	1000	25	100.773	99.5928	0.407228			vs ctrl pos	0.00491652
FLuc_H	B06	2	6	CMPD	6139.06	838.002	71.875	56.9173	0.557495	FLuc	Cu(II) 1 mM	Cu(II)	H	1_mM	1	1000	25	100.773	99.5928	0.407228
FLuc_H	B01	2	1	CMPD	6139.06	838.002	71.875	56.9173	0.557495	FLuc	Cu(II) 5 mM	Cu(II)	H	5_mM	5	5000	50	100.361	99.1855	0.814457	Cu(II)	5_mM	vs ctrl neg	0
FLuc_H	B02	2	2	CMPD	6139.06	838.002	71.875	56.9173	0.557495	FLuc	Cu(II) 5 mM	Cu(II)	H	5_mM	5	5000	100	99.5364	98.3711	1.62891			vs ctrl pos	0.633543
FLuc_H	B03	2	3	CMPD	6139.06	838.002	71.875	56.9173	0.557495	FLuc	Cu(II) 5 mM	Cu(II)	H	5_mM	5	5000	25	100.773	99.5928	0.407228
FLuc_H	B16	2	16	CMPD	6139.06	838.002	71.875	56.9173	0.557495	FLuc	Fe(II)-1 0.01 mM	Fe(II)-1	H	0.01_mM	0.01	10	1750	72.341	71.494	28.506	Fe(II)-1	0.01_mM	vs ctrl neg	0
FLuc_H	B17	2	17	CMPD	6139.06	838.002	71.875	56.9173	0.557495	FLuc	Fe(II)-1 0.01 mM	Fe(II)-1	H	0.01_mM	0.01	10	1775	71.9289	71.0868	28.9132			vs ctrl pos	0.00194619
FLuc_H	B18	2	18	CMPD	6139.06	838.002	71.875	56.9173	0.557495	FLuc	Fe(II)-1 0.01 mM	Fe(II)-1	H	0.01_mM	0.01	10	2025	67.8084	67.0145	32.9855
FLuc_H	B13	2	13	CMPD	6139.06	838.002	71.875	56.9173	0.557495	FLuc	Fe(II)-1 1 mM	Fe(II)-1	H	1_mM	1	1000	50	100.361	99.1855	0.814457	Fe(II)-1	1_mM	vs ctrl neg	0
FLuc_H	B14	2	14	CMPD	6139.06	838.002	71.875	56.9173	0.557495	FLuc	Fe(II)-1 1 mM	Fe(II)-1	H	1_mM	1	1000	125	99.1244	97.9639	2.03614			vs ctrl pos	0.49346
FLuc_H	B15	2	15	CMPD	6139.06	838.002	71.875	56.9173	0.557495	FLuc	Fe(II)-1 1 mM	Fe(II)-1	H	1_mM	1	1000	100	99.5364	98.3711	1.62891
FLuc_H	B10	2	10	CMPD	6139.06	838.002	71.875	56.9173	0.557495	FLuc	Fe(II)-1 5 mM	Fe(II)-1	H	5_mM	5	5000	25	100.773	99.5928	0.407228	Fe(II)-1	5_mM	vs ctrl neg	0
FLuc_H	B11	2	11	CMPD	6139.06	838.002	71.875	56.9173	0.557495	FLuc	Fe(II)-1 5 mM	Fe(II)-1	H	5_mM	5	5000	75	99.9485	98.7783	1.22168			vs ctrl pos	0.22075
FLuc_H	B12	2	12	CMPD	6139.06	838.002	71.875	56.9173	0.557495	FLuc	Fe(II)-1 5 mM	Fe(II)-1	H	5_mM	5	5000	25	100.773	99.5928	0.407228
FLuc_H	O16	15	16	CMPD	6139.06	838.002	71.875	56.9173	0.557495	FLuc	Fe(II)-2 0.01 mM	Fe(II)-2	H	0.01_mM	0.01	10	1400	78.1097	77.1952	22.8048	Fe(II)-2	0.01_mM	vs ctrl neg	1.37798e-05
FLuc_H	O17	15	17	CMPD	6139.06	838.002	71.875	56.9173	0.557495	FLuc	Fe(II)-2 0.01 mM	Fe(II)-2	H	0.01_mM	0.01	10	1700	73.1651	72.3085	27.6915			vs ctrl pos	0.0191628
FLuc_H	O18	15	18	CMPD	6139.06	838.002	71.875	56.9173	0.557495	FLuc	Fe(II)-2 0.01 mM	Fe(II)-2	H	0.01_mM	0.01	10	2225	64.512	63.7567	36.2433
FLuc_H	O13	15	13	CMPD	6139.06	838.002	71.875	56.9173	0.557495	FLuc	Fe(II)-2 1 mM	Fe(II)-2	H	1_mM	1	1000	100	99.5364	98.3711	1.62891	Fe(II)-2	1_mM	vs ctrl neg	0
FLuc_H	O14	15	14	CMPD	6139.06	838.002	71.875	56.9173	0.557495	FLuc	Fe(II)-2 1 mM	Fe(II)-2	H	1_mM	1	1000	100	99.5364	98.3711	1.62891			vs ctrl pos	0.0437175
FLuc_H	O15	15	15	CMPD	6139.06	838.002	71.875	56.9173	0.557495	FLuc	Fe(II)-2 1 mM	Fe(II)-2	H	1_mM	1	1000	125	99.1244	97.9639	2.03614
FLuc_H	O10	15	10	CMPD	6139.06	838.002	71.875	56.9173	0.557495	FLuc	Fe(II)-2 5 mM	Fe(II)-2	H	5_mM	5	5000	100	99.5364	98.3711	1.62891	Fe(II)-2	5_mM	vs ctrl neg	0
FLuc_H	O11	15	11	CMPD	6139.06	838.002	71.875	56.9173	0.557495	FLuc	Fe(II)-2 5 mM	Fe(II)-2	H	5_mM	5	5000	25	100.773	99.5928	0.407228			vs ctrl pos	0.495514
FLuc_H	O12	15	12	CMPD	6139.06	838.002	71.875	56.9173	0.557495	FLuc	Fe(II)-2 5 mM	Fe(II)-2	H	5_mM	5	5000	25	100.773	99.5928	0.407228
FLuc_H	M16	13	16	CMPD	6139.06	838.002	71.875	56.9173	0.557495	FLuc	Fe(II)-3 0.01 mM	Fe(II)-3	H	0.01_mM	0.01	10	500	92.9436	91.8554	8.14457	Fe(II)-3	0.01_mM	vs ctrl neg	0
FLuc_H	M17	13	17	CMPD	6139.06	838.002	71.875	56.9173	0.557495	FLuc	Fe(II)-3 0.01 mM	Fe(II)-3	H	0.01_mM	0.01	10	525	92.5315	91.4482	8.55179			vs ctrl pos	0.0463512
FLuc_H	M18	13	18	CMPD	6139.06	838.002	71.875	56.9173	0.557495	FLuc	Fe(II)-3 0.01 mM	Fe(II)-3	H	0.01_mM	0.01	10	900	86.3508	85.3398	14.6602
FLuc_H	M13	13	13	CMPD	6139.06	838.002	71.875	56.9173	0.557495	FLuc	Fe(II)-3 1 mM	Fe(II)-3	H	1_mM	1	1000	75	99.9485	98.7783	1.22168	Fe(II)-3	1_mM	vs ctrl neg	0
FLuc_H	M14	13	14	CMPD	6139.06	838.002	71.875	56.9173	0.557495	FLuc	Fe(II)-3 1 mM	Fe(II)-3	H	1_mM	1	1000	50	100.361	99.1855	0.814457			vs ctrl pos	0.756657
FLuc_H	M15	13	15	CMPD	6139.06	838.002	71.875	56.9173	0.557495	FLuc	Fe(II)-3 1 mM	Fe(II)-3	H	1_mM	1	1000	75	99.9485	98.7783	1.22168
FLuc_H	M10	13	10	CMPD	6139.06	838.002	71.875	56.9173	0.557495	FLuc	Fe(II)-3 5 mM	Fe(II)-3	H	5_mM	5	5000	75	99.9485	98.7783	1.22168	Fe(II)-3	5_mM	vs ctrl neg	0
FLuc_H	M11	13	11	CMPD	6139.06	838.002	71.875	56.9173	0.557495	FLuc	Fe(II)-3 5 mM	Fe(II)-3	H	5_mM	5	5000	75	99.9485	98.7783	1.22168			vs ctrl pos	0.82913
FLuc_H	M12	13	12	CMPD	6139.06	838.002	71.875	56.9173	0.557495	FLuc	Fe(II)-3 5 mM	Fe(II)-3	H	5_mM	5	5000	75	99.9485	98.7783	1.22168
FLuc_H	E07	5	7	CMPD	6139.06	838.002	71.875	56.9173	0.557495	FLuc	Fe(III) 0.01 mM	Fe(III)	H	0.01_mM	0.01	10	1525	76.0494	75.1591	24.8409	Fe(III)	0.01_mM	vs ctrl neg	6.74814e-05
FLuc_H	E08	5	8	CMPD	6139.06	838.002	71.875	56.9173	0.557495	FLuc	Fe(III) 0.01 mM	Fe(III)	H	0.01_mM	0.01	10	750	88.8231	87.7832	12.2168			vs ctrl pos	0.094665
FLuc_H	E09	5	9	CMPD	6139.06	838.002	71.875	56.9173	0.557495	FLuc	Fe(III) 0.01 mM	Fe(III)	H	0.01_mM	0.01	10	575	91.7074	90.6337	9.36625
FLuc_H	E04	5	4	CMPD	6139.06	838.002	71.875	56.9173	0.557495	FLuc	Fe(III) 1 mM	Fe(III)	H	1_mM	1	1000	100	99.5364	98.3711	1.62891	Fe(III)	1_mM	vs ctrl neg	0
FLuc_H	E05	5	5	CMPD	6139.06	838.002	71.875	56.9173	0.557495	FLuc	Fe(III) 1 mM	Fe(III)	H	1_mM	1	1000	25	100.773	99.5928	0.407228			vs ctrl pos	0.85253
FLuc_H	E06	5	6	CMPD	6139.06	838.002	71.875	56.9173	0.557495	FLuc	Fe(III) 1 mM	Fe(III)	H	1_mM	1	1000	75	99.9485	98.7783	1.22168
FLuc_H	E01	5	1	CMPD	6139.06	838.002	71.875	56.9173	0.557495	FLuc	Fe(III) 5 mM	Fe(III)	H	5_mM	5	5000	250	97.0641	95.9277	4.07228	Fe(III)	5_mM	vs ctrl neg	0
FLuc_H	E02	5	2	CMPD	6139.06	838.002	71.875	56.9173	0.557495	FLuc	Fe(III) 5 mM	Fe(III)	H	5_mM	5	5000	75	99.9485	98.7783	1.22168			vs ctrl pos	0.581458
FLuc_H	E03	5	3	CMPD	6139.06	838.002	71.875	56.9173	0.557495	FLuc	Fe(III) 5 mM	Fe(III)	H	5_mM	5	5000	25	100.773	99.5928	0.407228
FLuc_H	A16	1	16	CMPD	6139.06	838.002	71.875	56.9173	0.557495	FLuc	Ga 0.01 mM	Ga	H	0.01_mM	0.01	10	4950	19.5982	19.3688	80.6312	Ga	0.01_mM	vs ctrl neg	0.278622
FLuc_H	A17	1	17	CMPD	6139.06	838.002	71.875	56.9173	0.557495	FLuc	Ga 0.01 mM	Ga	H	0.01_mM	0.01	10	4525	26.6031	26.2917	73.7083			vs ctrl pos	0.0118718
FLuc_H	A18	1	18	CMPD	6139.06	838.002	71.875	56.9173	0.557495	FLuc	Ga 0.01 mM	Ga	H	0.01_mM	0.01	10	6425	-4.71285	-4.65767	104.658
FLuc_H	A13	1	13	CMPD	6139.06	838.002	71.875	56.9173	0.557495	FLuc	Ga 1 mM	Ga	H	1_mM	1	1000	5250	14.6536	14.4821	85.5179	Ga	1_mM	vs ctrl neg	0.0941723
FLuc_H	A14	1	14	CMPD	6139.06	838.002	71.875	56.9173	0.557495	FLuc	Ga 1 mM	Ga	H	1_mM	1	1000	4850	21.2465	20.9977	79.0023			vs ctrl pos	0.0183224
FLuc_H	A15	1	15	CMPD	6139.06	838.002	71.875	56.9173	0.557495	FLuc	Ga 1 mM	Ga	H	1_mM	1	1000	3275	47.2058	46.6531	53.3469
FLuc_H	A10	1	10	CMPD	6139.06	838.002	71.875	56.9173	0.557495	FLuc	Ga 5 mM	Ga	H	5_mM	5	5000	25	100.773	99.5928	0.407228	Ga	5_mM	vs ctrl neg	0
FLuc_H	A11	1	11	CMPD	6139.06	838.002	71.875	56.9173	0.557495	FLuc	Ga 5 mM	Ga	H	5_mM	5	5000	25	100.773	99.5928	0.407228			vs ctrl pos	0.22075
FLuc_H	A12	1	12	CMPD	6139.06	838.002	71.875	56.9173	0.557495	FLuc	Ga 5 mM	Ga	H	5_mM	5	5000	75	99.9485	98.7783	1.22168
FLuc_H	D07	4	7	CMPD	6139.06	838.002	71.875	56.9173	0.557495	FLuc	K-1 0.01 mM	K-1	H	0.01_mM	0.01	10	6550	-6.77311	-6.69382	106.694	K-1	0.01_mM	vs ctrl neg	0.0211682
FLuc_H	D08	4	8	CMPD	6139.06	838.002	71.875	56.9173	0.557495	FLuc	K-1 0.01 mM	K-1	H	0.01_mM	0.01	10	6875	-12.1298	-11.9878	111.988			vs ctrl pos	0.000462839
FLuc_H	D09	4	9	CMPD	6139.06	838.002	71.875	56.9173	0.557495	FLuc	K-1 0.01 mM	K-1	H	0.01_mM	0.01	10	7075	-15.4262	-15.2456	115.246
FLuc_H	D04	4	4	CMPD	6139.06	838.002	71.875	56.9173	0.557495	FLuc	K-1 1 mM	K-1	H	1_mM	1	1000	8000	-30.6722	-30.3131	130.313	K-1	1_mM	vs ctrl neg	0.133806
FLuc_H	D05	4	5	CMPD	6139.06	838.002	71.875	56.9173	0.557495	FLuc	K-1 1 mM	K-1	H	1_mM	1	1000	6525	-6.36106	-6.28659	106.287			vs ctrl pos	0.00386649
FLuc_H	D06	4	6	CMPD	6139.06	838.002	71.875	56.9173	0.557495	FLuc	K-1 1 mM	K-1	H	1_mM	1	1000	6900	-12.5418	-12.395	112.395
FLuc_H	D01	4	1	CMPD	6139.06	838.002	71.875	56.9173	0.557495	FLuc	K-1 5 mM	K-1	H	5_mM	5	5000	4700	23.7188	23.4411	76.5589	K-1	5_mM	vs ctrl neg	0.163478
FLuc_H	D02	4	2	CMPD	6139.06	838.002	71.875	56.9173	0.557495	FLuc	K-1 5 mM	K-1	H	5_mM	5	5000	5050	17.95	17.7399	82.2601			vs ctrl pos	0.00640423
FLuc_H	D03	4	3	CMPD	6139.06	838.002	71.875	56.9173	0.557495	FLuc	K-1 5 mM	K-1	H	5_mM	5	5000	6100	0.643832	0.636294	99.3637
FLuc_H	K16	11	16	CMPD	6139.06	838.002	71.875	56.9173	0.557495	FLuc	K-2 0.01 mM	K-2	H	0.01_mM	0.01	10	3975	35.6683	35.2507	64.7493	K-2	0.01_mM	vs ctrl neg	0.24502
FLuc_H	K17	11	17	CMPD	6139.06	838.002	71.875	56.9173	0.557495	FLuc	K-2 0.01 mM	K-2	H	0.01_mM	0.01	10	5875	4.3523	4.30135	95.6987			vs ctrl pos	0.0136282
FLuc_H	K18	11	18	CMPD	6139.06	838.002	71.875	56.9173	0.557495	FLuc	K-2 0.01 mM	K-2	H	0.01_mM	0.01	10	5675	7.64873	7.55918	92.4408
FLuc_H	K13	11	13	CMPD	6139.06	838.002	71.875	56.9173	0.557495	FLuc	K-2 1 mM	K-2	H	1_mM	1	1000	5025	18.3621	18.1471	81.8529	K-2	1_mM	vs ctrl neg	0.218857
FLuc_H	K14	11	14	CMPD	6139.06	838.002	71.875	56.9173	0.557495	FLuc	K-2 1 mM	K-2	H	1_mM	1	1000	4225	31.5478	31.1784	68.8216			vs ctrl pos	0.0124775
FLuc_H	K15	11	15	CMPD	6139.06	838.002	71.875	56.9173	0.557495	FLuc	K-2 1 mM	K-2	H	1_mM	1	1000	6200	-1.00438	-0.992619	100.993
FLuc_H	K10	11	10	CMPD	6139.06	838.002	71.875	56.9173	0.557495	FLuc	K-2 5 mM	K-2	H	5_mM	5	5000	4275	30.7237	30.364	69.636	K-2	5_mM	vs ctrl neg	0.0522865
FLuc_H	K11	11	11	CMPD	6139.06	838.002	71.875	56.9173	0.557495	FLuc	K-2 5 mM	K-2	H	5_mM	5	5000	3175	48.854	48.282	51.718			vs ctrl pos	0.0171398
FLuc_H	K12	11	12	CMPD	6139.06	838.002	71.875	56.9173	0.557495	FLuc	K-2 5 mM	K-2	H	5_mM	5	5000	5050	17.95	17.7399	82.2601
FLuc_H	N07	14	7	CMPD	6139.06	838.002	71.875	56.9173	0.557495	FLuc	Li 0.01 mM	Li	H	0.01_mM	0.01	10	7050	-15.0142	-14.8384	114.838	Li	0.01_mM	vs ctrl neg	0.56758
FLuc_H	N08	14	8	CMPD	6139.06	838.002	71.875	56.9173	0.557495	FLuc	Li 0.01 mM	Li	H	0.01_mM	0.01	10	5050	17.95	17.7399	82.2601			vs ctrl pos	0.01521
FLuc_H	N09	14	9	CMPD	6139.06	838.002	71.875	56.9173	0.557495	FLuc	Li 0.01 mM	Li	H	0.01_mM	0.01	10	4875	20.8344	20.5905	79.4095
FLuc_H	N04	14	4	CMPD	6139.06	838.002	71.875	56.9173	0.557495	FLuc	Li 1 mM	Li	H	1_mM	1	1000	6225	-1.41643	-1.39985	101.4	Li	1_mM	vs ctrl neg	0.765289
FLuc_H	N05	14	5	CMPD	6139.06	838.002	71.875	56.9173	0.557495	FLuc	Li 1 mM	Li	H	1_mM	1	1000	7750	-26.5516	-26.2408	126.241			vs ctrl pos	0.057444
FLuc_H	N06	14	6	CMPD	6139.06	838.002	71.875	56.9173	0.557495	FLuc	Li 1 mM	Li	H	1_mM	1	1000	3000	51.7383	51.1326	48.8674
FLuc_H	N01	14	1	CMPD	6139.06	838.002	71.875	56.9173	0.557495	FLuc	Li 5 mM	Li	H	5_mM	5	5000	5800	5.58846	5.52303	94.477	Li	5_mM	vs ctrl neg	0.0374973
FLuc_H	N02	14	2	CMPD	6139.06	838.002	71.875	56.9173	0.557495	FLuc	Li 5 mM	Li	H	5_mM	5	5000	5550	9.70899	9.59532	90.4047			vs ctrl pos	0.000553958
FLuc_H	N03	14	3	CMPD	6139.06	838.002	71.875	56.9173	0.557495	FLuc	Li 5 mM	Li	H	5_mM	5	5000	5325	13.4175	13.2604	86.7396
FLuc_H	M07	13	7	CMPD	6139.06	838.002	71.875	56.9173	0.557495	FLuc	Mg 0.01 mM	Mg	H	0.01_mM	0.01	10	4675	24.1308	23.8483	76.1517	Mg	0.01_mM	vs ctrl neg	0.000712004
FLuc_H	M08	13	8	CMPD	6139.06	838.002	71.875	56.9173	0.557495	FLuc	Mg 0.01 mM	Mg	H	0.01_mM	0.01	10	4600	25.367	25.07	74.93			vs ctrl pos	0.00123497
FLuc_H	M09	13	9	CMPD	6139.06	838.002	71.875	56.9173	0.557495	FLuc	Mg 0.01 mM	Mg	H	0.01_mM	0.01	10	5150	16.3018	16.111	83.889
FLuc_H	M04	13	4	CMPD	6139.06	838.002	71.875	56.9173	0.557495	FLuc	Mg 1 mM	Mg	H	1_mM	1	1000	5700	7.23667	7.15195	92.8481	Mg	1_mM	vs ctrl neg	0.128689
FLuc_H	M05	13	5	CMPD	6139.06	838.002	71.875	56.9173	0.557495	FLuc	Mg 1 mM	Mg	H	1_mM	1	1000	4875	20.8344	20.5905	79.4095			vs ctrl pos	0.015385
FLuc_H	M06	13	6	CMPD	6139.06	838.002	71.875	56.9173	0.557495	FLuc	Mg 1 mM	Mg	H	1_mM	1	1000	3675	40.6129	40.1374	59.8626
FLuc_H	M01	13	1	CMPD	6139.06	838.002	71.875	56.9173	0.557495	FLuc	Mg 5 mM	Mg	H	5_mM	5	5000	3850	37.7286	37.2868	62.7132	Mg	5_mM	vs ctrl neg	0.0143783
FLuc_H	M02	13	2	CMPD	6139.06	838.002	71.875	56.9173	0.557495	FLuc	Mg 5 mM	Mg	H	5_mM	5	5000	2475	60.3914	59.6844	40.3156			vs ctrl pos	0.0189473
FLuc_H	M03	13	3	CMPD	6139.06	838.002	71.875	56.9173	0.557495	FLuc	Mg 5 mM	Mg	H	5_mM	5	5000	3900	36.9045	36.4724	63.5276
FLuc_H	C07	3	7	CMPD	6139.06	838.002	71.875	56.9173	0.557495	FLuc	Mn(II) 0.01 mM	Mn(II)	H	0.01_mM	0.01	10	5650	8.06078	7.9664	92.0336	Mn(II)	0.01_mM	vs ctrl neg	0.116834
FLuc_H	C08	3	8	CMPD	6139.06	838.002	71.875	56.9173	0.557495	FLuc	Mn(II) 0.01 mM	Mn(II)	H	0.01_mM	0.01	10	5550	9.70899	9.59532	90.4047			vs ctrl pos	0.00548536
FLuc_H	C09	3	9	CMPD	6139.06	838.002	71.875	56.9173	0.557495	FLuc	Mn(II) 0.01 mM	Mn(II)	H	0.01_mM	0.01	10	4450	27.8393	27.5134	72.4866
FLuc_H	C04	3	4	CMPD	6139.06	838.002	71.875	56.9173	0.557495	FLuc	Mn(II) 1 mM	Mn(II)	H	1_mM	1	1000	4575	25.779	25.4772	74.5228	Mn(II)	1_mM	vs ctrl neg	0.0856666
FLuc_H	C05	3	5	CMPD	6139.06	838.002	71.875	56.9173	0.557495	FLuc	Mn(II) 1 mM	Mn(II)	H	1_mM	1	1000	5800	5.58846	5.52303	94.477			vs ctrl pos	0.00748746
FLuc_H	C06	3	6	CMPD	6139.06	838.002	71.875	56.9173	0.557495	FLuc	Mn(II) 1 mM	Mn(II)	H	1_mM	1	1000	4475	27.4272	27.1061	72.8939
FLuc_H	C01	3	1	CMPD	6139.06	838.002	71.875	56.9173	0.557495	FLuc	Mn(II) 5 mM	Mn(II)	H	5_mM	5	5000	5550	9.70899	9.59532	90.4047	Mn(II)	5_mM	vs ctrl neg	0.0898561
FLuc_H	C02	3	2	CMPD	6139.06	838.002	71.875	56.9173	0.557495	FLuc	Mn(II) 5 mM	Mn(II)	H	5_mM	5	5000	4000	35.2562	34.8435	65.1565			vs ctrl pos	0.00893854
FLuc_H	C03	3	3	CMPD	6139.06	838.002	71.875	56.9173	0.557495	FLuc	Mn(II) 5 mM	Mn(II)	H	5_mM	5	5000	5075	17.538	17.3327	82.6673
FLuc_H	G07	7	7	CMPD	6139.06	838.002	71.875	56.9173	0.557495	FLuc	Na-1 0.01 mM	Na-1	H	0.01_mM	0.01	10	5900	3.94025	3.89412	96.1059	Na-1	0.01_mM	vs ctrl neg	0.133946
FLuc_H	G08	7	8	CMPD	6139.06	838.002	71.875	56.9173	0.557495	FLuc	Na-1 0.01 mM	Na-1	H	0.01_mM	0.01	10	5000	18.7741	18.5543	81.4457			vs ctrl pos	0.00239359
FLuc_H	G09	7	9	CMPD	6139.06	838.002	71.875	56.9173	0.557495	FLuc	Na-1 0.01 mM	Na-1	H	0.01_mM	0.01	10	5675	7.64873	7.55918	92.4408
FLuc_H	G04	7	4	CMPD	6139.06	838.002	71.875	56.9173	0.557495	FLuc	Na-1 1 mM	Na-1	H	1_mM	1	1000	5700	7.23667	7.15195	92.8481	Na-1	1_mM	vs ctrl neg	0.107535
FLuc_H	G05	7	5	CMPD	6139.06	838.002	71.875	56.9173	0.557495	FLuc	Na-1 1 mM	Na-1	H	1_mM	1	1000	3550	42.6732	42.1736	57.8264			vs ctrl pos	0.0211941
FLuc_H	G06	7	6	CMPD	6139.06	838.002	71.875	56.9173	0.557495	FLuc	Na-1 1 mM	Na-1	H	1_mM	1	1000	4075	34.0201	33.6218	66.3782
FLuc_H	G01	7	1	CMPD	6139.06	838.002	71.875	56.9173	0.557495	FLuc	Na-1 5 mM	Na-1	H	5_mM	5	5000	3225	48.0299	47.4675	52.5325	Na-1	5_mM	vs ctrl neg	0.0196233
FLuc_H	G02	7	2	CMPD	6139.06	838.002	71.875	56.9173	0.557495	FLuc	Na-1 5 mM	Na-1	H	5_mM	5	5000	3200	48.4419	47.8748	52.1252			vs ctrl pos	0.0165088
FLuc_H	G03	7	3	CMPD	6139.06	838.002	71.875	56.9173	0.557495	FLuc	Na-1 5 mM	Na-1	H	5_mM	5	5000	4625	24.9549	24.6628	75.3372
FLuc_H	J07	10	7	CMPD	6139.06	838.002	71.875	56.9173	0.557495	FLuc	Na-2 0.01 mM	Na-2	H	0.01_mM	0.01	10	7375	-20.3708	-20.1323	120.132	Na-2	0.01_mM	vs ctrl neg	0.856683
FLuc_H	J08	10	8	CMPD	6139.06	838.002	71.875	56.9173	0.557495	FLuc	Na-2 0.01 mM	Na-2	H	0.01_mM	0.01	10	6125	0.23178	0.229066	99.7709			vs ctrl pos	0.00931779
FLuc_H	J09	10	9	CMPD	6139.06	838.002	71.875	56.9173	0.557495	FLuc	Na-2 0.01 mM	Na-2	H	0.01_mM	0.01	10	5300	13.8295	13.6676	86.3324
FLuc_H	J04	10	4	CMPD	6139.06	838.002	71.875	56.9173	0.557495	FLuc	Na-2 1 mM	Na-2	H	1_mM	1	1000	6550	-6.77311	-6.69382	106.694	Na-2	1_mM	vs ctrl neg	0.792263
FLuc_H	J05	10	5	CMPD	6139.06	838.002	71.875	56.9173	0.557495	FLuc	Na-2 1 mM	Na-2	H	1_mM	1	1000	5075	17.538	17.3327	82.6673			vs ctrl pos	0.0116935
FLuc_H	J06	10	6	CMPD	6139.06	838.002	71.875	56.9173	0.557495	FLuc	Na-2 1 mM	Na-2	H	1_mM	1	1000	7425	-21.195	-20.9468	120.947
FLuc_H	J01	10	1	CMPD	6139.06	838.002	71.875	56.9173	0.557495	FLuc	Na-2 5 mM	Na-2	H	5_mM	5	5000	5800	5.58846	5.52303	94.477	Na-2	5_mM	vs ctrl neg	0.0515442
FLuc_H	J02	10	2	CMPD	6139.06	838.002	71.875	56.9173	0.557495	FLuc	Na-2 5 mM	Na-2	H	5_mM	5	5000	5550	9.70899	9.59532	90.4047			vs ctrl pos	9.66814e-05
FLuc_H	J03	10	3	CMPD	6139.06	838.002	71.875	56.9173	0.557495	FLuc	Na-2 5 mM	Na-2	H	5_mM	5	5000	5675	7.64873	7.55918	92.4408
FLuc_H	A07	1	7	CMPD	6139.06	838.002	71.875	56.9173	0.557495	FLuc	Na-3 0.01 mM	Na-3	H	0.01_mM	0.01	10	5025	18.3621	18.1471	81.8529	Na-3	0.01_mM	vs ctrl neg	0.0302071
FLuc_H	A08	1	8	CMPD	6139.06	838.002	71.875	56.9173	0.557495	FLuc	Na-3 0.01 mM	Na-3	H	0.01_mM	0.01	10	5525	10.121	10.0025	89.9975			vs ctrl pos	0.00331621
FLuc_H	A09	1	9	CMPD	6139.06	838.002	71.875	56.9173	0.557495	FLuc	Na-3 0.01 mM	Na-3	H	0.01_mM	0.01	10	4525	26.6031	26.2917	73.7083
FLuc_H	A04	1	4	CMPD	6139.06	838.002	71.875	56.9173	0.557495	FLuc	Na-3 1 mM	Na-3	H	1_mM	1	1000	3075	50.5022	49.9109	50.0891	Na-3	1_mM	vs ctrl neg	0.00019223
FLuc_H	A05	1	5	CMPD	6139.06	838.002	71.875	56.9173	0.557495	FLuc	Na-3 1 mM	Na-3	H	1_mM	1	1000	3600	41.8491	41.3591	58.6409			vs ctrl pos	0.00669225
FLuc_H	A06	1	6	CMPD	6139.06	838.002	71.875	56.9173	0.557495	FLuc	Na-3 1 mM	Na-3	H	1_mM	1	1000	2725	56.2709	55.6121	44.3879
FLuc_H	A01	1	1	CMPD	6139.06	838.002	71.875	56.9173	0.557495	FLuc	Na-3 5 mM	Na-3	H	5_mM	5	5000	1225	80.9941	80.0458	19.9542	Na-3	5_mM	vs ctrl neg	1.19068e-06
FLuc_H	A02	1	2	CMPD	6139.06	838.002	71.875	56.9173	0.557495	FLuc	Na-3 5 mM	Na-3	H	5_mM	5	5000	850	87.1749	86.1542	13.8458			vs ctrl pos	0.0330121
FLuc_H	A03	1	3	CMPD	6139.06	838.002	71.875	56.9173	0.557495	FLuc	Na-3 5 mM	Na-3	H	5_mM	5	5000	1600	74.8133	73.9374	26.0626
FLuc_H	K07	11	7	CMPD	6139.06	838.002	71.875	56.9173	0.557495	FLuc	Ni(II) 0.01 mM	Ni(II)	H	0.01_mM	0.01	10	4125	33.196	32.8073	67.1927	Ni(II)	0.01_mM	vs ctrl neg	0.00420485
FLuc_H	K08	11	8	CMPD	6139.06	838.002	71.875	56.9173	0.557495	FLuc	Ni(II) 0.01 mM	Ni(II)	H	0.01_mM	0.01	10	3375	45.5576	45.0242	54.9758			vs ctrl pos	0.00625371
FLuc_H	K09	11	9	CMPD	6139.06	838.002	71.875	56.9173	0.557495	FLuc	Ni(II) 0.01 mM	Ni(II)	H	0.01_mM	0.01	10	4425	28.2514	27.9206	72.0794
FLuc_H	K04	11	4	CMPD	6139.06	838.002	71.875	56.9173	0.557495	FLuc	Ni(II) 1 mM	Ni(II)	H	1_mM	1	1000	25	100.773	99.5928	0.407228	Ni(II)	1_mM	vs ctrl neg	0
FLuc_H	K05	11	5	CMPD	6139.06	838.002	71.875	56.9173	0.557495	FLuc	Ni(II) 1 mM	Ni(II)	H	1_mM	1	1000	200	97.8882	96.7422	3.25783			vs ctrl pos	0.353759
FLuc_H	K06	11	6	CMPD	6139.06	838.002	71.875	56.9173	0.557495	FLuc	Ni(II) 1 mM	Ni(II)	H	1_mM	1	1000	200	97.8882	96.7422	3.25783
FLuc_H	K01	11	1	CMPD	6139.06	838.002	71.875	56.9173	0.557495	FLuc	Ni(II) 5 mM	Ni(II)	H	5_mM	5	5000	50	100.361	99.1855	0.814457	Ni(II)	5_mM	vs ctrl neg	0
FLuc_H	K02	11	2	CMPD	6139.06	838.002	71.875	56.9173	0.557495	FLuc	Ni(II) 5 mM	Ni(II)	H	5_mM	5	5000	25	100.773	99.5928	0.407228			vs ctrl pos	0.31671
FLuc_H	K03	11	3	CMPD	6139.06	838.002	71.875	56.9173	0.557495	FLuc	Ni(II) 5 mM	Ni(II)	H	5_mM	5	5000	75	99.9485	98.7783	1.22168
FLuc_H	C16	3	16	CMPD	6139.06	838.002	71.875	56.9173	0.557495	FLuc	Pb(II) 0.01 mM	Pb(II)	H	0.01_mM	0.01	10	75	99.9485	98.7783	1.22168	Pb(II)	0.01_mM	vs ctrl neg	0
FLuc_H	C17	3	17	CMPD	6139.06	838.002	71.875	56.9173	0.557495	FLuc	Pb(II) 0.01 mM	Pb(II)	H	0.01_mM	0.01	10	250	97.0641	95.9277	4.07228			vs ctrl pos	0.170131
FLuc_H	C18	3	18	CMPD	6139.06	838.002	71.875	56.9173	0.557495	FLuc	Pb(II) 0.01 mM	Pb(II)	H	0.01_mM	0.01	10	250	97.0641	95.9277	4.07228
FLuc_H	C13	3	13	CMPD	6139.06	838.002	71.875	56.9173	0.557495	FLuc	Pb(II) 1 mM	Pb(II)	H	1_mM	1	1000	75	99.9485	98.7783	1.22168	Pb(II)	1_mM	vs ctrl neg	0
FLuc_H	C14	3	14	CMPD	6139.06	838.002	71.875	56.9173	0.557495	FLuc	Pb(II) 1 mM	Pb(II)	H	1_mM	1	1000	25	100.773	99.5928	0.407228			vs ctrl pos	0.31671
FLuc_H	C15	3	15	CMPD	6139.06	838.002	71.875	56.9173	0.557495	FLuc	Pb(II) 1 mM	Pb(II)	H	1_mM	1	1000	50	100.361	99.1855	0.814457
FLuc_H	C10	3	10	CMPD	6139.06	838.002	71.875	56.9173	0.557495	FLuc	Pb(II) 5 mM	Pb(II)	H	5_mM	5	5000	50	100.361	99.1855	0.814457	Pb(II)	5_mM	vs ctrl neg	0
FLuc_H	C11	3	11	CMPD	6139.06	838.002	71.875	56.9173	0.557495	FLuc	Pb(II) 5 mM	Pb(II)	H	5_mM	5	5000	50	100.361	99.1855	0.814457			vs ctrl pos	0.42494
FLuc_H	C12	3	12	CMPD	6139.06	838.002	71.875	56.9173	0.557495	FLuc	Pb(II) 5 mM	Pb(II)	H	5_mM	5	5000	75	99.9485	98.7783	1.22168
FLuc_H	L07	12	7	CMPD	6139.06	838.002	71.875	56.9173	0.557495	FLuc	Pt(II) 0.01 mM	Pt(II)	H	0.01_mM	0.01	10	5350	13.0054	12.8531	87.1469	Pt(II)	0.01_mM	vs ctrl neg	0.050604
FLuc_H	L08	12	8	CMPD	6139.06	838.002	71.875	56.9173	0.557495	FLuc	Pt(II) 0.01 mM	Pt(II)	H	0.01_mM	0.01	10	4675	24.1308	23.8483	76.1517			vs ctrl pos	0.00293531
FLuc_H	L09	12	9	CMPD	6139.06	838.002	71.875	56.9173	0.557495	FLuc	Pt(II) 0.01 mM	Pt(II)	H	0.01_mM	0.01	10	5625	8.47283	8.37363	91.6264
FLuc_H	L04	12	4	CMPD	6139.06	838.002	71.875	56.9173	0.557495	FLuc	Pt(II) 1 mM	Pt(II)	H	1_mM	1	1000	225	97.4762	96.3349	3.66505	Pt(II)	1_mM	vs ctrl neg	0
FLuc_H	L05	12	5	CMPD	6139.06	838.002	71.875	56.9173	0.557495	FLuc	Pt(II) 1 mM	Pt(II)	H	1_mM	1	1000	200	97.8882	96.7422	3.25783			vs ctrl pos	0.00377431
FLuc_H	L06	12	6	CMPD	6139.06	838.002	71.875	56.9173	0.557495	FLuc	Pt(II) 1 mM	Pt(II)	H	1_mM	1	1000	275	96.6521	95.5205	4.47951
FLuc_H	L01	12	1	CMPD	6139.06	838.002	71.875	56.9173	0.557495	FLuc	Pt(II) 5 mM	Pt(II)	H	5_mM	5	5000	75	99.9485	98.7783	1.22168	Pt(II)	5_mM	vs ctrl neg	0
FLuc_H	L02	12	2	CMPD	6139.06	838.002	71.875	56.9173	0.557495	FLuc	Pt(II) 5 mM	Pt(II)	H	5_mM	5	5000	75	99.9485	98.7783	1.22168			vs ctrl pos	0.756657
FLuc_H	L03	12	3	CMPD	6139.06	838.002	71.875	56.9173	0.557495	FLuc	Pt(II) 5 mM	Pt(II)	H	5_mM	5	5000	50	100.361	99.1855	0.814457
FLuc_H	G16	7	16	CMPD	6139.06	838.002	71.875	56.9173	0.557495	FLuc	Sn(II) 0.01 mM	Sn(II)	H	0.01_mM	0.01	10	1675	73.5771	72.7157	27.2843	Sn(II)	0.01_mM	vs ctrl neg	0.00571028
FLuc_H	G17	7	17	CMPD	6139.06	838.002	71.875	56.9173	0.557495	FLuc	Sn(II) 0.01 mM	Sn(II)	H	0.01_mM	0.01	10	2875	53.7986	53.1687	46.8313			vs ctrl pos	0.0307919
FLuc_H	G18	7	18	CMPD	6139.06	838.002	71.875	56.9173	0.557495	FLuc	Sn(II) 0.01 mM	Sn(II)	H	0.01_mM	0.01	10	3125	49.6781	49.0965	50.9035
FLuc_H	G13	7	13	CMPD	6139.06	838.002	71.875	56.9173	0.557495	FLuc	Sn(II) 1 mM	Sn(II)	H	1_mM	1	1000	75	99.9485	98.7783	1.22168	Sn(II)	1_mM	vs ctrl neg	0
FLuc_H	G14	7	14	CMPD	6139.06	838.002	71.875	56.9173	0.557495	FLuc	Sn(II) 1 mM	Sn(II)	H	1_mM	1	1000	100	99.5364	98.3711	1.62891			vs ctrl pos	0.881875
FLuc_H	G15	7	15	CMPD	6139.06	838.002	71.875	56.9173	0.557495	FLuc	Sn(II) 1 mM	Sn(II)	H	1_mM	1	1000	50	100.361	99.1855	0.814457
FLuc_H	G10	7	10	CMPD	6139.06	838.002	71.875	56.9173	0.557495	FLuc	Sn(II) 5 mM	Sn(II)	H	5_mM	5	5000	150	98.7123	97.5566	2.44337	Sn(II)	5_mM	vs ctrl neg	0
FLuc_H	G11	7	11	CMPD	6139.06	838.002	71.875	56.9173	0.557495	FLuc	Sn(II) 5 mM	Sn(II)	H	5_mM	5	5000	75	99.9485	98.7783	1.22168			vs ctrl pos	0.164439
FLuc_H	G12	7	12	CMPD	6139.06	838.002	71.875	56.9173	0.557495	FLuc	Sn(II) 5 mM	Sn(II)	H	5_mM	5	5000	125	99.1244	97.9639	2.03614
FLuc_H	I07	9	7	CMPD	6139.06	838.002	71.875	56.9173	0.557495	FLuc	Zn 0.01 mM	Zn	H	0.01_mM	0.01	10	250	97.0641	95.9277	4.07228	Zn	0.01_mM	vs ctrl neg	0
FLuc_H	I08	9	8	CMPD	6139.06	838.002	71.875	56.9173	0.557495	FLuc	Zn 0.01 mM	Zn	H	0.01_mM	0.01	10	300	96.24	95.1133	4.88674			vs ctrl pos	0.0549986
FLuc_H	I09	9	9	CMPD	6139.06	838.002	71.875	56.9173	0.557495	FLuc	Zn 0.01 mM	Zn	H	0.01_mM	0.01	10	150	98.7123	97.5566	2.44337
FLuc_H	I04	9	4	CMPD	6139.06	838.002	71.875	56.9173	0.557495	FLuc	Zn 1 mM	Zn	H	1_mM	1	1000	150	98.7123	97.5566	2.44337	Zn	1_mM	vs ctrl neg	0
FLuc_H	I05	9	5	CMPD	6139.06	838.002	71.875	56.9173	0.557495	FLuc	Zn 1 mM	Zn	H	1_mM	1	1000	75	99.9485	98.7783	1.22168			vs ctrl pos	0.593836
FLuc_H	I06	9	6	CMPD	6139.06	838.002	71.875	56.9173	0.557495	FLuc	Zn 1 mM	Zn	H	1_mM	1	1000	50	100.361	99.1855	0.814457
FLuc_H	I01	9	1	CMPD	6139.06	838.002	71.875	56.9173	0.557495	FLuc	Zn 5 mM	Zn	H	5_mM	5	5000	125	99.1244	97.9639	2.03614	Zn	5_mM	vs ctrl neg	0
FLuc_H	I02	9	2	CMPD	6139.06	838.002	71.875	56.9173	0.557495	FLuc	Zn 5 mM	Zn	H	5_mM	5	5000	25	100.773	99.5928	0.407228			vs ctrl pos	0.885528
FLuc_H	I03	9	3	CMPD	6139.06	838.002	71.875	56.9173	0.557495	FLuc	Zn 5 mM	Zn	H	5_mM	5	5000	50	100.361	99.1855	0.814457

## Sheet: 1_NLuc SC
Barcode Assay Plate	Well	Row	Column	Well type	CTRL NEG+Mean(VALUE)	CTRL NEG+Standard deviation(VALUE)	CTRL POS+Mean(VALUE)	CTRL POS+Standard deviation(VALUE)	Z'	Assay	sample description	Sample	Conditions	CONCENTRATION	Concenctration (mM)	Concenctration (uM)	VALUE	NPI	NSCh	N_VALUE				Nluc SC t-test
NLuc_SC	M10	13	10	CMPD	70567.2	3022.94	3890.63	945.202	0.82146	NLuc	BLANK	BLANK	SC	0_mM	0		72500	-2.89879	-2.73897	102.739			blank vs ctrl neg	0.757721
NLuc_SC	M11	13	11	CMPD	70567.2	3022.94	3890.63	945.202	0.82146	NLuc	BLANK	BLANK	SC	0_mM	0		68175	3.58775	3.38994	96.6101			blank vs ctrl pos	0.000356895
NLuc_SC	M12	13	12	CMPD	70567.2	3022.94	3890.63	945.202	0.82146	NLuc	BLANK	BLANK	SC	0_mM	0		72700	-3.19874	-3.02239	103.022			ctrl neg vs ctrl pos	0
NLuc_SC	A24	1	24	CTRL NEG	70567.2	3022.94	3890.63	945.202	0.82146	NLuc	CTRL NEG	CTRL NEG	SC	0_mM	0	0	69350	1.82551	1.72486	98.2751
NLuc_SC	B24	2	24	CTRL NEG	70567.2	3022.94	3890.63	945.202	0.82146	NLuc	CTRL NEG	CTRL NEG	SC	0_mM	0	0	68625	2.91285	2.75225	97.2477
NLuc_SC	C24	3	24	CTRL NEG	70567.2	3022.94	3890.63	945.202	0.82146	NLuc	CTRL NEG	CTRL NEG	SC	0_mM	0	0	65400	7.74963	7.32237	92.6776
NLuc_SC	D24	4	24	CTRL NEG	70567.2	3022.94	3890.63	945.202	0.82146	NLuc	CTRL NEG	CTRL NEG	SC	0_mM	0	0	67150	5.12502	4.84246	95.1575
NLuc_SC	E24	5	24	CTRL NEG	70567.2	3022.94	3890.63	945.202	0.82146	NLuc	CTRL NEG	CTRL NEG	SC	0_mM	0	0	72075	-2.26138	-2.1367	102.137
NLuc_SC	F24	6	24	CTRL NEG	70567.2	3022.94	3890.63	945.202	0.82146	NLuc	CTRL NEG	CTRL NEG	SC	0_mM	0	0	73625	-4.58604	-4.33319	104.333
NLuc_SC	G24	7	24	CTRL NEG	70567.2	3022.94	3890.63	945.202	0.82146	NLuc	CTRL NEG	CTRL NEG	SC	0_mM	0	0	76100	-8.29799	-7.84049	107.84
NLuc_SC	H24	8	24	CTRL NEG	70567.2	3022.94	3890.63	945.202	0.82146	NLuc	CTRL NEG	CTRL NEG	SC	0_mM	0	0	76025	-8.1855	-7.73421	107.734
NLuc_SC	I24	9	24	CTRL NEG	70567.2	3022.94	3890.63	945.202	0.82146	NLuc	CTRL NEG	CTRL NEG	SC	0_mM	0	0	69750	1.2256	1.15803	98.842
NLuc_SC	J24	10	24	CTRL NEG	70567.2	3022.94	3890.63	945.202	0.82146	NLuc	CTRL NEG	CTRL NEG	SC	0_mM	0	0	67200	5.05003	4.77161	95.2284
NLuc_SC	K24	11	24	CTRL NEG	70567.2	3022.94	3890.63	945.202	0.82146	NLuc	CTRL NEG	CTRL NEG	SC	0_mM	0	0	68825	2.61289	2.46884	97.5312
NLuc_SC	L24	12	24	CTRL NEG	70567.2	3022.94	3890.63	945.202	0.82146	NLuc	CTRL NEG	CTRL NEG	SC	0_mM	0	0	71000	-0.649122	-0.613334	100.613
NLuc_SC	M24	13	24	CTRL NEG	70567.2	3022.94	3890.63	945.202	0.82146	NLuc	CTRL NEG	CTRL NEG	SC	0_mM	0	0	70300	0.400722	0.378629	99.6214
NLuc_SC	N24	14	24	CTRL NEG	70567.2	3022.94	3890.63	945.202	0.82146	NLuc	CTRL NEG	CTRL NEG	SC	0_mM	0	0	70850	-0.424156	-0.400771	100.401
NLuc_SC	O24	15	24	CTRL NEG	70567.2	3022.94	3890.63	945.202	0.82146	NLuc	CTRL NEG	CTRL NEG	SC	0_mM	0	0	72925	-3.53619	-3.34123	103.341
NLuc_SC	P24	16	24	CTRL NEG	70567.2	3022.94	3890.63	945.202	0.82146	NLuc	CTRL NEG	CTRL NEG	SC	0_mM	0	0	69875	1.03813	0.980891	99.0191
NLuc_SC	A23	1	23	CTRL POS	70567.2	3022.94	3890.63	945.202	0.82146	NLuc	CTRL POS	CTRL POS	SC	0_mM	0	0	2675	101.823	96.2093	3.79071
NLuc_SC	B23	2	23	CTRL POS	70567.2	3022.94	3890.63	945.202	0.82146	NLuc	CTRL POS	CTRL POS	SC	0_mM	0	0	4575	98.9736	93.5168	6.48318
NLuc_SC	C23	3	23	CTRL POS	70567.2	3022.94	3890.63	945.202	0.82146	NLuc	CTRL POS	CTRL POS	SC	0_mM	0	0	3250	100.961	95.3945	4.60554
NLuc_SC	D23	4	23	CTRL POS	70567.2	3022.94	3890.63	945.202	0.82146	NLuc	CTRL POS	CTRL POS	SC	0_mM	0	0	3700	100.286	94.7568	5.24323
NLuc_SC	E23	5	23	CTRL POS	70567.2	3022.94	3890.63	945.202	0.82146	NLuc	CTRL POS	CTRL POS	SC	0_mM	0	0	2925	101.448	95.855	4.14499
NLuc_SC	F23	6	23	CTRL POS	70567.2	3022.94	3890.63	945.202	0.82146	NLuc	CTRL POS	CTRL POS	SC	0_mM	0	0	3475	100.623	95.0756	4.92439
NLuc_SC	G23	7	23	CTRL POS	70567.2	3022.94	3890.63	945.202	0.82146	NLuc	CTRL POS	CTRL POS	SC	0_mM	0	0	4500	99.0861	93.6231	6.3769
NLuc_SC	H23	8	23	CTRL POS	70567.2	3022.94	3890.63	945.202	0.82146	NLuc	CTRL POS	CTRL POS	SC	0_mM	0	0	3300	100.886	95.3236	4.67639
NLuc_SC	I23	9	23	CTRL POS	70567.2	3022.94	3890.63	945.202	0.82146	NLuc	CTRL POS	CTRL POS	SC	0_mM	0	0	4225	99.4985	94.0128	5.9872
NLuc_SC	J23	10	23	CTRL POS	70567.2	3022.94	3890.63	945.202	0.82146	NLuc	CTRL POS	CTRL POS	SC	0_mM	0	0	2975	101.373	95.7842	4.21584
NLuc_SC	K23	11	23	CTRL POS	70567.2	3022.94	3890.63	945.202	0.82146	NLuc	CTRL POS	CTRL POS	SC	0_mM	0	0	2750	101.711	96.103	3.897
NLuc_SC	L23	12	23	CTRL POS	70567.2	3022.94	3890.63	945.202	0.82146	NLuc	CTRL POS	CTRL POS	SC	0_mM	0	0	3500	100.586	95.0402	4.95981
NLuc_SC	M23	13	23	CTRL POS	70567.2	3022.94	3890.63	945.202	0.82146	NLuc	CTRL POS	CTRL POS	SC	0_mM	0	0	4675	98.8236	93.3751	6.62489
NLuc_SC	N23	14	23	CTRL POS	70567.2	3022.94	3890.63	945.202	0.82146	NLuc	CTRL POS	CTRL POS	SC	0_mM	0	0	4600	98.9361	93.4814	6.51861
NLuc_SC	O23	15	23	CTRL POS	70567.2	3022.94	3890.63	945.202	0.82146	NLuc	CTRL POS	CTRL POS	SC	0_mM	0	0	5375	97.7738	92.3831	7.61685
NLuc_SC	P23	16	23	CTRL POS	70567.2	3022.94	3890.63	945.202	0.82146	NLuc	CTRL POS	CTRL POS	SC	0_mM	0	0	5750	97.2114	91.8517	8.14826
NLuc_SC	H07	8	7	CMPD	70567.2	3022.94	3890.63	945.202	0.82146	NLuc	Ag 0.01 mM	Ag	SC	0.01_mM	0.01	10	19575	76.4769	72.2605	27.7395	Ag	0.01_mM	vs blank	4.25848e-05
NLuc_SC	H08	8	8	CMPD	70567.2	3022.94	3890.63	945.202	0.82146	NLuc	Ag 0.01 mM	Ag	SC	0.01_mM	0.01	10	23150	71.1152	67.1944	32.8056			vs ctrl neg	0.000288725
NLuc_SC	H09	8	9	CMPD	70567.2	3022.94	3890.63	945.202	0.82146	NLuc	Ag 0.01 mM	Ag	SC	0.01_mM	0.01	10	16650	80.8638	76.4055	23.5945			vs ctrl pos	0.0126419
NLuc_SC	H04	8	4	CMPD	70567.2	3022.94	3890.63	945.202	0.82146	NLuc	Ag 1 mM	Ag	SC	1_mM	1	1000	1175	104.073	98.3349	1.66508	Ag	1_mM	vs blank	0.000369668
NLuc_SC	H05	8	5	CMPD	70567.2	3022.94	3890.63	945.202	0.82146	NLuc	Ag 1 mM	Ag	SC	1_mM	1	1000	1250	103.96	98.2286	1.77136			vs ctrl neg	0
NLuc_SC	H06	8	6	CMPD	70567.2	3022.94	3890.63	945.202	0.82146	NLuc	Ag 1 mM	Ag	SC	1_mM	1	1000	1775	103.173	97.4847	2.51533			vs ctrl pos	9.53755e-06
NLuc_SC	H01	8	1	CMPD	70567.2	3022.94	3890.63	945.202	0.82146	NLuc	Ag 5 mM	Ag	SC	5_mM	5	5000	1050	104.26	98.5121	1.48794	Ag	5_mM	vs blank	0.00033055
NLuc_SC	H02	8	2	CMPD	70567.2	3022.94	3890.63	945.202	0.82146	NLuc	Ag 5 mM	Ag	SC	5_mM	5	5000	1875	103.023	97.343	2.65704			vs ctrl neg	0
NLuc_SC	H03	8	3	CMPD	70567.2	3022.94	3890.63	945.202	0.82146	NLuc	Ag 5 mM	Ag	SC	5_mM	5	5000	1425	103.698	97.9806	2.01935			vs ctrl pos	0.000171719
NLuc_SC	P07	16	7	CMPD	70567.2	3022.94	3890.63	945.202	0.82146	NLuc	Al 0.01 mM	Al	SC	0.01_mM	0.01	10	72125	-2.33637	-2.20756	102.208	Al	0.01_mM	vs blank	0.893262
NLuc_SC	P08	16	8	CMPD	70567.2	3022.94	3890.63	945.202	0.82146	NLuc	Al 0.01 mM	Al	SC	0.01_mM	0.01	10	71625	-1.58648	-1.49901	101.499			vs ctrl neg	0.823446
NLuc_SC	P09	16	9	CMPD	70567.2	3022.94	3890.63	945.202	0.82146	NLuc	Al 0.01 mM	Al	SC	0.01_mM	0.01	10	68850	2.5754	2.43341	97.5666			vs ctrl pos	0.000113423
NLuc_SC	P04	16	4	CMPD	70567.2	3022.94	3890.63	945.202	0.82146	NLuc	Al 1 mM	Al	SC	1_mM	1	1000	58825	17.6107	16.6397	83.3603	Al	1_mM	vs blank	0.0582335
NLuc_SC	P05	16	5	CMPD	70567.2	3022.94	3890.63	945.202	0.82146	NLuc	Al 1 mM	Al	SC	1_mM	1	1000	66075	6.73728	6.36583	93.6342			vs ctrl neg	0.0776354
NLuc_SC	P06	16	6	CMPD	70567.2	3022.94	3890.63	945.202	0.82146	NLuc	Al 1 mM	Al	SC	1_mM	1	1000	65375	7.78713	7.35779	92.6422			vs ctrl pos	0.00135991
NLuc_SC	P01	16	1	CMPD	70567.2	3022.94	3890.63	945.202	0.82146	NLuc	Al 5 mM	Al	SC	5_mM	5	5000	69500	1.60054	1.5123	98.4877	Al	5_mM	vs blank	0.494815
NLuc_SC	P02	16	2	CMPD	70567.2	3022.94	3890.63	945.202	0.82146	NLuc	Al 5 mM	Al	SC	5_mM	5	5000	73125	-3.83615	-3.62465	103.625			vs ctrl neg	0.346102
NLuc_SC	P03	16	3	CMPD	70567.2	3022.94	3890.63	945.202	0.82146	NLuc	Al 5 mM	Al	SC	5_mM	5	5000	76350	-8.67293	-8.19476	108.195			vs ctrl pos	0.000703735
NLuc_SC	O07	15	7	CMPD	70567.2	3022.94	3890.63	945.202	0.82146	NLuc	Ca 0.01 mM	Ca	SC	0.01_mM	0.01	10	67575	4.48762	4.2402	95.7598	Ca	0.01_mM	vs blank	0.167437
NLuc_SC	O08	15	8	CMPD	70567.2	3022.94	3890.63	945.202	0.82146	NLuc	Ca 0.01 mM	Ca	SC	0.01_mM	0.01	10	68825	2.61289	2.46884	97.5312			vs ctrl neg	0.00952647
NLuc_SC	O09	15	9	CMPD	70567.2	3022.94	3890.63	945.202	0.82146	NLuc	Ca 0.01 mM	Ca	SC	0.01_mM	0.01	10	67800	4.15017	3.92135	96.0786			vs ctrl pos	4.31531e-08
NLuc_SC	O04	15	4	CMPD	70567.2	3022.94	3890.63	945.202	0.82146	NLuc	Ca 1 mM	Ca	SC	1_mM	1	1000	65650	7.37469	6.96809	93.0319	Ca	1_mM	vs blank	0.372162
NLuc_SC	O05	15	5	CMPD	70567.2	3022.94	3890.63	945.202	0.82146	NLuc	Ca 1 mM	Ca	SC	1_mM	1	1000	69900	1.00063	0.945464	99.0545			vs ctrl neg	0.427945
NLuc_SC	O06	15	6	CMPD	70567.2	3022.94	3890.63	945.202	0.82146	NLuc	Ca 1 mM	Ca	SC	1_mM	1	1000	71125	-0.836595	-0.79047	100.79			vs ctrl pos	0.000519658
NLuc_SC	O01	15	1	CMPD	70567.2	3022.94	3890.63	945.202	0.82146	NLuc	Ca 5 mM	Ca	SC	5_mM	5	5000	62375	12.2865	11.6091	88.3909	Ca	5_mM	vs blank	0.0748108
NLuc_SC	O02	15	2	CMPD	70567.2	3022.94	3890.63	945.202	0.82146	NLuc	Ca 5 mM	Ca	SC	5_mM	5	5000	64850	8.57451	8.10176	91.8982			vs ctrl neg	0.0892387
NLuc_SC	O03	15	3	CMPD	70567.2	3022.94	3890.63	945.202	0.82146	NLuc	Ca 5 mM	Ca	SC	5_mM	5	5000	68775	2.68788	2.53969	97.4603			vs ctrl pos	0.000777021
NLuc_SC	E16	5	16	CMPD	70567.2	3022.94	3890.63	945.202	0.82146	NLuc	Cd 0.01 mM	Cd	SC	0.01_mM	0.01	10	69800	1.15061	1.08717	98.9128	Cd	0.01_mM	vs blank	0.341795
NLuc_SC	E17	5	17	CMPD	70567.2	3022.94	3890.63	945.202	0.82146	NLuc	Cd 0.01 mM	Cd	SC	0.01_mM	0.01	10	69650	1.37558	1.29974	98.7003			vs ctrl neg	0.165287
NLuc_SC	E18	5	18	CMPD	70567.2	3022.94	3890.63	945.202	0.82146	NLuc	Cd 0.01 mM	Cd	SC	0.01_mM	0.01	10	68450	3.17531	3.00024	96.9998			vs ctrl pos	2.13216e-07
NLuc_SC	E13	5	13	CMPD	70567.2	3022.94	3890.63	945.202	0.82146	NLuc	Cd 1 mM	Cd	SC	1_mM	1	1000	43125	41.1572	38.888	61.112	Cd	1_mM	vs blank	0.00535023
NLuc_SC	E14	5	14	CMPD	70567.2	3022.94	3890.63	945.202	0.82146	NLuc	Cd 1 mM	Cd	SC	1_mM	1	1000	49625	31.4086	29.6769	70.3231			vs ctrl neg	0.0103513
NLuc_SC	E15	5	15	CMPD	70567.2	3022.94	3890.63	945.202	0.82146	NLuc	Cd 1 mM	Cd	SC	1_mM	1	1000	38725	47.7562	45.1232	54.8768			vs ctrl pos	0.00600274
NLuc_SC	E10	5	10	CMPD	70567.2	3022.94	3890.63	945.202	0.82146	NLuc	Cd 5 mM	Cd	SC	5_mM	5	5000	14425	84.2008	79.5585	20.4415	Cd	5_mM	vs blank	0.000100528
NLuc_SC	E11	5	11	CMPD	70567.2	3022.94	3890.63	945.202	0.82146	NLuc	Cd 5 mM	Cd	SC	5_mM	5	5000	15750	82.2136	77.6808	22.3192			vs ctrl neg	0
NLuc_SC	E12	5	12	CMPD	70567.2	3022.94	3890.63	945.202	0.82146	NLuc	Cd 5 mM	Cd	SC	5_mM	5	5000	16700	80.7888	76.3346	23.6654			vs ctrl pos	0.001145
NLuc_SC	F07	6	7	CMPD	70567.2	3022.94	3890.63	945.202	0.82146	NLuc	Co(II) 0.01 mM	Co(II)	SC	0.01_mM	0.01	10	66575	5.98739	5.65729	94.3427	Co(II)	0.01_mM	vs blank	0.0950219
NLuc_SC	F08	6	8	CMPD	70567.2	3022.94	3890.63	945.202	0.82146	NLuc	Co(II) 0.01 mM	Co(II)	SC	0.01_mM	0.01	10	69000	2.35043	2.22084	97.7792			vs ctrl neg	0.0403577
NLuc_SC	F09	6	9	CMPD	70567.2	3022.94	3890.63	945.202	0.82146	NLuc	Co(II) 0.01 mM	Co(II)	SC	0.01_mM	0.01	10	65675	7.33719	6.93267	93.0673			vs ctrl pos	0.000117479
NLuc_SC	F04	6	4	CMPD	70567.2	3022.94	3890.63	945.202	0.82146	NLuc	Co(II) 1 mM	Co(II)	SC	1_mM	1	1000	50150	30.6212	28.933	71.067	Co(II)	1_mM	vs blank	0.000556647
NLuc_SC	F05	6	5	CMPD	70567.2	3022.94	3890.63	945.202	0.82146	NLuc	Co(II) 1 mM	Co(II)	SC	1_mM	1	1000	49050	32.271	30.4918	69.5082			vs ctrl neg	6.48888e-06
NLuc_SC	F06	6	6	CMPD	70567.2	3022.94	3890.63	945.202	0.82146	NLuc	Co(II) 1 mM	Co(II)	SC	1_mM	1	1000	46975	35.383	33.4322	66.5678			vs ctrl pos	0.000199092
NLuc_SC	F01	6	1	CMPD	70567.2	3022.94	3890.63	945.202	0.82146	NLuc	Co(II) 5 mM	Co(II)	SC	5_mM	5	5000	21375	73.7773	69.7097	30.2903	Co(II)	5_mM	vs blank	0.000194773
NLuc_SC	F02	6	2	CMPD	70567.2	3022.94	3890.63	945.202	0.82146	NLuc	Co(II) 5 mM	Co(II)	SC	5_mM	5	5000	21225	74.0023	69.9223	30.0777			vs ctrl neg	0
NLuc_SC	F03	6	3	CMPD	70567.2	3022.94	3890.63	945.202	0.82146	NLuc	Co(II) 5 mM	Co(II)	SC	5_mM	5	5000	19575	76.4769	72.2605	27.7395			vs ctrl pos	0.000220342
NLuc_SC	I16	9	16	CMPD	70567.2	3022.94	3890.63	945.202	0.82146	NLuc	Cs 0.01 mM	Cs	SC	0.01_mM	0.01	10	65275	7.9371	7.4995	92.5005	Cs	0.01_mM	vs blank	0.68497
NLuc_SC	I17	9	17	CMPD	70567.2	3022.94	3890.63	945.202	0.82146	NLuc	Cs 0.01 mM	Cs	SC	0.01_mM	0.01	10	74625	-6.08582	-5.75028	105.75			vs ctrl neg	0.795157
NLuc_SC	I18	9	18	CMPD	70567.2	3022.94	3890.63	945.202	0.82146	NLuc	Cs 0.01 mM	Cs	SC	0.01_mM	0.01	10	69350	1.82551	1.72486	98.2751			vs ctrl pos	0.00157083
NLuc_SC	I13	9	13	CMPD	70567.2	3022.94	3890.63	945.202	0.82146	NLuc	Cs 1 mM	Cs	SC	1_mM	1	1000	69650	1.37558	1.29974	98.7003	Cs	1_mM	vs blank	0.698277
NLuc_SC	I14	9	14	CMPD	70567.2	3022.94	3890.63	945.202	0.82146	NLuc	Cs 1 mM	Cs	SC	1_mM	1	1000	72300	-2.59883	-2.45555	102.456			vs ctrl neg	0.400799
NLuc_SC	I15	9	15	CMPD	70567.2	3022.94	3890.63	945.202	0.82146	NLuc	Cs 1 mM	Cs	SC	1_mM	1	1000	73825	-4.88599	-4.61661	104.617			vs ctrl pos	0.000200673
NLuc_SC	I10	9	10	CMPD	70567.2	3022.94	3890.63	945.202	0.82146	NLuc	Cs 5 mM	Cs	SC	5_mM	5	5000	67450	4.67509	4.41733	95.5827	Cs	5_mM	vs blank	0.0352441
NLuc_SC	I11	9	11	CMPD	70567.2	3022.94	3890.63	945.202	0.82146	NLuc	Cs 5 mM	Cs	SC	5_mM	5	5000	64000	9.84932	9.30629	90.6937			vs ctrl neg	0.0190466
NLuc_SC	I12	9	12	CMPD	70567.2	3022.94	3890.63	945.202	0.82146	NLuc	Cs 5 mM	Cs	SC	5_mM	5	5000	63750	10.2243	9.66056	90.3394			vs ctrl pos	0.000236043
NLuc_SC	D16	4	16	CMPD	70567.2	3022.94	3890.63	945.202	0.82146	NLuc	Cu(I) 0.01 mM	Cu(I)	SC	0.01_mM	0.01	10	62175	12.5864	11.8925	88.1075	Cu(I)	0.01_mM	vs blank	0.0179561
NLuc_SC	D17	4	17	CMPD	70567.2	3022.94	3890.63	945.202	0.82146	NLuc	Cu(I) 0.01 mM	Cu(I)	SC	0.01_mM	0.01	10	66000	6.84976	6.47211	93.5279			vs ctrl neg	0.00992497
NLuc_SC	D18	4	18	CMPD	70567.2	3022.94	3890.63	945.202	0.82146	NLuc	Cu(I) 0.01 mM	Cu(I)	SC	0.01_mM	0.01	10	62450	12.174	11.5028	88.4972			vs ctrl pos	0.000274347
NLuc_SC	D13	4	13	CMPD	70567.2	3022.94	3890.63	945.202	0.82146	NLuc	Cu(I) 1 mM	Cu(I)	SC	1_mM	1	1000	575	104.973	99.1852	0.814826	Cu(I)	1_mM	vs blank	0.000435554
NLuc_SC	D14	4	14	CMPD	70567.2	3022.94	3890.63	945.202	0.82146	NLuc	Cu(I) 1 mM	Cu(I)	SC	1_mM	1	1000	650	104.86	99.0789	0.921108			vs ctrl neg	0
NLuc_SC	D15	4	15	CMPD	70567.2	3022.94	3890.63	945.202	0.82146	NLuc	Cu(I) 1 mM	Cu(I)	SC	1_mM	1	1000	550	105.01	99.2206	0.779399			vs ctrl pos	3.99504e-10
NLuc_SC	D10	4	10	CMPD	70567.2	3022.94	3890.63	945.202	0.82146	NLuc	Cu(I) 5 mM	Cu(I)	SC	5_mM	5	5000	500	105.085	99.2915	0.708545	Cu(I)	5_mM	vs blank	0.000397739
NLuc_SC	D11	4	11	CMPD	70567.2	3022.94	3890.63	945.202	0.82146	NLuc	Cu(I) 5 mM	Cu(I)	SC	5_mM	5	5000	100	105.685	99.8583	0.141709			vs ctrl neg	0
NLuc_SC	D12	4	12	CMPD	70567.2	3022.94	3890.63	945.202	0.82146	NLuc	Cu(I) 5 mM	Cu(I)	SC	5_mM	5	5000	150	105.61	99.7874	0.212563			vs ctrl pos	5.3818e-10
NLuc_SC	B07	2	7	CMPD	70567.2	3022.94	3890.63	945.202	0.82146	NLuc	Cu(II) 0.01 mM	Cu(II)	SC	0.01_mM	0.01	10	62975	11.3866	10.7588	89.2412	Cu(II)	0.01_mM	vs blank	0.0189665
NLuc_SC	B08	2	8	CMPD	70567.2	3022.94	3890.63	945.202	0.82146	NLuc	Cu(II) 0.01 mM	Cu(II)	SC	0.01_mM	0.01	10	62375	12.2865	11.6091	88.3909			vs ctrl neg	0.00657357
NLuc_SC	B09	2	9	CMPD	70567.2	3022.94	3890.63	945.202	0.82146	NLuc	Cu(II) 0.01 mM	Cu(II)	SC	0.01_mM	0.01	10	65975	6.88726	6.50754	93.4925			vs ctrl pos	0.000197724
NLuc_SC	B04	2	4	CMPD	70567.2	3022.94	3890.63	945.202	0.82146	NLuc	Cu(II) 1 mM	Cu(II)	SC	1_mM	1	1000	575	104.973	99.1852	0.814826	Cu(II)	1_mM	vs blank	0.000431683
NLuc_SC	B05	2	5	CMPD	70567.2	3022.94	3890.63	945.202	0.82146	NLuc	Cu(II) 1 mM	Cu(II)	SC	1_mM	1	1000	425	105.198	99.3977	0.602263			vs ctrl neg	0
NLuc_SC	B06	2	6	CMPD	70567.2	3022.94	3890.63	945.202	0.82146	NLuc	Cu(II) 1 mM	Cu(II)	SC	1_mM	1	1000	550	105.01	99.2206	0.779399			vs ctrl pos	2.11503e-10
NLuc_SC	B01	2	1	CMPD	70567.2	3022.94	3890.63	945.202	0.82146	NLuc	Cu(II) 5 mM	Cu(II)	SC	5_mM	5	5000	150	105.61	99.7874	0.212563	Cu(II)	5_mM	vs blank	0.000426159
NLuc_SC	B02	2	2	CMPD	70567.2	3022.94	3890.63	945.202	0.82146	NLuc	Cu(II) 5 mM	Cu(II)	SC	5_mM	5	5000	225	105.498	99.6812	0.318845			vs ctrl neg	0
NLuc_SC	B03	2	3	CMPD	70567.2	3022.94	3890.63	945.202	0.82146	NLuc	Cu(II) 5 mM	Cu(II)	SC	5_mM	5	5000	50	105.76	99.9291	0.0708545			vs ctrl pos	0
NLuc_SC	B16	2	16	CMPD	70567.2	3022.94	3890.63	945.202	0.82146	NLuc	Fe(II)-1 0.01 mM	Fe(II)-1	SC	0.01_mM	0.01	10	65475	7.63715	7.21608	92.7839	Fe(II)-1	0.01_mM	vs blank	0.0717897
NLuc_SC	B17	2	17	CMPD	70567.2	3022.94	3890.63	945.202	0.82146	NLuc	Fe(II)-1 0.01 mM	Fe(II)-1	SC	0.01_mM	0.01	10	68050	3.77522	3.56708	96.4329			vs ctrl neg	0.00772833
NLuc_SC	B18	2	18	CMPD	70567.2	3022.94	3890.63	945.202	0.82146	NLuc	Fe(II)-1 0.01 mM	Fe(II)-1	SC	0.01_mM	0.01	10	66225	6.51231	6.15327	93.8467			vs ctrl pos	3.82327e-05
NLuc_SC	B13	2	13	CMPD	70567.2	3022.94	3890.63	945.202	0.82146	NLuc	Fe(II)-1 1 mM	Fe(II)-1	SC	1_mM	1	1000	28275	63.4289	59.9318	40.0682	Fe(II)-1	1_mM	vs blank	0.000636191
NLuc_SC	B14	2	14	CMPD	70567.2	3022.94	3890.63	945.202	0.82146	NLuc	Fe(II)-1 1 mM	Fe(II)-1	SC	1_mM	1	1000	28875	62.529	59.0815	40.9185			vs ctrl neg	0
NLuc_SC	B15	2	15	CMPD	70567.2	3022.94	3890.63	945.202	0.82146	NLuc	Fe(II)-1 1 mM	Fe(II)-1	SC	1_mM	1	1000	27575	64.4787	60.9238	39.0762			vs ctrl pos	1.13273e-06
NLuc_SC	B10	2	10	CMPD	70567.2	3022.94	3890.63	945.202	0.82146	NLuc	Fe(II)-1 5 mM	Fe(II)-1	SC	5_mM	5	5000	3325	100.848	95.2882	4.71182	Fe(II)-1	5_mM	vs blank	5.19403e-05
NLuc_SC	B11	2	11	CMPD	70567.2	3022.94	3890.63	945.202	0.82146	NLuc	Fe(II)-1 5 mM	Fe(II)-1	SC	5_mM	5	5000	4350	99.311	93.8357	6.16434			vs ctrl neg	0
NLuc_SC	B12	2	12	CMPD	70567.2	3022.94	3890.63	945.202	0.82146	NLuc	Fe(II)-1 5 mM	Fe(II)-1	SC	5_mM	5	5000	5700	97.2863	91.9226	8.07741			vs ctrl pos	0.502249
NLuc_SC	H16	8	16	CMPD	70567.2	3022.94	3890.63	945.202	0.82146	NLuc	Fe(II)-2 0.01 mM	Fe(II)-2	SC	0.01_mM	0.01	10	73250	-4.02362	-3.80178	103.802	Fe(II)-2	0.01_mM	vs blank	0.770367
NLuc_SC	H17	8	17	CMPD	70567.2	3022.94	3890.63	945.202	0.82146	NLuc	Fe(II)-2 0.01 mM	Fe(II)-2	SC	0.01_mM	0.01	10	70975	-0.611628	-0.577907	100.578			vs ctrl neg	0.933052
NLuc_SC	H18	8	18	CMPD	70567.2	3022.94	3890.63	945.202	0.82146	NLuc	Fe(II)-2 0.01 mM	Fe(II)-2	SC	0.01_mM	0.01	10	66925	5.46247	5.1613	94.8387			vs ctrl pos	0.000648695
NLuc_SC	H13	8	13	CMPD	70567.2	3022.94	3890.63	945.202	0.82146	NLuc	Fe(II)-2 1 mM	Fe(II)-2	SC	1_mM	1	1000	5375	97.7738	92.3831	7.61685	Fe(II)-2	1_mM	vs blank	1.05719e-05
NLuc_SC	H14	8	14	CMPD	70567.2	3022.94	3890.63	945.202	0.82146	NLuc	Fe(II)-2 1 mM	Fe(II)-2	SC	1_mM	1	1000	8850	92.562	87.4588	12.5412			vs ctrl neg	2.70503e-07
NLuc_SC	H15	8	15	CMPD	70567.2	3022.94	3890.63	945.202	0.82146	NLuc	Fe(II)-2 1 mM	Fe(II)-2	SC	1_mM	1	1000	7975	93.8743	88.6987	11.3013			vs ctrl pos	0.0714106
NLuc_SC	H10	8	10	CMPD	70567.2	3022.94	3890.63	945.202	0.82146	NLuc	Fe(II)-2 5 mM	Fe(II)-2	SC	5_mM	5	5000	400	105.235	99.4332	0.566836	Fe(II)-2	5_mM	vs blank	0.000386968
NLuc_SC	H11	8	11	CMPD	70567.2	3022.94	3890.63	945.202	0.82146	NLuc	Fe(II)-2 5 mM	Fe(II)-2	SC	5_mM	5	5000	400	105.235	99.4332	0.566836			vs ctrl neg	0
NLuc_SC	H12	8	12	CMPD	70567.2	3022.94	3890.63	945.202	0.82146	NLuc	Fe(II)-2 5 mM	Fe(II)-2	SC	5_mM	5	5000	850	104.56	98.7955	1.20453			vs ctrl pos	1.7302e-08
NLuc_SC	F16	6	16	CMPD	70567.2	3022.94	3890.63	945.202	0.82146	NLuc	Fe(II)-3 0.01 mM	Fe(II)-3	SC	0.01_mM	0.01	10	67775	4.18766	3.95678	96.0432	Fe(II)-3	0.01_mM	vs blank	0.217651
NLuc_SC	F17	6	17	CMPD	70567.2	3022.94	3890.63	945.202	0.82146	NLuc	Fe(II)-3 0.01 mM	Fe(II)-3	SC	0.01_mM	0.01	10	68600	2.95034	2.78768	97.2123			vs ctrl neg	0.0355971
NLuc_SC	F18	6	18	CMPD	70567.2	3022.94	3890.63	945.202	0.82146	NLuc	Fe(II)-3 0.01 mM	Fe(II)-3	SC	0.01_mM	0.01	10	69275	1.93799	1.83114	98.1689			vs ctrl pos	2.74349e-07
NLuc_SC	F13	6	13	CMPD	70567.2	3022.94	3890.63	945.202	0.82146	NLuc	Fe(II)-3 1 mM	Fe(II)-3	SC	1_mM	1	1000	20300	75.3896	71.2331	28.7669	Fe(II)-3	1_mM	vs blank	0.000256883
NLuc_SC	F14	6	14	CMPD	70567.2	3022.94	3890.63	945.202	0.82146	NLuc	Fe(II)-3 1 mM	Fe(II)-3	SC	1_mM	1	1000	19675	76.327	72.1188	27.8812			vs ctrl neg	0
NLuc_SC	F15	6	15	CMPD	70567.2	3022.94	3890.63	945.202	0.82146	NLuc	Fe(II)-3 1 mM	Fe(II)-3	SC	1_mM	1	1000	21425	73.7023	69.6389	30.3611			vs ctrl pos	0.000104152
NLuc_SC	F10	6	10	CMPD	70567.2	3022.94	3890.63	945.202	0.82146	NLuc	Fe(II)-3 5 mM	Fe(II)-3	SC	5_mM	5	5000	650	104.86	99.0789	0.921108	Fe(II)-3	5_mM	vs blank	0.000419812
NLuc_SC	F11	6	11	CMPD	70567.2	3022.94	3890.63	945.202	0.82146	NLuc	Fe(II)-3 5 mM	Fe(II)-3	SC	5_mM	5	5000	975	104.373	98.6183	1.38166			vs ctrl neg	0
NLuc_SC	F12	6	12	CMPD	70567.2	3022.94	3890.63	945.202	0.82146	NLuc	Fe(II)-3 5 mM	Fe(II)-3	SC	5_mM	5	5000	800	104.635	98.8663	1.13367			vs ctrl pos	8.98057e-10
NLuc_SC	E07	5	7	CMPD	70567.2	3022.94	3890.63	945.202	0.82146	NLuc	Fe(III) 0.01 mM	Fe(III)	SC	0.01_mM	0.01	10	63425	10.7117	10.1211	89.8789	Fe(III)	0.01_mM	vs blank	0.0476456
NLuc_SC	E08	5	8	CMPD	70567.2	3022.94	3890.63	945.202	0.82146	NLuc	Fe(III) 0.01 mM	Fe(III)	SC	0.01_mM	0.01	10	67625	4.41263	4.16934	95.8307			vs ctrl neg	0.029071
NLuc_SC	E09	5	9	CMPD	70567.2	3022.94	3890.63	945.202	0.82146	NLuc	Fe(III) 0.01 mM	Fe(III)	SC	0.01_mM	0.01	10	65875	7.03724	6.64925	93.3508			vs ctrl pos	0.000246141
NLuc_SC	E04	5	4	CMPD	70567.2	3022.94	3890.63	945.202	0.82146	NLuc	Fe(III) 1 mM	Fe(III)	SC	1_mM	1	1000	35775	52.1805	49.3036	50.6964	Fe(III)	1_mM	vs blank	0.000103274
NLuc_SC	E05	5	5	CMPD	70567.2	3022.94	3890.63	945.202	0.82146	NLuc	Fe(III) 1 mM	Fe(III)	SC	1_mM	1	1000	37825	49.106	46.3986	53.6014			vs ctrl neg	5.9527e-06
NLuc_SC	E06	5	6	CMPD	70567.2	3022.94	3890.63	945.202	0.82146	NLuc	Fe(III) 1 mM	Fe(III)	SC	1_mM	1	1000	39425	46.7063	44.1313	55.8687			vs ctrl pos	0.0005833
NLuc_SC	E01	5	1	CMPD	70567.2	3022.94	3890.63	945.202	0.82146	NLuc	Fe(III) 5 mM	Fe(III)	SC	5_mM	5	5000	50	105.76	99.9291	0.0708545	Fe(III)	5_mM	vs blank	0.000410876
NLuc_SC	E02	5	2	CMPD	70567.2	3022.94	3890.63	945.202	0.82146	NLuc	Fe(III) 5 mM	Fe(III)	SC	5_mM	5	5000	25	105.798	99.9646	0.0354272			vs ctrl neg	0
NLuc_SC	E03	5	3	CMPD	70567.2	3022.94	3890.63	945.202	0.82146	NLuc	Fe(III) 5 mM	Fe(III)	SC	5_mM	5	5000	325	105.348	99.5394	0.460554			vs ctrl pos	0
NLuc_SC	A16	1	16	CMPD	70567.2	3022.94	3890.63	945.202	0.82146	NLuc	Ga 0.01 mM	Ga	SC	0.01_mM	0.01	10	70900	-0.499145	-0.471625	100.472	Ga	0.01_mM	vs blank	0.626984
NLuc_SC	A17	1	17	CMPD	70567.2	3022.94	3890.63	945.202	0.82146	NLuc	Ga 0.01 mM	Ga	SC	0.01_mM	0.01	10	71350	-1.17404	-1.10932	101.109			vs ctrl neg	0.768159
NLuc_SC	A18	1	18	CMPD	70567.2	3022.94	3890.63	945.202	0.82146	NLuc	Ga 0.01 mM	Ga	SC	0.01_mM	0.01	10	68325	3.36278	3.17738	96.8226			vs ctrl pos	8.62534e-05
NLuc_SC	A13	1	13	CMPD	70567.2	3022.94	3890.63	945.202	0.82146	NLuc	Ga 1 mM	Ga	SC	1_mM	1	1000	53775	25.1845	23.796	76.204	Ga	1_mM	vs blank	0.0317286
NLuc_SC	A14	1	14	CMPD	70567.2	3022.94	3890.63	945.202	0.82146	NLuc	Ga 1 mM	Ga	SC	1_mM	1	1000	58175	18.5855	17.5608	82.4392			vs ctrl neg	0.0462709
NLuc_SC	A15	1	15	CMPD	70567.2	3022.94	3890.63	945.202	0.82146	NLuc	Ga 1 mM	Ga	SC	1_mM	1	1000	63825	10.1118	9.55428	90.4457			vs ctrl pos	0.00266815
NLuc_SC	A10	1	10	CMPD	70567.2	3022.94	3890.63	945.202	0.82146	NLuc	Ga 5 mM	Ga	SC	5_mM	5	5000	525	105.048	99.256	0.743972	Ga	5_mM	vs blank	0.000325063
NLuc_SC	A11	1	11	CMPD	70567.2	3022.94	3890.63	945.202	0.82146	NLuc	Ga 5 mM	Ga	SC	5_mM	5	5000	825	104.598	98.8309	1.1691			vs ctrl neg	0
NLuc_SC	A12	1	12	CMPD	70567.2	3022.94	3890.63	945.202	0.82146	NLuc	Ga 5 mM	Ga	SC	5_mM	5	5000	25	105.798	99.9646	0.0354272			vs ctrl pos	1.41865e-05
NLuc_SC	D07	4	7	CMPD	70567.2	3022.94	3890.63	945.202	0.82146	NLuc	K-1 0.01 mM	K-1	SC	0.01_mM	0.01	10	74450	-5.82335	-5.50229	105.502	K-1	0.01_mM	vs blank	0.253218
NLuc_SC	D08	4	8	CMPD	70567.2	3022.94	3890.63	945.202	0.82146	NLuc	K-1 0.01 mM	K-1	SC	0.01_mM	0.01	10	73700	-4.69852	-4.43947	104.439			vs ctrl neg	0.0191866
NLuc_SC	D09	4	9	CMPD	70567.2	3022.94	3890.63	945.202	0.82146	NLuc	K-1 0.01 mM	K-1	SC	0.01_mM	0.01	10	72200	-2.44886	-2.31384	102.314			vs ctrl pos	1.27775e-05
NLuc_SC	D04	4	4	CMPD	70567.2	3022.94	3890.63	945.202	0.82146	NLuc	K-1 1 mM	K-1	SC	1_mM	1	1000	64375	9.2869	8.77488	91.2251	K-1	1_mM	vs blank	0.110069
NLuc_SC	D05	4	5	CMPD	70567.2	3022.94	3890.63	945.202	0.82146	NLuc	K-1 1 mM	K-1	SC	1_mM	1	1000	67650	4.37513	4.13391	95.8661			vs ctrl neg	0.0969376
NLuc_SC	D06	4	6	CMPD	70567.2	3022.94	3890.63	945.202	0.82146	NLuc	K-1 1 mM	K-1	SC	1_mM	1	1000	68975	2.38793	2.25627	97.7437			vs ctrl pos	0.000330006
NLuc_SC	D01	4	1	CMPD	70567.2	3022.94	3890.63	945.202	0.82146	NLuc	K-1 5 mM	K-1	SC	5_mM	5	5000	67500	4.6001	4.34648	95.6535	K-1	5_mM	vs blank	0.935969
NLuc_SC	D02	4	2	CMPD	70567.2	3022.94	3890.63	945.202	0.82146	NLuc	K-1 5 mM	K-1	SC	5_mM	5	5000	72925	-3.53619	-3.34123	103.341			vs ctrl neg	0.738671
NLuc_SC	D03	4	3	CMPD	70567.2	3022.94	3890.63	945.202	0.82146	NLuc	K-1 5 mM	K-1	SC	5_mM	5	5000	73575	-4.51105	-4.26234	104.262			vs ctrl pos	0.000693948
NLuc_SC	K16	11	16	CMPD	70567.2	3022.94	3890.63	945.202	0.82146	NLuc	K-2 0.01 mM	K-2	SC	0.01_mM	0.01	10	73800	-4.8485	-4.58118	104.581	K-2	0.01_mM	vs blank	0.811566
NLuc_SC	K17	11	17	CMPD	70567.2	3022.94	3890.63	945.202	0.82146	NLuc	K-2 0.01 mM	K-2	SC	0.01_mM	0.01	10	69125	2.16296	2.04371	97.9563			vs ctrl neg	0.999786
NLuc_SC	K18	11	18	CMPD	70567.2	3022.94	3890.63	945.202	0.82146	NLuc	K-2 0.01 mM	K-2	SC	0.01_mM	0.01	10	68775	2.68788	2.53969	97.4603			vs ctrl pos	0.000463763
NLuc_SC	K13	11	13	CMPD	70567.2	3022.94	3890.63	945.202	0.82146	NLuc	K-2 1 mM	K-2	SC	1_mM	1	1000	66825	5.61245	5.30301	94.697	K-2	1_mM	vs blank	0.312039
NLuc_SC	K14	11	14	CMPD	70567.2	3022.94	3890.63	945.202	0.82146	NLuc	K-2 1 mM	K-2	SC	1_mM	1	1000	68825	2.61289	2.46884	97.5312			vs ctrl neg	0.31389
NLuc_SC	K15	11	15	CMPD	70567.2	3022.94	3890.63	945.202	0.82146	NLuc	K-2 1 mM	K-2	SC	1_mM	1	1000	71050	-0.724111	-0.684188	100.684			vs ctrl pos	0.000221587
NLuc_SC	K10	11	10	CMPD	70567.2	3022.94	3890.63	945.202	0.82146	NLuc	K-2 5 mM	K-2	SC	5_mM	5	5000	69725	1.26309	1.19345	98.8065	K-2	5_mM	vs blank	0.224123
NLuc_SC	K11	11	11	CMPD	70567.2	3022.94	3890.63	945.202	0.82146	NLuc	K-2 5 mM	K-2	SC	5_mM	5	5000	69475	1.63804	1.54773	98.4523			vs ctrl neg	0.2315
NLuc_SC	K12	11	12	CMPD	70567.2	3022.94	3890.63	945.202	0.82146	NLuc	K-2 5 mM	K-2	SC	5_mM	5	5000	65225	8.01209	7.57036	92.4296			vs ctrl pos	0.000381216
NLuc_SC	N07	14	7	CMPD	70567.2	3022.94	3890.63	945.202	0.82146	NLuc	Li 0.01 mM	Li	SC	0.01_mM	0.01	10	67600	4.45012	4.20477	95.7952	Li	0.01_mM	vs blank	0.18388
NLuc_SC	N08	14	8	CMPD	70567.2	3022.94	3890.63	945.202	0.82146	NLuc	Li 0.01 mM	Li	SC	0.01_mM	0.01	10	69050	2.27544	2.14999	97.85			vs ctrl neg	0.0175238
NLuc_SC	N09	14	9	CMPD	70567.2	3022.94	3890.63	945.202	0.82146	NLuc	Li 0.01 mM	Li	SC	0.01_mM	0.01	10	68100	3.70023	3.49622	96.5038			vs ctrl pos	2.10851e-07
NLuc_SC	N04	14	4	CMPD	70567.2	3022.94	3890.63	945.202	0.82146	NLuc	Li 1 mM	Li	SC	1_mM	1	1000	64200	9.54936	9.02287	90.9771	Li	1_mM	vs blank	0.20231
NLuc_SC	N05	14	5	CMPD	70567.2	3022.94	3890.63	945.202	0.82146	NLuc	Li 1 mM	Li	SC	1_mM	1	1000	66825	5.61245	5.30301	94.697			vs ctrl neg	0.233533
NLuc_SC	N06	14	6	CMPD	70567.2	3022.94	3890.63	945.202	0.82146	NLuc	Li 1 mM	Li	SC	1_mM	1	1000	70950	-0.574134	-0.542479	100.542			vs ctrl pos	0.00082508
NLuc_SC	N01	14	1	CMPD	70567.2	3022.94	3890.63	945.202	0.82146	NLuc	Li 5 mM	Li	SC	5_mM	5	5000	67825	4.11267	3.88592	96.1141	Li	5_mM	vs blank	0.266888
NLuc_SC	N02	14	2	CMPD	70567.2	3022.94	3890.63	945.202	0.82146	NLuc	Li 5 mM	Li	SC	5_mM	5	5000	71150	-0.874089	-0.825897	100.826			vs ctrl neg	0.27117
NLuc_SC	N03	14	3	CMPD	70567.2	3022.94	3890.63	945.202	0.82146	NLuc	Li 5 mM	Li	SC	5_mM	5	5000	66675	5.83741	5.51558	94.4844			vs ctrl pos	0.000297169
NLuc_SC	M07	13	7	CMPD	70567.2	3022.94	3890.63	945.202	0.82146	NLuc	Mg 0.01 mM	Mg	SC	0.01_mM	0.01	10	68225	3.51276	3.31909	96.6809	Mg	0.01_mM	vs blank	0.2476
NLuc_SC	M08	13	8	CMPD	70567.2	3022.94	3890.63	945.202	0.82146	NLuc	Mg 0.01 mM	Mg	SC	0.01_mM	0.01	10	69200	2.05048	1.93743	98.0626			vs ctrl neg	0.0387967
NLuc_SC	M09	13	9	CMPD	70567.2	3022.94	3890.63	945.202	0.82146	NLuc	Mg 0.01 mM	Mg	SC	0.01_mM	0.01	10	68850	2.5754	2.43341	97.5666			vs ctrl pos	0
NLuc_SC	M04	13	4	CMPD	70567.2	3022.94	3890.63	945.202	0.82146	NLuc	Mg 1 mM	Mg	SC	1_mM	1	1000	66675	5.83741	5.51558	94.4844	Mg	1_mM	vs blank	0.105153
NLuc_SC	M05	13	5	CMPD	70567.2	3022.94	3890.63	945.202	0.82146	NLuc	Mg 1 mM	Mg	SC	1_mM	1	1000	66825	5.61245	5.30301	94.697			vs ctrl neg	0.000706175
NLuc_SC	M06	13	6	CMPD	70567.2	3022.94	3890.63	945.202	0.82146	NLuc	Mg 1 mM	Mg	SC	1_mM	1	1000	67800	4.15017	3.92135	96.0786			vs ctrl pos	8.6135e-09
NLuc_SC	M01	13	1	CMPD	70567.2	3022.94	3890.63	945.202	0.82146	NLuc	Mg 5 mM	Mg	SC	5_mM	5	5000	68825	2.61289	2.46884	97.5312	Mg	5_mM	vs blank	0.112872
NLuc_SC	M02	13	2	CMPD	70567.2	3022.94	3890.63	945.202	0.82146	NLuc	Mg 5 mM	Mg	SC	5_mM	5	5000	67600	4.45012	4.20477	95.7952			vs ctrl neg	0.0350661
NLuc_SC	M03	13	3	CMPD	70567.2	3022.94	3890.63	945.202	0.82146	NLuc	Mg 5 mM	Mg	SC	5_mM	5	5000	65850	7.07473	6.68468	93.3153			vs ctrl pos	6.59384e-05
NLuc_SC	C07	3	7	CMPD	70567.2	3022.94	3890.63	945.202	0.82146	NLuc	Mn(II) 0.01 mM	Mn(II)	SC	0.01_mM	0.01	10	67850	4.07518	3.8505	96.1495	Mn(II)	0.01_mM	vs blank	0.144437
NLuc_SC	C08	3	8	CMPD	70567.2	3022.94	3890.63	945.202	0.82146	NLuc	Mn(II) 0.01 mM	Mn(II)	SC	0.01_mM	0.01	10	69350	1.82551	1.72486	98.2751			vs ctrl neg	0.0585565
NLuc_SC	C09	3	9	CMPD	70567.2	3022.94	3890.63	945.202	0.82146	NLuc	Mn(II) 0.01 mM	Mn(II)	SC	0.01_mM	0.01	10	66325	6.36234	6.01156	93.9884			vs ctrl pos	6.82955e-05
NLuc_SC	C04	3	4	CMPD	70567.2	3022.94	3890.63	945.202	0.82146	NLuc	Mn(II) 1 mM	Mn(II)	SC	1_mM	1	1000	64800	8.6495	8.17262	91.8274	Mn(II)	1_mM	vs blank	0.0467026
NLuc_SC	C05	3	5	CMPD	70567.2	3022.94	3890.63	945.202	0.82146	NLuc	Mn(II) 1 mM	Mn(II)	SC	1_mM	1	1000	66475	6.13737	5.79899	94.201			vs ctrl neg	0.000149098
NLuc_SC	C06	3	6	CMPD	70567.2	3022.94	3890.63	945.202	0.82146	NLuc	Mn(II) 1 mM	Mn(II)	SC	1_mM	1	1000	64875	8.53701	8.06634	91.9337			vs ctrl pos	4.1461e-06
NLuc_SC	C01	3	1	CMPD	70567.2	3022.94	3890.63	945.202	0.82146	NLuc	Mn(II) 5 mM	Mn(II)	SC	5_mM	5	5000	50125	30.6587	28.9684	71.0316	Mn(II)	5_mM	vs blank	0.00111617
NLuc_SC	C02	3	2	CMPD	70567.2	3022.94	3890.63	945.202	0.82146	NLuc	Mn(II) 5 mM	Mn(II)	SC	5_mM	5	5000	52625	26.9093	25.4257	74.5743			vs ctrl neg	3.05286e-06
NLuc_SC	C03	3	3	CMPD	70567.2	3022.94	3890.63	945.202	0.82146	NLuc	Mn(II) 5 mM	Mn(II)	SC	5_mM	5	5000	52675	26.8343	25.3548	74.6452			vs ctrl pos	0.000113548
NLuc_SC	O16	15	16	CMPD	70567.2	3022.94	3890.63	945.202	0.82146	NLuc	MQW/ACN 0.01 mM	MQW/ACN	SC	0.01_mM	0.01	10	71875	-1.96143	-1.85329	101.853	MQW/ACN	0.01_mM	vs blank	0.917942
NLuc_SC	O17	15	17	CMPD	70567.2	3022.94	3890.63	945.202	0.82146	NLuc	MQW/ACN 0.01 mM	MQW/ACN	SC	0.01_mM	0.01	10	74125	-5.33593	-5.04174	105.042			vs ctrl neg	0.922339
NLuc_SC	O18	15	18	CMPD	70567.2	3022.94	3890.63	945.202	0.82146	NLuc	MQW/ACN 0.01 mM	MQW/ACN	SC	0.01_mM	0.01	10	66475	6.13737	5.79899	94.201			vs ctrl pos	0.00103085
NLuc_SC	O13	15	13	CMPD	70567.2	3022.94	3890.63	945.202	0.82146	NLuc	MQW/ACN 1 mM	MQW/ACN	SC	1_mM	1	1000	70625	-0.0867059	-0.0819255	100.082	MQW/ACN	1_mM	vs blank	0.472123
NLuc_SC	O14	15	14	CMPD	70567.2	3022.94	3890.63	945.202	0.82146	NLuc	MQW/ACN 1 mM	MQW/ACN	SC	1_mM	1	1000	66025	6.81227	6.43668	93.5633			vs ctrl neg	0.557353
NLuc_SC	O15	15	15	CMPD	70567.2	3022.94	3890.63	945.202	0.82146	NLuc	MQW/ACN 1 mM	MQW/ACN	SC	1_mM	1	1000	71400	-1.24903	-1.18017	101.18			vs ctrl pos	0.00052668
NLuc_SC	O10	15	10	CMPD	70567.2	3022.94	3890.63	945.202	0.82146	NLuc	MQW/ACN 5 mM	MQW/ACN	SC	5_mM	5	5000	68500	3.10032	2.92939	97.0706	MQW/ACN	5_mM	vs blank	0.174217
NLuc_SC	O11	15	11	CMPD	70567.2	3022.94	3890.63	945.202	0.82146	NLuc	MQW/ACN 5 mM	MQW/ACN	SC	5_mM	5	5000	69325	1.863	1.76029	98.2397			vs ctrl neg	0.0639605
NLuc_SC	O12	15	12	CMPD	70567.2	3022.94	3890.63	945.202	0.82146	NLuc	MQW/ACN 5 mM	MQW/ACN	SC	5_mM	5	5000	66700	5.79992	5.48015	94.5199			vs ctrl pos	3.85753e-05
NLuc_SC	G07	7	7	CMPD	70567.2	3022.94	3890.63	945.202	0.82146	NLuc	Na-1 0.01 mM	Na-1	SC	0.01_mM	0.01	10	66650	5.87491	5.551	94.449	Na-1	0.01_mM	vs blank	0.190216
NLuc_SC	G08	7	8	CMPD	70567.2	3022.94	3890.63	945.202	0.82146	NLuc	Na-1 0.01 mM	Na-1	SC	0.01_mM	0.01	10	68250	3.47527	3.28366	96.7163			vs ctrl neg	0.112786
NLuc_SC	G09	7	9	CMPD	70567.2	3022.94	3890.63	945.202	0.82146	NLuc	Na-1 0.01 mM	Na-1	SC	0.01_mM	0.01	10	69900	1.00063	0.945464	99.0545			vs ctrl pos	9.06045e-05
NLuc_SC	G04	7	4	CMPD	70567.2	3022.94	3890.63	945.202	0.82146	NLuc	Na-1 1 mM	Na-1	SC	1_mM	1	1000	64525	9.06194	8.56232	91.4377	Na-1	1_mM	vs blank	0.0541819
NLuc_SC	G05	7	5	CMPD	70567.2	3022.94	3890.63	945.202	0.82146	NLuc	Na-1 1 mM	Na-1	SC	1_mM	1	1000	64275	9.43688	8.91659	91.0834			vs ctrl neg	0.0424907
NLuc_SC	G06	7	6	CMPD	70567.2	3022.94	3890.63	945.202	0.82146	NLuc	Na-1 1 mM	Na-1	SC	1_mM	1	1000	68400	3.2503	3.0711	96.9289			vs ctrl pos	0.000322196
NLuc_SC	G01	7	1	CMPD	70567.2	3022.94	3890.63	945.202	0.82146	NLuc	Na-1 5 mM	Na-1	SC	5_mM	5	5000	68150	3.62524	3.42537	96.5746	Na-1	5_mM	vs blank	0.0689679
NLuc_SC	G02	7	2	CMPD	70567.2	3022.94	3890.63	945.202	0.82146	NLuc	Na-1 5 mM	Na-1	SC	5_mM	5	5000	66825	5.61245	5.30301	94.697			vs ctrl neg	0.0370706
NLuc_SC	G03	7	3	CMPD	70567.2	3022.94	3890.63	945.202	0.82146	NLuc	Na-1 5 mM	Na-1	SC	5_mM	5	5000	64300	9.39939	8.88116	91.1188			vs ctrl pos	0.000188402
NLuc_SC	J07	10	7	CMPD	70567.2	3022.94	3890.63	945.202	0.82146	NLuc	Na-2 0.01 mM	Na-2	SC	0.01_mM	0.01	10	68475	3.13782	2.96482	97.0352	Na-2	0.01_mM	vs blank	0.626556
NLuc_SC	J08	10	8	CMPD	70567.2	3022.94	3890.63	945.202	0.82146	NLuc	Na-2 0.01 mM	Na-2	SC	0.01_mM	0.01	10	72425	-2.78631	-2.63269	102.633			vs ctrl neg	0.769371
NLuc_SC	J09	10	9	CMPD	70567.2	3022.94	3890.63	945.202	0.82146	NLuc	Na-2 0.01 mM	Na-2	SC	0.01_mM	0.01	10	69475	1.63804	1.54773	98.4523			vs ctrl pos	0.000194594
NLuc_SC	J04	10	4	CMPD	70567.2	3022.94	3890.63	945.202	0.82146	NLuc	Na-2 1 mM	Na-2	SC	1_mM	1	1000	70550	0.0257774	0.0243562	99.9756	Na-2	1_mM	vs blank	0.619923
NLuc_SC	J05	10	5	CMPD	70567.2	3022.94	3890.63	945.202	0.82146	NLuc	Na-2 1 mM	Na-2	SC	1_mM	1	1000	75625	-7.58559	-7.16737	107.167			vs ctrl neg	0.409412
NLuc_SC	J06	10	6	CMPD	70567.2	3022.94	3890.63	945.202	0.82146	NLuc	Na-2 1 mM	Na-2	SC	1_mM	1	1000	70775	-0.311672	-0.294489	100.294			vs ctrl pos	0.000464507
NLuc_SC	J01	10	1	CMPD	70567.2	3022.94	3890.63	945.202	0.82146	NLuc	Na-2 5 mM	Na-2	SC	5_mM	5	5000	66625	5.9124	5.58643	94.4136	Na-2	5_mM	vs blank	0.683369
NLuc_SC	J02	10	2	CMPD	70567.2	3022.94	3890.63	945.202	0.82146	NLuc	Na-2 5 mM	Na-2	SC	5_mM	5	5000	71575	-1.51149	-1.42816	101.428			vs ctrl neg	0.82969
NLuc_SC	J03	10	3	CMPD	70567.2	3022.94	3890.63	945.202	0.82146	NLuc	Na-2 5 mM	Na-2	SC	5_mM	5	5000	72150	-2.37387	-2.24299	102.243			vs ctrl pos	0.000574336
NLuc_SC	A07	1	7	CMPD	70567.2	3022.94	3890.63	945.202	0.82146	NLuc	Na-3 0.01 mM	Na-3	SC	0.01_mM	0.01	10	72375	-2.71132	-2.56183	102.562	Na-3	0.01_mM	vs blank	0.333335
NLuc_SC	A08	1	8	CMPD	70567.2	3022.94	3890.63	945.202	0.82146	NLuc	Na-3 0.01 mM	Na-3	SC	0.01_mM	0.01	10	66650	5.87491	5.551	94.449			vs ctrl neg	0.388528
NLuc_SC	A09	1	9	CMPD	70567.2	3022.94	3890.63	945.202	0.82146	NLuc	Na-3 0.01 mM	Na-3	SC	0.01_mM	0.01	10	65950	6.92475	6.54297	93.457			vs ctrl pos	0.000867754
NLuc_SC	A04	1	4	CMPD	70567.2	3022.94	3890.63	945.202	0.82146	NLuc	Na-3 1 mM	Na-3	SC	1_mM	1	1000	65475	7.63715	7.21608	92.7839	Na-3	1_mM	vs blank	0.218469
NLuc_SC	A05	1	5	CMPD	70567.2	3022.94	3890.63	945.202	0.82146	NLuc	Na-3 1 mM	Na-3	SC	1_mM	1	1000	66550	6.02489	5.69271	94.3073			vs ctrl neg	0.245162
NLuc_SC	A06	1	6	CMPD	70567.2	3022.94	3890.63	945.202	0.82146	NLuc	Na-3 1 mM	Na-3	SC	1_mM	1	1000	71225	-0.986572	-0.932179	100.932			vs ctrl pos	0.000629141
NLuc_SC	A01	1	1	CMPD	70567.2	3022.94	3890.63	945.202	0.82146	NLuc	Na-3 5 mM	Na-3	SC	5_mM	5	5000	65700	7.2997	6.89724	93.1028	Na-3	5_mM	vs blank	0.192277
NLuc_SC	A02	1	2	CMPD	70567.2	3022.94	3890.63	945.202	0.82146	NLuc	Na-3 5 mM	Na-3	SC	5_mM	5	5000	71050	-0.724111	-0.684188	100.684			vs ctrl neg	0.216549
NLuc_SC	A03	1	3	CMPD	70567.2	3022.94	3890.63	945.202	0.82146	NLuc	Na-3 5 mM	Na-3	SC	5_mM	5	5000	65600	7.44968	7.03895	92.9611			vs ctrl pos	0.000666762
NLuc_SC	K07	11	7	CMPD	70567.2	3022.94	3890.63	945.202	0.82146	NLuc	Ni(II) 0.01 mM	Ni(II)	SC	0.01_mM	0.01	10	67750	4.22515	3.99221	96.0078	Ni(II)	0.01_mM	vs blank	0.107161
NLuc_SC	K08	11	8	CMPD	70567.2	3022.94	3890.63	945.202	0.82146	NLuc	Ni(II) 0.01 mM	Ni(II)	SC	0.01_mM	0.01	10	63700	10.2993	9.73142	90.2686			vs ctrl neg	0.107743
NLuc_SC	K09	11	9	CMPD	70567.2	3022.94	3890.63	945.202	0.82146	NLuc	Ni(II) 0.01 mM	Ni(II)	SC	0.01_mM	0.01	10	68700	2.80037	2.64597	97.354			vs ctrl pos	0.000455148
NLuc_SC	K04	11	4	CMPD	70567.2	3022.94	3890.63	945.202	0.82146	NLuc	Ni(II) 1 mM	Ni(II)	SC	1_mM	1	1000	63575	10.4867	9.90855	90.0914	Ni(II)	1_mM	vs blank	0.0297318
NLuc_SC	K05	11	5	CMPD	70567.2	3022.94	3890.63	945.202	0.82146	NLuc	Ni(II) 1 mM	Ni(II)	SC	1_mM	1	1000	65925	6.96225	6.57839	93.4216			vs ctrl neg	0.000454379
NLuc_SC	K06	11	6	CMPD	70567.2	3022.94	3890.63	945.202	0.82146	NLuc	Ni(II) 1 mM	Ni(II)	SC	1_mM	1	1000	64100	9.69934	9.16458	90.8354			vs ctrl pos	2.82167e-05
NLuc_SC	K01	11	1	CMPD	70567.2	3022.94	3890.63	945.202	0.82146	NLuc	Ni(II) 5 mM	Ni(II)	SC	5_mM	5	5000	53500	25.597	24.1857	75.8143	Ni(II)	5_mM	vs blank	0.00139932
NLuc_SC	K02	11	2	CMPD	70567.2	3022.94	3890.63	945.202	0.82146	NLuc	Ni(II) 5 mM	Ni(II)	SC	5_mM	5	5000	57850	19.073	18.0214	81.9786			vs ctrl neg	0.00145391
NLuc_SC	K03	11	3	CMPD	70567.2	3022.94	3890.63	945.202	0.82146	NLuc	Ni(II) 5 mM	Ni(II)	SC	5_mM	5	5000	53900	24.9971	23.6189	76.3811			vs ctrl pos	0.000536305
NLuc_SC	C16	3	16	CMPD	70567.2	3022.94	3890.63	945.202	0.82146	NLuc	Pb(II) 0.01 mM	Pb(II)	SC	0.01_mM	0.01	10	64425	9.21191	8.70403	91.296	Pb(II)	0.01_mM	vs blank	0.0569562
NLuc_SC	C17	3	17	CMPD	70567.2	3022.94	3890.63	945.202	0.82146	NLuc	Pb(II) 0.01 mM	Pb(II)	SC	0.01_mM	0.01	10	66750	5.72493	5.4093	94.5907			vs ctrl neg	0.0101638
NLuc_SC	C18	3	18	CMPD	70567.2	3022.94	3890.63	945.202	0.82146	NLuc	Pb(II) 0.01 mM	Pb(II)	SC	0.01_mM	0.01	10	67300	4.90005	4.6299	95.3701			vs ctrl pos	7.54561e-05
NLuc_SC	C13	3	13	CMPD	70567.2	3022.94	3890.63	945.202	0.82146	NLuc	Pb(II) 1 mM	Pb(II)	SC	1_mM	1	1000	59000	17.3482	16.3917	83.6083	Pb(II)	1_mM	vs blank	0.0189212
NLuc_SC	C14	3	14	CMPD	70567.2	3022.94	3890.63	945.202	0.82146	NLuc	Pb(II) 1 mM	Pb(II)	SC	1_mM	1	1000	65025	8.31205	7.85377	92.1462			vs ctrl neg	0.0257178
NLuc_SC	C15	3	15	CMPD	70567.2	3022.94	3890.63	945.202	0.82146	NLuc	Pb(II) 1 mM	Pb(II)	SC	1_mM	1	1000	62700	11.799	11.1485	88.8515			vs ctrl pos	0.000747079
NLuc_SC	C10	3	10	CMPD	70567.2	3022.94	3890.63	945.202	0.82146	NLuc	Pb(II) 5 mM	Pb(II)	SC	5_mM	5	5000	36550	51.0182	48.2054	51.7946	Pb(II)	5_mM	vs blank	0.00355657
NLuc_SC	C11	3	11	CMPD	70567.2	3022.94	3890.63	945.202	0.82146	NLuc	Pb(II) 5 mM	Pb(II)	SC	5_mM	5	5000	24175	69.578	65.7419	34.2581			vs ctrl neg	0.00667562
NLuc_SC	C12	3	12	CMPD	70567.2	3022.94	3890.63	945.202	0.82146	NLuc	Pb(II) 5 mM	Pb(II)	SC	5_mM	5	5000	32875	56.5299	53.4132	46.5868			vs ctrl pos	0.0172487
NLuc_SC	L07	12	7	CMPD	70567.2	3022.94	3890.63	945.202	0.82146	NLuc	Pt(II) 0.01 mM	Pt(II)	SC	0.01_mM	0.01	10	70775	-0.311672	-0.294489	100.294	Pt(II)	0.01_mM	vs blank	0.724754
NLuc_SC	L08	12	8	CMPD	70567.2	3022.94	3890.63	945.202	0.82146	NLuc	Pt(II) 0.01 mM	Pt(II)	SC	0.01_mM	0.01	10	71875	-1.96143	-1.85329	101.853			vs ctrl neg	0.930665
NLuc_SC	L09	12	9	CMPD	70567.2	3022.94	3890.63	945.202	0.82146	NLuc	Pt(II) 0.01 mM	Pt(II)	SC	0.01_mM	0.01	10	68725	2.76287	2.61054	97.3895			vs ctrl pos	7.86392e-05
NLuc_SC	L04	12	4	CMPD	70567.2	3022.94	3890.63	945.202	0.82146	NLuc	Pt(II) 1 mM	Pt(II)	SC	1_mM	1	1000	5125	98.1487	92.7374	7.26258	Pt(II)	1_mM	vs blank	0.000172082
NLuc_SC	L05	12	5	CMPD	70567.2	3022.94	3890.63	945.202	0.82146	NLuc	Pt(II) 1 mM	Pt(II)	SC	1_mM	1	1000	4975	98.3737	92.95	7.05002			vs ctrl neg	0
NLuc_SC	L06	12	6	CMPD	70567.2	3022.94	3890.63	945.202	0.82146	NLuc	Pt(II) 1 mM	Pt(II)	SC	1_mM	1	1000	6425	96.199	90.8952	9.1048			vs ctrl pos	0.0486113
NLuc_SC	L01	12	1	CMPD	70567.2	3022.94	3890.63	945.202	0.82146	NLuc	Pt(II) 5 mM	Pt(II)	SC	5_mM	5	5000	3600	100.436	94.8985	5.10152	Pt(II)	5_mM	vs blank	0.000326839
NLuc_SC	L02	12	2	CMPD	70567.2	3022.94	3890.63	945.202	0.82146	NLuc	Pt(II) 5 mM	Pt(II)	SC	5_mM	5	5000	4025	99.7985	94.2962	5.70378			vs ctrl neg	0
NLuc_SC	L03	12	3	CMPD	70567.2	3022.94	3890.63	945.202	0.82146	NLuc	Pt(II) 5 mM	Pt(II)	SC	5_mM	5	5000	3100	101.186	95.607	4.39298			vs ctrl pos	0.411127
NLuc_SC	G16	7	16	CMPD	70567.2	3022.94	3890.63	945.202	0.82146	NLuc	Sn(II) 0.01 mM	Sn(II)	SC	0.01_mM	0.01	10	66850	5.57495	5.26759	94.7324	Sn(II)	0.01_mM	vs blank	0.35735
NLuc_SC	G17	7	17	CMPD	70567.2	3022.94	3890.63	945.202	0.82146	NLuc	Sn(II) 0.01 mM	Sn(II)	SC	0.01_mM	0.01	10	65950	6.92475	6.54297	93.457			vs ctrl neg	0.417638
NLuc_SC	G18	7	18	CMPD	70567.2	3022.94	3890.63	945.202	0.82146	NLuc	Sn(II) 0.01 mM	Sn(II)	SC	0.01_mM	0.01	10	72550	-2.97378	-2.80982	102.81			vs ctrl pos	0.000895525
NLuc_SC	G13	7	13	CMPD	70567.2	3022.94	3890.63	945.202	0.82146	NLuc	Sn(II) 1 mM	Sn(II)	SC	1_mM	1	1000	57075	20.2353	19.1196	80.8804	Sn(II)	1_mM	vs blank	0.0293748
NLuc_SC	G14	7	14	CMPD	70567.2	3022.94	3890.63	945.202	0.82146	NLuc	Sn(II) 1 mM	Sn(II)	SC	1_mM	1	1000	56475	21.1351	19.9699	80.0301			vs ctrl neg	0.0439788
NLuc_SC	G15	7	15	CMPD	70567.2	3022.94	3890.63	945.202	0.82146	NLuc	Sn(II) 1 mM	Sn(II)	SC	1_mM	1	1000	64775	8.68699	8.20805	91.792			vs ctrl pos	0.00215708
NLuc_SC	G10	7	10	CMPD	70567.2	3022.94	3890.63	945.202	0.82146	NLuc	Sn(II) 5 mM	Sn(II)	SC	5_mM	5	5000	600	104.935	99.1497	0.850254	Sn(II)	5_mM	vs blank	0.000378795
NLuc_SC	G11	7	11	CMPD	70567.2	3022.94	3890.63	945.202	0.82146	NLuc	Sn(II) 5 mM	Sn(II)	SC	5_mM	5	5000	75	105.723	99.8937	0.106282			vs ctrl neg	0
NLuc_SC	G12	7	12	CMPD	70567.2	3022.94	3890.63	945.202	0.82146	NLuc	Sn(II) 5 mM	Sn(II)	SC	5_mM	5	5000	200	105.535	99.7166	0.283418			vs ctrl pos	1.65427e-08
NLuc_SC	I07	9	7	CMPD	70567.2	3022.94	3890.63	945.202	0.82146	NLuc	Zn 0.01 mM	Zn	SC	0.01_mM	0.01	10	62350	12.324	11.6445	88.3555	Zn	0.01_mM	vs blank	0.160111
NLuc_SC	I08	9	8	CMPD	70567.2	3022.94	3890.63	945.202	0.82146	NLuc	Zn 0.01 mM	Zn	SC	0.01_mM	0.01	10	70800	-0.349167	-0.329916	100.33			vs ctrl neg	0.19242
NLuc_SC	I09	9	9	CMPD	70567.2	3022.94	3890.63	945.202	0.82146	NLuc	Zn 0.01 mM	Zn	SC	0.01_mM	0.01	10	63725	10.2618	9.69599	90.304			vs ctrl pos	0.00166583
NLuc_SC	I04	9	4	CMPD	70567.2	3022.94	3890.63	945.202	0.82146	NLuc	Zn 1 mM	Zn	SC	1_mM	1	1000	20125	75.6521	71.4811	28.5189	Zn	1_mM	vs blank	4.56254e-05
NLuc_SC	I05	9	5	CMPD	70567.2	3022.94	3890.63	945.202	0.82146	NLuc	Zn 1 mM	Zn	SC	1_mM	1	1000	22925	71.4527	67.5132	32.4868			vs ctrl neg	0.000282714
NLuc_SC	I06	9	6	CMPD	70567.2	3022.94	3890.63	945.202	0.82146	NLuc	Zn 1 mM	Zn	SC	1_mM	1	1000	26400	66.2409	62.5888	37.4112			vs ctrl pos	0.00793144
NLuc_SC	I01	9	1	CMPD	70567.2	3022.94	3890.63	945.202	0.82146	NLuc	Zn 5 mM	Zn	SC	5_mM	5	5000	4975	98.3737	92.95	7.05002	Zn	5_mM	vs blank	9.83969e-06
NLuc_SC	I02	9	2	CMPD	70567.2	3022.94	3890.63	945.202	0.82146	NLuc	Zn 5 mM	Zn	SC	5_mM	5	5000	8425	93.1994	88.061	11.939			vs ctrl neg	2.70182e-07
NLuc_SC	I03	9	3	CMPD	70567.2	3022.94	3890.63	945.202	0.82146	NLuc	Zn 5 mM	Zn	SC	5_mM	5	5000	5725	97.2488	91.8872	8.11284			vs ctrl pos	0.134831

## Sheet: 1_NLuc H
Barcode Assay Plate	Well	Row	Column	Well type	CTRL NEG+Mean(VALUE)	CTRL NEG+Standard deviation(VALUE)	CTRL POS+Mean(VALUE)	CTRL POS+Standard deviation(VALUE)	Z'	Assay	sample description	Sample	Conditions	CONCENTRATION	Concenctration (mM)	Concenctration (uM)	VALUE	NPI	NSCh	N_VALUE				NLuc H t-test
NLuc_H	M10	13	10	CMPD	106452	3572.62	2665.62	493.109	0.882477	NLuc	BLANK	BLANK	H	0_mM	0		99700	6.50528	6.34238	93.6576			blank vs ctrl neg	0.0276835
NLuc_H	M11	13	11	CMPD	106452	3572.62	2665.62	493.109	0.882477	NLuc	BLANK	BLANK	H	0_mM	0		99350	6.84251	6.67117	93.3288			blank vs ctrl pos	0.000174457
NLuc_H	M12	13	12	CMPD	106452	3572.62	2665.62	493.109	0.882477	NLuc	BLANK	BLANK	H	0_mM	0		103625	2.72345	2.65526	97.3447			ctrl neg vs ctrl pos	0
NLuc_H	A24	1	24	CTRL NEG	106452	3572.62	2665.62	493.109	0.882477	NLuc	CTRL NEG	CTRL NEG	H	0_mM	0	0	104875	1.51905	1.48101	98.519
NLuc_H	B24	2	24	CTRL NEG	106452	3572.62	2665.62	493.109	0.882477	NLuc	CTRL NEG	CTRL NEG	H	0_mM	0	0	104500	1.88037	1.83329	98.1667
NLuc_H	C24	3	24	CTRL NEG	106452	3572.62	2665.62	493.109	0.882477	NLuc	CTRL NEG	CTRL NEG	H	0_mM	0	0	102825	3.49427	3.40677	96.5932
NLuc_H	D24	4	24	CTRL NEG	106452	3572.62	2665.62	493.109	0.882477	NLuc	CTRL NEG	CTRL NEG	H	0_mM	0	0	102750	3.56654	3.47723	96.5228
NLuc_H	E24	5	24	CTRL NEG	106452	3572.62	2665.62	493.109	0.882477	NLuc	CTRL NEG	CTRL NEG	H	0_mM	0	0	108000	-1.49195	-1.45459	101.455
NLuc_H	F24	6	24	CTRL NEG	106452	3572.62	2665.62	493.109	0.882477	NLuc	CTRL NEG	CTRL NEG	H	0_mM	0	0	110925	-4.31025	-4.20232	104.202
NLuc_H	G24	7	24	CTRL NEG	106452	3572.62	2665.62	493.109	0.882477	NLuc	CTRL NEG	CTRL NEG	H	0_mM	0	0	100350	5.87899	5.73177	94.2682
NLuc_H	H24	8	24	CTRL NEG	106452	3572.62	2665.62	493.109	0.882477	NLuc	CTRL NEG	CTRL NEG	H	0_mM	0	0	106425	0.0255935	0.0249527	99.975
NLuc_H	I24	9	24	CTRL NEG	106452	3572.62	2665.62	493.109	0.882477	NLuc	CTRL NEG	CTRL NEG	H	0_mM	0	0	111600	-4.96063	-4.83641	104.836
NLuc_H	J24	10	24	CTRL NEG	106452	3572.62	2665.62	493.109	0.882477	NLuc	CTRL NEG	CTRL NEG	H	0_mM	0	0	106125	0.31465	0.306771	99.6932
NLuc_H	K24	11	24	CTRL NEG	106452	3572.62	2665.62	493.109	0.882477	NLuc	CTRL NEG	CTRL NEG	H	0_mM	0	0	110050	-3.46717	-3.38035	103.38
NLuc_H	L24	12	24	CTRL NEG	106452	3572.62	2665.62	493.109	0.882477	NLuc	CTRL NEG	CTRL NEG	H	0_mM	0	0	107725	-1.22698	-1.19626	101.196
NLuc_H	M24	13	24	CTRL NEG	106452	3572.62	2665.62	493.109	0.882477	NLuc	CTRL NEG	CTRL NEG	H	0_mM	0	0	101175	5.08408	4.95677	95.0432
NLuc_H	N24	14	24	CTRL NEG	106452	3572.62	2665.62	493.109	0.882477	NLuc	CTRL NEG	CTRL NEG	H	0_mM	0	0	111800	-5.15334	-5.02429	105.024
NLuc_H	O24	15	24	CTRL NEG	106452	3572.62	2665.62	493.109	0.882477	NLuc	CTRL NEG	CTRL NEG	H	0_mM	0	0	106650	-0.191199	-0.186411	100.186
NLuc_H	P24	16	24	CTRL NEG	106452	3572.62	2665.62	493.109	0.882477	NLuc	CTRL NEG	CTRL NEG	H	0_mM	0	0	107450	-0.962016	-0.937927	100.938
NLuc_H	A23	1	23	CTRL POS	106452	3572.62	2665.62	493.109	0.882477	NLuc	CTRL POS	CTRL POS	H	0_mM	0	0	2075	100.569	98.0508	1.94924
NLuc_H	B23	2	23	CTRL POS	106452	3572.62	2665.62	493.109	0.882477	NLuc	CTRL POS	CTRL POS	H	0_mM	0	0	2025	100.617	98.0977	1.90227
NLuc_H	C23	3	23	CTRL POS	106452	3572.62	2665.62	493.109	0.882477	NLuc	CTRL POS	CTRL POS	H	0_mM	0	0	1900	100.738	98.2152	1.78485
NLuc_H	D23	4	23	CTRL POS	106452	3572.62	2665.62	493.109	0.882477	NLuc	CTRL POS	CTRL POS	H	0_mM	0	0	3125	99.5574	97.0644	2.93561
NLuc_H	E23	5	23	CTRL POS	106452	3572.62	2665.62	493.109	0.882477	NLuc	CTRL POS	CTRL POS	H	0_mM	0	0	2925	99.7501	97.2523	2.74773
NLuc_H	F23	6	23	CTRL POS	106452	3572.62	2665.62	493.109	0.882477	NLuc	CTRL POS	CTRL POS	H	0_mM	0	0	2800	99.8705	97.3697	2.6303
NLuc_H	G23	7	23	CTRL POS	106452	3572.62	2665.62	493.109	0.882477	NLuc	CTRL POS	CTRL POS	H	0_mM	0	0	2425	100.232	97.722	2.27803
NLuc_H	H23	8	23	CTRL POS	106452	3572.62	2665.62	493.109	0.882477	NLuc	CTRL POS	CTRL POS	H	0_mM	0	0	2425	100.232	97.722	2.27803
NLuc_H	I23	9	23	CTRL POS	106452	3572.62	2665.62	493.109	0.882477	NLuc	CTRL POS	CTRL POS	H	0_mM	0	0	2300	100.352	97.8394	2.16061
NLuc_H	J23	10	23	CTRL POS	106452	3572.62	2665.62	493.109	0.882477	NLuc	CTRL POS	CTRL POS	H	0_mM	0	0	2275	100.376	97.8629	2.13712
NLuc_H	K23	11	23	CTRL POS	106452	3572.62	2665.62	493.109	0.882477	NLuc	CTRL POS	CTRL POS	H	0_mM	0	0	2525	100.135	97.628	2.37197
NLuc_H	L23	12	23	CTRL POS	106452	3572.62	2665.62	493.109	0.882477	NLuc	CTRL POS	CTRL POS	H	0_mM	0	0	2950	99.726	97.2288	2.77121
NLuc_H	M23	13	23	CTRL POS	106452	3572.62	2665.62	493.109	0.882477	NLuc	CTRL POS	CTRL POS	H	0_mM	0	0	3500	99.1961	96.7121	3.28788
NLuc_H	N23	14	23	CTRL POS	106452	3572.62	2665.62	493.109	0.882477	NLuc	CTRL POS	CTRL POS	H	0_mM	0	0	3350	99.3406	96.853	3.14697
NLuc_H	O23	15	23	CTRL POS	106452	3572.62	2665.62	493.109	0.882477	NLuc	CTRL POS	CTRL POS	H	0_mM	0	0	3225	99.461	96.9705	3.02955
NLuc_H	P23	16	23	CTRL POS	106452	3572.62	2665.62	493.109	0.882477	NLuc	CTRL POS	CTRL POS	H	0_mM	0	0	2825	99.8464	97.3462	2.65379
NLuc_H	H07	8	7	CMPD	106452	3572.62	2665.62	493.109	0.882477	NLuc	Ag(I) 0.01 mM	Ag(I)	H	0.01_mM	0.01	10	19700	83.587	81.4939	18.5061	Ag(I)	0.01_mM	vs blank	3.39582e-06
NLuc_H	H08	8	8	CMPD	106452	3572.62	2665.62	493.109	0.882477	NLuc	Ag(I) 0.01 mM	Ag(I)	H	0.01_mM	0.01	10	20050	83.2498	81.1651	18.8349			vs ctrl neg	6.32014e-10
NLuc_H	H09	8	9	CMPD	106452	3572.62	2665.62	493.109	0.882477	NLuc	Ag(I) 0.01 mM	Ag(I)	H	0.01_mM	0.01	10	22800	80.6001	78.5818	21.4182			vs ctrl pos	0.00254563
NLuc_H	H04	8	4	CMPD	106452	3572.62	2665.62	493.109	0.882477	NLuc	Ag(I) 1 mM	Ag(I)	H	1_mM	1	1000	875	101.725	99.178	0.82197	Ag(I)	1_mM	vs blank	0.000131297
NLuc_H	H05	8	5	CMPD	106452	3572.62	2665.62	493.109	0.882477	NLuc	Ag(I) 1 mM	Ag(I)	H	1_mM	1	1000	875	101.725	99.178	0.82197			vs ctrl neg	0
NLuc_H	H06	8	6	CMPD	106452	3572.62	2665.62	493.109	0.882477	NLuc	Ag(I) 1 mM	Ag(I)	H	1_mM	1	1000	1550	101.075	98.5439	1.45606			vs ctrl pos	0.00642695
NLuc_H	H01	8	1	CMPD	106452	3572.62	2665.62	493.109	0.882477	NLuc	Ag(I) 5 mM	Ag(I)	H	5_mM	5	5000	225	102.352	99.7886	0.211364	Ag(I)	5_mM	vs blank	0.000184897
NLuc_H	H02	8	2	CMPD	106452	3572.62	2665.62	493.109	0.882477	NLuc	Ag(I) 5 mM	Ag(I)	H	5_mM	5	5000	200	102.376	99.8121	0.187879			vs ctrl neg	0
NLuc_H	H03	8	3	CMPD	106452	3572.62	2665.62	493.109	0.882477	NLuc	Ag(I) 5 mM	Ag(I)	H	5_mM	5	5000	175	102.4	99.8356	0.164394			vs ctrl pos	0
NLuc_H	P07	16	7	CMPD	106452	3572.62	2665.62	493.109	0.882477	NLuc	Al 0.01 mM	Al	H	0.01_mM	0.01	10	102700	3.61471	3.5242	96.4758	Al	0.01_mM	vs blank	0.591945
NLuc_H	P08	16	8	CMPD	106452	3572.62	2665.62	493.109	0.882477	NLuc	Al 0.01 mM	Al	H	0.01_mM	0.01	10	99175	7.01113	6.83556	93.1644			vs ctrl neg	0.079022
NLuc_H	P09	16	9	CMPD	106452	3572.62	2665.62	493.109	0.882477	NLuc	Al 0.01 mM	Al	H	0.01_mM	0.01	10	104400	1.97672	1.92723	98.0728			vs ctrl pos	0.000220139
NLuc_H	P04	16	4	CMPD	106452	3572.62	2665.62	493.109	0.882477	NLuc	Al 1 mM	Al	H	1_mM	1	1000	72425	32.7853	31.9644	68.0356	Al	1_mM	vs blank	0.000628975
NLuc_H	P05	16	5	CMPD	106452	3572.62	2665.62	493.109	0.882477	NLuc	Al 1 mM	Al	H	1_mM	1	1000	70175	34.9533	34.078	65.922			vs ctrl neg	0.000780464
NLuc_H	P06	16	6	CMPD	106452	3572.62	2665.62	493.109	0.882477	NLuc	Al 1 mM	Al	H	1_mM	1	1000	76950	28.4254	27.7136	72.2864			vs ctrl pos	0.000765267
NLuc_H	P01	16	1	CMPD	106452	3572.62	2665.62	493.109	0.882477	NLuc	Al 5 mM	Al	H	5_mM	5	5000	114950	-8.18843	-7.98338	107.983	Al	5_mM	vs blank	0.00244964
NLuc_H	P02	16	2	CMPD	106452	3572.62	2665.62	493.109	0.882477	NLuc	Al 5 mM	Al	H	5_mM	5	5000	113950	-7.22491	-7.04399	107.044			vs ctrl neg	0.00395106
NLuc_H	P03	16	3	CMPD	106452	3572.62	2665.62	493.109	0.882477	NLuc	Al 5 mM	Al	H	5_mM	5	5000	111275	-4.64749	-4.53111	104.531			vs ctrl pos	8.13278e-05
NLuc_H	O07	15	7	CMPD	106452	3572.62	2665.62	493.109	0.882477	NLuc	Ca 0.01 mM	Ca	H	0.01_mM	0.01	10	105825	0.603707	0.588589	99.4114	Ca	0.01_mM	vs blank	0.281547
NLuc_H	O08	15	8	CMPD	106452	3572.62	2665.62	493.109	0.882477	NLuc	Ca 0.01 mM	Ca	H	0.01_mM	0.01	10	100925	5.32496	5.19162	94.8084			vs ctrl neg	0.139777
NLuc_H	O09	15	9	CMPD	106452	3572.62	2665.62	493.109	0.882477	NLuc	Ca 0.01 mM	Ca	H	0.01_mM	0.01	10	103275	3.06069	2.98404	97.016			vs ctrl pos	0.000178272
NLuc_H	O04	15	4	CMPD	106452	3572.62	2665.62	493.109	0.882477	NLuc	Ca 1 mM	Ca	H	1_mM	1	1000	114500	-7.75484	-7.56066	107.561	Ca	1_mM	vs blank	0.144871
NLuc_H	O05	15	5	CMPD	106452	3572.62	2665.62	493.109	0.882477	NLuc	Ca 1 mM	Ca	H	1_mM	1	1000	102750	3.56654	3.47723	96.5228			vs ctrl neg	0.625998
NLuc_H	O06	15	6	CMPD	106452	3572.62	2665.62	493.109	0.882477	NLuc	Ca 1 mM	Ca	H	1_mM	1	1000	108000	-1.49195	-1.45459	101.455			vs ctrl pos	0.00101739
NLuc_H	O01	15	1	CMPD	106452	3572.62	2665.62	493.109	0.882477	NLuc	Ca 5 mM	Ca	H	5_mM	5	5000	118350	-11.4644	-11.1773	111.177	Ca	5_mM	vs blank	0.00398153
NLuc_H	O02	15	2	CMPD	106452	3572.62	2665.62	493.109	0.882477	NLuc	Ca 5 mM	Ca	H	5_mM	5	5000	117950	-11.079	-10.8016	110.802			vs ctrl neg	0.0195885
NLuc_H	O03	15	3	CMPD	106452	3572.62	2665.62	493.109	0.882477	NLuc	Ca 5 mM	Ca	H	5_mM	5	5000	112425	-5.75554	-5.61141	105.611			vs ctrl pos	0.000268623
NLuc_H	E16	5	16	CMPD	106452	3572.62	2665.62	493.109	0.882477	NLuc	Cd 0.01 mM	Cd	H	0.01_mM	0.01	10	99925	6.28848	6.13102	93.869	Cd	0.01_mM	vs blank	0.575528
NLuc_H	E17	5	17	CMPD	106452	3572.62	2665.62	493.109	0.882477	NLuc	Cd 0.01 mM	Cd	H	0.01_mM	0.01	10	101400	4.86729	4.74541	95.2546			vs ctrl neg	0.00116675
NLuc_H	E18	5	18	CMPD	106452	3572.62	2665.62	493.109	0.882477	NLuc	Cd 0.01 mM	Cd	H	0.01_mM	0.01	10	98325	7.83012	7.63405	92.366			vs ctrl pos	6.2193e-05
NLuc_H	E13	5	13	CMPD	106452	3572.62	2665.62	493.109	0.882477	NLuc	Cd 1 mM	Cd	H	1_mM	1	1000	79750	25.7275	25.0833	74.9167	Cd	1_mM	vs blank	0.00279216
NLuc_H	E14	5	14	CMPD	106452	3572.62	2665.62	493.109	0.882477	NLuc	Cd 1 mM	Cd	H	1_mM	1	1000	78825	26.6188	25.9522	74.0478			vs ctrl neg	0
NLuc_H	E15	5	15	CMPD	106452	3572.62	2665.62	493.109	0.882477	NLuc	Cd 1 mM	Cd	H	1_mM	1	1000	79775	25.7034	25.0598	74.9402			vs ctrl pos	8.62967e-07
NLuc_H	E10	5	10	CMPD	106452	3572.62	2665.62	493.109	0.882477	NLuc	Cd 5 mM	Cd	H	5_mM	5	5000	86550	19.1756	18.6954	81.3046	Cd	5_mM	vs blank	0.00594322
NLuc_H	E11	5	11	CMPD	106452	3572.62	2665.62	493.109	0.882477	NLuc	Cd 5 mM	Cd	H	5_mM	5	5000	89875	15.9719	15.5719	84.4281			vs ctrl neg	0.00153877
NLuc_H	E12	5	12	CMPD	106452	3572.62	2665.62	493.109	0.882477	NLuc	Cd 5 mM	Cd	H	5_mM	5	5000	92025	13.9003	13.5522	86.4478			vs ctrl pos	0.000312262
NLuc_H	F07	6	7	CMPD	106452	3572.62	2665.62	493.109	0.882477	NLuc	Co(II) 0.01 mM	Co(II)	H	0.01_mM	0.01	10	101375	4.89138	4.76889	95.2311	Co(II)	0.01_mM	vs blank	0.571756
NLuc_H	F08	6	8	CMPD	106452	3572.62	2665.62	493.109	0.882477	NLuc	Co(II) 0.01 mM	Co(II)	H	0.01_mM	0.01	10	99600	6.60163	6.43632	93.5637			vs ctrl neg	0.000414559
NLuc_H	F09	6	9	CMPD	106452	3572.62	2665.62	493.109	0.882477	NLuc	Co(II) 0.01 mM	Co(II)	H	0.01_mM	0.01	10	98725	7.44471	7.25829	92.7417			vs ctrl pos	4.33269e-05
NLuc_H	F04	6	4	CMPD	106452	3572.62	2665.62	493.109	0.882477	NLuc	Co(II) 1 mM	Co(II)	H	1_mM	1	1000	86175	19.5369	19.0477	80.9523	Co(II)	1_mM	vs blank	0.000848501
NLuc_H	F05	6	5	CMPD	106452	3572.62	2665.62	493.109	0.882477	NLuc	Co(II) 1 mM	Co(II)	H	1_mM	1	1000	84050	21.5844	21.0439	78.9561			vs ctrl neg	7.48503e-05
NLuc_H	F06	6	6	CMPD	106452	3572.62	2665.62	493.109	0.882477	NLuc	Co(II) 1 mM	Co(II)	H	1_mM	1	1000	81800	23.7523	23.1575	76.8425			vs ctrl pos	0.000212835
NLuc_H	F01	6	1	CMPD	106452	3572.62	2665.62	493.109	0.882477	NLuc	Co(II) 5 mM	Co(II)	H	5_mM	5	5000	76700	28.6663	27.9485	72.0515	Co(II)	5_mM	vs blank	0.000306761
NLuc_H	F02	6	2	CMPD	106452	3572.62	2665.62	493.109	0.882477	NLuc	Co(II) 5 mM	Co(II)	H	5_mM	5	5000	78075	27.3414	26.6568	73.3432			vs ctrl neg	0.000191794
NLuc_H	F03	6	3	CMPD	106452	3572.62	2665.62	493.109	0.882477	NLuc	Co(II) 5 mM	Co(II)	H	5_mM	5	5000	72825	32.3999	31.5886	68.4114			vs ctrl pos	0.000428571
NLuc_H	I16	9	16	CMPD	106452	3572.62	2665.62	493.109	0.882477	NLuc	Cs 0.01 mM	Cs	H	0.01_mM	0.01	10	105700	0.724147	0.706014	99.294	Cs	0.01_mM	vs blank	0.0578997
NLuc_H	I17	9	17	CMPD	106452	3572.62	2665.62	493.109	0.882477	NLuc	Cs 0.01 mM	Cs	H	0.01_mM	0.01	10	106625	-0.167111	-0.162926	100.163			vs ctrl neg	0.508921
NLuc_H	I18	9	18	CMPD	106452	3572.62	2665.62	493.109	0.882477	NLuc	Cs 0.01 mM	Cs	H	0.01_mM	0.01	10	104975	1.4227	1.38707	98.6129			vs ctrl pos	6.39798e-06
NLuc_H	I13	9	13	CMPD	106452	3572.62	2665.62	493.109	0.882477	NLuc	Cs 1 mM	Cs	H	1_mM	1	1000	103575	2.77163	2.70223	97.2978	Cs	1_mM	vs blank	0.493283
NLuc_H	I14	9	14	CMPD	106452	3572.62	2665.62	493.109	0.882477	NLuc	Cs 1 mM	Cs	H	1_mM	1	1000	99000	7.17974	6.99996	93			vs ctrl neg	0.177007
NLuc_H	I15	9	15	CMPD	106452	3572.62	2665.62	493.109	0.882477	NLuc	Cs 1 mM	Cs	H	1_mM	1	1000	105500	0.916851	0.893892	99.1061			vs ctrl pos	0.000353135
NLuc_H	I10	9	10	CMPD	106452	3572.62	2665.62	493.109	0.882477	NLuc	Cs 5 mM	Cs	H	5_mM	5	5000	94725	11.2988	11.0159	88.9841	Cs	5_mM	vs blank	0.248151
NLuc_H	I11	9	11	CMPD	106452	3572.62	2665.62	493.109	0.882477	NLuc	Cs 5 mM	Cs	H	5_mM	5	5000	101625	4.6505	4.53405	95.466			vs ctrl neg	0.0356319
NLuc_H	I12	9	12	CMPD	106452	3572.62	2665.62	493.109	0.882477	NLuc	Cs 5 mM	Cs	H	5_mM	5	5000	95600	10.4557	10.1939	89.8061			vs ctrl pos	0.000505549
NLuc_H	D16	4	16	CMPD	106452	3572.62	2665.62	493.109	0.882477	NLuc	Cu(I) 0.01 mM	Cu(I)	H	0.01_mM	0.01	10	100875	5.37314	5.23859	94.7614	Cu(I)	0.01_mM	vs blank	0.35221
NLuc_H	D17	4	17	CMPD	106452	3572.62	2665.62	493.109	0.882477	NLuc	Cu(I) 0.01 mM	Cu(I)	H	0.01_mM	0.01	10	95075	10.9616	10.6871	89.3129			vs ctrl neg	0.025637
NLuc_H	D18	4	18	CMPD	106452	3572.62	2665.62	493.109	0.882477	NLuc	Cu(I) 0.01 mM	Cu(I)	H	0.01_mM	0.01	10	99625	6.57754	6.41283	93.5872			vs ctrl pos	0.000317962
NLuc_H	D13	4	13	CMPD	106452	3572.62	2665.62	493.109	0.882477	NLuc	Cu(I) 1 mM	Cu(I)	H	1_mM	1	1000	175	102.4	99.8356	0.164394	Cu(I)	1_mM	vs blank	0.000180919
NLuc_H	D14	4	14	CMPD	106452	3572.62	2665.62	493.109	0.882477	NLuc	Cu(I) 1 mM	Cu(I)	H	1_mM	1	1000	250	102.328	99.7652	0.234849			vs ctrl neg	0
NLuc_H	D15	4	15	CMPD	106452	3572.62	2665.62	493.109	0.882477	NLuc	Cu(I) 1 mM	Cu(I)	H	1_mM	1	1000	375	102.207	99.6477	0.352273			vs ctrl pos	0
NLuc_H	D10	4	10	CMPD	106452	3572.62	2665.62	493.109	0.882477	NLuc	Cu(I) 5 mM	Cu(I)	H	5_mM	5	5000	175	102.4	99.8356	0.164394	Cu(I)	5_mM	vs blank	0.000180529
NLuc_H	D11	4	11	CMPD	106452	3572.62	2665.62	493.109	0.882477	NLuc	Cu(I) 5 mM	Cu(I)	H	5_mM	5	5000	50	102.52	99.953	0.0469697			vs ctrl neg	0
NLuc_H	D12	4	12	CMPD	106452	3572.62	2665.62	493.109	0.882477	NLuc	Cu(I) 5 mM	Cu(I)	H	5_mM	5	5000	250	102.328	99.7652	0.234849			vs ctrl pos	0
NLuc_H	B07	2	7	CMPD	106452	3572.62	2665.62	493.109	0.882477	NLuc	Cu(II) 0.01 mM	Cu(II)	H	0.01_mM	0.01	10	101300	4.96364	4.83935	95.1607	Cu(II)	0.01_mM	vs blank	0.871112
NLuc_H	B08	2	8	CMPD	106452	3572.62	2665.62	493.109	0.882477	NLuc	Cu(II) 0.01 mM	Cu(II)	H	0.01_mM	0.01	10	109200	-2.64818	-2.58187	102.582			vs ctrl neg	0.377116
NLuc_H	B09	2	9	CMPD	106452	3572.62	2665.62	493.109	0.882477	NLuc	Cu(II) 0.01 mM	Cu(II)	H	0.01_mM	0.01	10	94575	11.4433	11.1568	88.8432			vs ctrl pos	0.00180272
NLuc_H	B04	2	4	CMPD	106452	3572.62	2665.62	493.109	0.882477	NLuc	Cu(II) 1 mM	Cu(II)	H	1_mM	1	1000	200	102.376	99.8121	0.187879	Cu(II)	1_mM	vs blank	0.000183417
NLuc_H	B05	2	5	CMPD	106452	3572.62	2665.62	493.109	0.882477	NLuc	Cu(II) 1 mM	Cu(II)	H	1_mM	1	1000	225	102.352	99.7886	0.211364			vs ctrl neg	0
NLuc_H	B06	2	6	CMPD	106452	3572.62	2665.62	493.109	0.882477	NLuc	Cu(II) 1 mM	Cu(II)	H	1_mM	1	1000	325	102.255	99.6947	0.305303			vs ctrl pos	0
NLuc_H	B01	2	1	CMPD	106452	3572.62	2665.62	493.109	0.882477	NLuc	Cu(II) 5 mM	Cu(II)	H	5_mM	5	5000	1850	100.786	98.2621	1.73788	Cu(II)	5_mM	vs blank	2.32034e-05
NLuc_H	B02	2	2	CMPD	106452	3572.62	2665.62	493.109	0.882477	NLuc	Cu(II) 5 mM	Cu(II)	H	5_mM	5	5000	175	102.4	99.8356	0.164394			vs ctrl neg	0
NLuc_H	B03	2	3	CMPD	106452	3572.62	2665.62	493.109	0.882477	NLuc	Cu(II) 5 mM	Cu(II)	H	5_mM	5	5000	175	102.4	99.8356	0.164394			vs ctrl pos	0.0678754
NLuc_H	B16	2	16	CMPD	106452	3572.62	2665.62	493.109	0.882477	NLuc	Fe(II)-1 0.01 mM	Fe(II)-1	H	0.01_mM	0.01	10	103700	2.65119	2.5848	97.4152	Fe(II)-1	0.01_mM	vs blank	0.287673
NLuc_H	B17	2	17	CMPD	106452	3572.62	2665.62	493.109	0.882477	NLuc	Fe(II)-1 0.01 mM	Fe(II)-1	H	0.01_mM	0.01	10	103575	2.77163	2.70223	97.2978			vs ctrl neg	0.0131436
NLuc_H	B18	2	18	CMPD	106452	3572.62	2665.62	493.109	0.882477	NLuc	Fe(II)-1 0.01 mM	Fe(II)-1	H	0.01_mM	0.01	10	101400	4.86729	4.74541	95.2546			vs ctrl pos	3.58139e-05
NLuc_H	B13	2	13	CMPD	106452	3572.62	2665.62	493.109	0.882477	NLuc	Fe(II)-1 1 mM	Fe(II)-1	H	1_mM	1	1000	32675	71.0853	69.3053	30.6947	Fe(II)-1	1_mM	vs blank	4.69537e-06
NLuc_H	B14	2	14	CMPD	106452	3572.62	2665.62	493.109	0.882477	NLuc	Fe(II)-1 1 mM	Fe(II)-1	H	1_mM	1	1000	35850	68.0261	66.3227	33.6773			vs ctrl neg	1.8105e-08
NLuc_H	B15	2	15	CMPD	106452	3572.62	2665.62	493.109	0.882477	NLuc	Fe(II)-1 1 mM	Fe(II)-1	H	1_mM	1	1000	32575	71.1817	69.3992	30.6008			vs ctrl pos	0.001053
NLuc_H	B10	2	10	CMPD	106452	3572.62	2665.62	493.109	0.882477	NLuc	Fe(II)-1 5 mM	Fe(II)-1	H	5_mM	5	5000	300	102.279	99.7182	0.281818	Fe(II)-1	5_mM	vs blank	0.000182587
NLuc_H	B11	2	11	CMPD	106452	3572.62	2665.62	493.109	0.882477	NLuc	Fe(II)-1 5 mM	Fe(II)-1	H	5_mM	5	5000	450	102.135	99.5773	0.422727			vs ctrl neg	0
NLuc_H	B12	2	12	CMPD	106452	3572.62	2665.62	493.109	0.882477	NLuc	Fe(II)-1 5 mM	Fe(II)-1	H	5_mM	5	5000	450	102.135	99.5773	0.422727			vs ctrl pos	0
NLuc_H	H16	8	16	CMPD	106452	3572.62	2665.62	493.109	0.882477	NLuc	Fe(II)-2 0.01 mM	Fe(II)-2	H	0.01_mM	0.01	10	108900	-2.35912	-2.30005	102.3	Fe(II)-2	0.01_mM	vs blank	0.847857
NLuc_H	H17	8	17	CMPD	106452	3572.62	2665.62	493.109	0.882477	NLuc	Fe(II)-2 0.01 mM	Fe(II)-2	H	0.01_mM	0.01	10	96700	9.39584	9.16056	90.8394			vs ctrl neg	0.326754
NLuc_H	H18	8	18	CMPD	106452	3572.62	2665.62	493.109	0.882477	NLuc	Fe(II)-2 0.01 mM	Fe(II)-2	H	0.01_mM	0.01	10	99575	6.62572	6.4598	93.5402			vs ctrl pos	0.0013642
NLuc_H	H13	8	13	CMPD	106452	3572.62	2665.62	493.109	0.882477	NLuc	Fe(II)-2 1 mM	Fe(II)-2	H	1_mM	1	1000	1225	101.388	98.8492	1.15076	Fe(II)-2	1_mM	vs blank	6.37521e-06
NLuc_H	H14	8	14	CMPD	106452	3572.62	2665.62	493.109	0.882477	NLuc	Fe(II)-2 1 mM	Fe(II)-2	H	1_mM	1	1000	3825	98.8829	96.4068	3.59318			vs ctrl neg	0
NLuc_H	H15	8	15	CMPD	106452	3572.62	2665.62	493.109	0.882477	NLuc	Fe(II)-2 1 mM	Fe(II)-2	H	1_mM	1	1000	2575	100.087	97.5811	2.41894			vs ctrl pos	0.884855
NLuc_H	H10	8	10	CMPD	106452	3572.62	2665.62	493.109	0.882477	NLuc	Fe(II)-2 5 mM	Fe(II)-2	H	5_mM	5	5000	300	102.279	99.7182	0.281818	Fe(II)-2	5_mM	vs blank	0.000176326
NLuc_H	H11	8	11	CMPD	106452	3572.62	2665.62	493.109	0.882477	NLuc	Fe(II)-2 5 mM	Fe(II)-2	H	5_mM	5	5000	225	102.352	99.7886	0.211364			vs ctrl neg	0
NLuc_H	H12	8	12	CMPD	106452	3572.62	2665.62	493.109	0.882477	NLuc	Fe(II)-2 5 mM	Fe(II)-2	H	5_mM	5	5000	25	102.544	99.9765	0.0234849			vs ctrl pos	5.27116e-10
NLuc_H	F16	6	16	CMPD	106452	3572.62	2665.62	493.109	0.882477	NLuc	Fe(II)-3 0.01 mM	Fe(II)-3	H	0.01_mM	0.01	10	97025	9.0827	8.85526	91.1447	Fe(II)-3	0.01_mM	vs blank	0.158785
NLuc_H	F17	6	17	CMPD	106452	3572.62	2665.62	493.109	0.882477	NLuc	Fe(II)-3 0.01 mM	Fe(II)-3	H	0.01_mM	0.01	10	98275	7.8783	7.68102	92.319			vs ctrl neg	6.38375e-07
NLuc_H	F18	6	18	CMPD	106452	3572.62	2665.62	493.109	0.882477	NLuc	Fe(II)-3 0.01 mM	Fe(II)-3	H	0.01_mM	0.01	10	98700	7.4688	7.28177	92.7182			vs ctrl pos	9.65399e-06
NLuc_H	F13	6	13	CMPD	106452	3572.62	2665.62	493.109	0.882477	NLuc	Fe(II)-3 1 mM	Fe(II)-3	H	1_mM	1	1000	9500	93.4149	91.0758	8.92425	Fe(II)-3	1_mM	vs blank	1.3128e-05
NLuc_H	F14	6	14	CMPD	106452	3572.62	2665.62	493.109	0.882477	NLuc	Fe(II)-3 1 mM	Fe(II)-3	H	1_mM	1	1000	16575	86.598	84.4295	15.5705			vs ctrl neg	4.94179e-05
NLuc_H	F15	6	15	CMPD	106452	3572.62	2665.62	493.109	0.882477	NLuc	Fe(II)-3 1 mM	Fe(II)-3	H	1_mM	1	1000	12825	90.2112	87.9523	12.0477			vs ctrl pos	0.0367535
NLuc_H	F10	6	10	CMPD	106452	3572.62	2665.62	493.109	0.882477	NLuc	Fe(II)-3 5 mM	Fe(II)-3	H	5_mM	5	5000	100	102.472	99.9061	0.0939394	Fe(II)-3	5_mM	vs blank	0.000159856
NLuc_H	F11	6	11	CMPD	106452	3572.62	2665.62	493.109	0.882477	NLuc	Fe(II)-3 5 mM	Fe(II)-3	H	5_mM	5	5000	350	102.231	99.6712	0.328788			vs ctrl neg	0
NLuc_H	F12	6	12	CMPD	106452	3572.62	2665.62	493.109	0.882477	NLuc	Fe(II)-3 5 mM	Fe(II)-3	H	5_mM	5	5000	600	101.99	99.4364	0.563637			vs ctrl pos	3.08129e-05
NLuc_H	E07	5	7	CMPD	106452	3572.62	2665.62	493.109	0.882477	NLuc	Fe(III) 0.01 mM	Fe(III)	H	0.01_mM	0.01	10	98750	7.42062	7.2348	92.7652	Fe(III)	0.01_mM	vs blank	0.181278
NLuc_H	E08	5	8	CMPD	106452	3572.62	2665.62	493.109	0.882477	NLuc	Fe(III) 0.01 mM	Fe(III)	H	0.01_mM	0.01	10	98250	7.90238	7.7045	92.2955			vs ctrl neg	0.0389767
NLuc_H	E09	5	9	CMPD	106452	3572.62	2665.62	493.109	0.882477	NLuc	Fe(III) 0.01 mM	Fe(III)	H	0.01_mM	0.01	10	91050	14.8397	14.4681	85.5319			vs ctrl pos	0.000690579
NLuc_H	E04	5	4	CMPD	106452	3572.62	2665.62	493.109	0.882477	NLuc	Fe(III) 1 mM	Fe(III)	H	1_mM	1	1000	300	102.279	99.7182	0.281818	Fe(III)	1_mM	vs blank	0.000129088
NLuc_H	E05	5	5	CMPD	106452	3572.62	2665.62	493.109	0.882477	NLuc	Fe(III) 1 mM	Fe(III)	H	1_mM	1	1000	400	102.183	99.6242	0.375758			vs ctrl neg	0
NLuc_H	E06	5	6	CMPD	106452	3572.62	2665.62	493.109	0.882477	NLuc	Fe(III) 1 mM	Fe(III)	H	1_mM	1	1000	1025	101.581	99.0371	0.962879			vs ctrl pos	0.00269729
NLuc_H	E01	5	1	CMPD	106452	3572.62	2665.62	493.109	0.882477	NLuc	Fe(III) 5 mM	Fe(III)	H	5_mM	5	5000	250	102.328	99.7652	0.234849	Fe(III)	5_mM	vs blank	0.000181861
NLuc_H	E02	5	2	CMPD	106452	3572.62	2665.62	493.109	0.882477	NLuc	Fe(III) 5 mM	Fe(III)	H	5_mM	5	5000	100	102.472	99.9061	0.0939394			vs ctrl neg	0
NLuc_H	E03	5	3	CMPD	106452	3572.62	2665.62	493.109	0.882477	NLuc	Fe(III) 5 mM	Fe(III)	H	5_mM	5	5000	250	102.328	99.7652	0.234849			vs ctrl pos	0
NLuc_H	A16	1	16	CMPD	106452	3572.62	2665.62	493.109	0.882477	NLuc	Ga 0.01 mM	Ga	H	0.01_mM	0.01	10	105500	0.916851	0.893892	99.1061	Ga	0.01_mM	vs blank	0.577084
NLuc_H	A17	1	17	CMPD	106452	3572.62	2665.62	493.109	0.882477	NLuc	Ga 0.01 mM	Ga	H	0.01_mM	0.01	10	102075	4.21691	4.11132	95.8887			vs ctrl neg	0.127848
NLuc_H	A18	1	18	CMPD	106452	3572.62	2665.62	493.109	0.882477	NLuc	Ga 0.01 mM	Ga	H	0.01_mM	0.01	10	99250	6.93886	6.76511	93.2349			vs ctrl pos	0.000310427
NLuc_H	A13	1	13	CMPD	106452	3572.62	2665.62	493.109	0.882477	NLuc	Ga 1 mM	Ga	H	1_mM	1	1000	78725	26.7151	26.0462	73.9538	Ga	1_mM	vs blank	0.0184566
NLuc_H	A14	1	14	CMPD	106452	3572.62	2665.62	493.109	0.882477	NLuc	Ga 1 mM	Ga	H	1_mM	1	1000	67050	37.9643	37.0136	62.9864			vs ctrl neg	0.0147414
NLuc_H	A15	1	15	CMPD	106452	3572.62	2665.62	493.109	0.882477	NLuc	Ga 1 mM	Ga	H	1_mM	1	1000	80500	25.0049	24.3788	75.6212			vs ctrl pos	0.00332284
NLuc_H	A10	1	10	CMPD	106452	3572.62	2665.62	493.109	0.882477	NLuc	Ga 5 mM	Ga	H	5_mM	5	5000	9250	93.6558	91.3106	8.6894	Ga	5_mM	vs blank	2.53489e-06
NLuc_H	A11	1	11	CMPD	106452	3572.62	2665.62	493.109	0.882477	NLuc	Ga 5 mM	Ga	H	5_mM	5	5000	11050	91.9215	89.6197	10.3803			vs ctrl neg	0
NLuc_H	A12	1	12	CMPD	106452	3572.62	2665.62	493.109	0.882477	NLuc	Ga 5 mM	Ga	H	5_mM	5	5000	7800	95.0529	92.6727	7.32728			vs ctrl pos	0.0177314
NLuc_H	D07	4	7	CMPD	106452	3572.62	2665.62	493.109	0.882477	NLuc	K-1 0.01 mM	K-1	H	0.01_mM	0.01	10	99275	6.91477	6.74162	93.2584	K-1	0.01_mM	vs blank	0.826067
NLuc_H	D08	4	8	CMPD	106452	3572.62	2665.62	493.109	0.882477	NLuc	K-1 0.01 mM	K-1	H	0.01_mM	0.01	10	100575	5.6622	5.52041	94.4796			vs ctrl neg	0.0482948
NLuc_H	D09	4	9	CMPD	106452	3572.62	2665.62	493.109	0.882477	NLuc	K-1 0.01 mM	K-1	H	0.01_mM	0.01	10	104250	2.12125	2.06814	97.9319			vs ctrl pos	0.000208078
NLuc_H	D04	4	4	CMPD	106452	3572.62	2665.62	493.109	0.882477	NLuc	K-1 1 mM	K-1	H	1_mM	1	1000	95900	10.1667	9.91208	90.0879	K-1	1_mM	vs blank	0.0742614
NLuc_H	D05	4	5	CMPD	106452	3572.62	2665.62	493.109	0.882477	NLuc	K-1 1 mM	K-1	H	1_mM	1	1000	96200	9.8776	9.63026	90.3697			vs ctrl neg	3.87229e-06
NLuc_H	D06	4	6	CMPD	106452	3572.62	2665.62	493.109	0.882477	NLuc	K-1 1 mM	K-1	H	1_mM	1	1000	98075	8.071	7.8689	92.1311			vs ctrl pos	3.0752e-05
NLuc_H	D01	4	1	CMPD	106452	3572.62	2665.62	493.109	0.882477	NLuc	K-1 5 mM	K-1	H	5_mM	5	5000	106750	-0.287551	-0.280351	100.28	K-1	5_mM	vs blank	0.0195518
NLuc_H	D02	4	2	CMPD	106452	3572.62	2665.62	493.109	0.882477	NLuc	K-1 5 mM	K-1	H	5_mM	5	5000	110250	-3.65988	-3.56823	103.568			vs ctrl neg	0.400164
NLuc_H	D03	4	3	CMPD	106452	3572.62	2665.62	493.109	0.882477	NLuc	K-1 5 mM	K-1	H	5_mM	5	5000	106525	-0.0707586	-0.0689868	100.069			vs ctrl pos	0.000113207
NLuc_H	K16	11	16	CMPD	106452	3572.62	2665.62	493.109	0.882477	NLuc	K-2 0.01 mM	K-2	H	0.01_mM	0.01	10	100775	5.46949	5.33253	94.6675	K-2	0.01_mM	vs blank	0.186249
NLuc_H	K17	11	17	CMPD	106452	3572.62	2665.62	493.109	0.882477	NLuc	K-2 0.01 mM	K-2	H	0.01_mM	0.01	10	94925	11.1061	10.828	89.172			vs ctrl neg	0.0181983
NLuc_H	K18	11	18	CMPD	106452	3572.62	2665.62	493.109	0.882477	NLuc	K-2 0.01 mM	K-2	H	0.01_mM	0.01	10	96025	10.0462	9.79465	90.2053			vs ctrl pos	0.000339796
NLuc_H	K13	11	13	CMPD	106452	3572.62	2665.62	493.109	0.882477	NLuc	K-2 1 mM	K-2	H	1_mM	1	1000	100175	6.0476	5.89617	94.1038	K-2	1_mM	vs blank	0.659648
NLuc_H	K14	11	14	CMPD	106452	3572.62	2665.62	493.109	0.882477	NLuc	K-2 1 mM	K-2	H	1_mM	1	1000	106275	0.170122	0.165862	99.8341			vs ctrl neg	0.262252
NLuc_H	K15	11	15	CMPD	106452	3572.62	2665.62	493.109	0.882477	NLuc	K-2 1 mM	K-2	H	1_mM	1	1000	87725	18.0434	17.5916	82.4084			vs ctrl pos	0.00324527
NLuc_H	K10	11	10	CMPD	106452	3572.62	2665.62	493.109	0.882477	NLuc	K-2 5 mM	K-2	H	5_mM	5	5000	99750	6.4571	6.29541	93.7046	K-2	5_mM	vs blank	0.627559
NLuc_H	K11	11	11	CMPD	106452	3572.62	2665.62	493.109	0.882477	NLuc	K-2 5 mM	K-2	H	5_mM	5	5000	103350	2.98842	2.91359	97.0864			vs ctrl neg	0.0184998
NLuc_H	K12	11	12	CMPD	106452	3572.62	2665.62	493.109	0.882477	NLuc	K-2 5 mM	K-2	H	5_mM	5	5000	102325	3.97603	3.87647	96.1235			vs ctrl pos	9.62086e-05
NLuc_H	N07	14	7	CMPD	106452	3572.62	2665.62	493.109	0.882477	NLuc	Li 0.01 mM	Li	H	0.01_mM	0.01	10	99050	7.13157	6.95299	93.047	Li	0.01_mM	vs blank	0.349531
NLuc_H	N08	14	8	CMPD	106452	3572.62	2665.62	493.109	0.882477	NLuc	Li 0.01 mM	Li	H	0.01_mM	0.01	10	99825	6.38484	6.22496	93.775			vs ctrl neg	6.72036e-07
NLuc_H	N09	14	9	CMPD	106452	3572.62	2665.62	493.109	0.882477	NLuc	Li 0.01 mM	Li	H	0.01_mM	0.01	10	98825	7.34836	7.16435	92.8357			vs ctrl pos	3.49448e-07
NLuc_H	N04	14	4	CMPD	106452	3572.62	2665.62	493.109	0.882477	NLuc	Li 1 mM	Li	H	1_mM	1	1000	105600	0.820499	0.799953	99.2	Li	1_mM	vs blank	0.409872
NLuc_H	N05	14	5	CMPD	106452	3572.62	2665.62	493.109	0.882477	NLuc	Li 1 mM	Li	H	1_mM	1	1000	105000	1.39861	1.36359	98.6364			vs ctrl neg	0.256006
NLuc_H	N06	14	6	CMPD	106452	3572.62	2665.62	493.109	0.882477	NLuc	Li 1 mM	Li	H	1_mM	1	1000	99075	7.10748	6.9295	93.0705			vs ctrl pos	0.000410966
NLuc_H	N01	14	1	CMPD	106452	3572.62	2665.62	493.109	0.882477	NLuc	Li 5 mM	Li	H	5_mM	5	5000	112025	-5.37013	-5.23566	105.236	Li	5_mM	vs blank	0.0519502
NLuc_H	N02	14	2	CMPD	106452	3572.62	2665.62	493.109	0.882477	NLuc	Li 5 mM	Li	H	5_mM	5	5000	110175	-3.58761	-3.49778	103.498			vs ctrl neg	0.405218
NLuc_H	N03	14	3	CMPD	106452	3572.62	2665.62	493.109	0.882477	NLuc	Li 5 mM	Li	H	5_mM	5	5000	104425	1.95264	1.90374	98.0963			vs ctrl pos	0.000448284
NLuc_H	M07	13	7	CMPD	106452	3572.62	2665.62	493.109	0.882477	NLuc	Mg 0.01 mM	Mg	H	0.01_mM	0.01	10	95575	10.4798	10.2174	89.7826	Mg	0.01_mM	vs blank	0.0798149
NLuc_H	M08	13	8	CMPD	106452	3572.62	2665.62	493.109	0.882477	NLuc	Mg 0.01 mM	Mg	H	0.01_mM	0.01	10	97700	8.43232	8.22117	91.7788			vs ctrl neg	2.24675e-06
NLuc_H	M09	13	9	CMPD	106452	3572.62	2665.62	493.109	0.882477	NLuc	Mg 0.01 mM	Mg	H	0.01_mM	0.01	10	97250	8.8659	8.6439	91.3561			vs ctrl pos	2.59284e-05
NLuc_H	M04	13	4	CMPD	106452	3572.62	2665.62	493.109	0.882477	NLuc	Mg 1 mM	Mg	H	1_mM	1	1000	106800	-0.335727	-0.32732	100.327	Mg	1_mM	vs blank	0.0627053
NLuc_H	M05	13	5	CMPD	106452	3572.62	2665.62	493.109	0.882477	NLuc	Mg 1 mM	Mg	H	1_mM	1	1000	103400	2.94025	2.86662	97.1334			vs ctrl neg	0.47021
NLuc_H	M06	13	6	CMPD	106452	3572.62	2665.62	493.109	0.882477	NLuc	Mg 1 mM	Mg	H	1_mM	1	1000	106000	0.43509	0.424195	99.5758			vs ctrl pos	8.05402e-05
NLuc_H	M01	13	1	CMPD	106452	3572.62	2665.62	493.109	0.882477	NLuc	Mg 5 mM	Mg	H	5_mM	5	5000	110650	-4.04529	-3.94399	103.944	Mg	5_mM	vs blank	0.00678702
NLuc_H	M02	13	2	CMPD	106452	3572.62	2665.62	493.109	0.882477	NLuc	Mg 5 mM	Mg	H	5_mM	5	5000	117300	-10.4527	-10.191	110.191			vs ctrl neg	0.0382739
NLuc_H	M03	13	3	CMPD	106452	3572.62	2665.62	493.109	0.882477	NLuc	Mg 5 mM	Mg	H	5_mM	5	5000	114225	-7.48988	-7.30232	107.302			vs ctrl pos	0.000282348
NLuc_H	C07	3	7	CMPD	106452	3572.62	2665.62	493.109	0.882477	NLuc	Mn(II) 0.01 mM	Mn(II)	H	0.01_mM	0.01	10	102475	3.8315	3.73556	96.2644	Mn(II)	0.01_mM	vs blank	0.630577
NLuc_H	C08	3	8	CMPD	106452	3572.62	2665.62	493.109	0.882477	NLuc	Mn(II) 0.01 mM	Mn(II)	H	0.01_mM	0.01	10	98650	7.51697	7.32874	92.6713			vs ctrl neg	0.0119276
NLuc_H	C09	3	9	CMPD	106452	3572.62	2665.62	493.109	0.882477	NLuc	Mn(II) 0.01 mM	Mn(II)	H	0.01_mM	0.01	10	98625	7.54106	7.35223	92.6478			vs ctrl pos	0.000152256
NLuc_H	C04	3	4	CMPD	106452	3572.62	2665.62	493.109	0.882477	NLuc	Mn(II) 1 mM	Mn(II)	H	1_mM	1	1000	98650	7.51697	7.32874	92.6713	Mn(II)	1_mM	vs blank	0.918785
NLuc_H	C05	3	5	CMPD	106452	3572.62	2665.62	493.109	0.882477	NLuc	Mn(II) 1 mM	Mn(II)	H	1_mM	1	1000	104725	1.66358	1.62192	98.3781			vs ctrl neg	0.0794305
NLuc_H	C06	3	6	CMPD	106452	3572.62	2665.62	493.109	0.882477	NLuc	Mn(II) 1 mM	Mn(II)	H	1_mM	1	1000	100050	6.16804	6.01359	93.9864			vs ctrl pos	0.000328903
NLuc_H	C01	3	1	CMPD	106452	3572.62	2665.62	493.109	0.882477	NLuc	Mn(II) 5 mM	Mn(II)	H	5_mM	5	5000	101700	4.57823	4.46359	95.5364	Mn(II)	5_mM	vs blank	0.470204
NLuc_H	C02	3	2	CMPD	106452	3572.62	2665.62	493.109	0.882477	NLuc	Mn(II) 5 mM	Mn(II)	H	5_mM	5	5000	103900	2.45849	2.39692	97.6031			vs ctrl neg	0.0104693
NLuc_H	C03	3	3	CMPD	106452	3572.62	2665.62	493.109	0.882477	NLuc	Mn(II) 5 mM	Mn(II)	H	5_mM	5	5000	101025	5.22861	5.09768	94.9023			vs ctrl pos	5.57078e-05
NLuc_H	O16	15	16	CMPD	106452	3572.62	2665.62	493.109	0.882477	NLuc	MQW/ACN 0.01 mM	MQW/ACN	H	0.01_mM	0.01	10	107275	-0.7934	-0.773533	100.774	MQW/ACN	0.01_mM	vs blank	0.149542
NLuc_H	O17	15	17	CMPD	106452	3572.62	2665.62	493.109	0.882477	NLuc	MQW/ACN 0.01 mM	MQW/ACN	H	0.01_mM	0.01	10	101350	4.91547	4.79238	95.2076			vs ctrl neg	0.621542
NLuc_H	O18	15	18	CMPD	106452	3572.62	2665.62	493.109	0.882477	NLuc	MQW/ACN 0.01 mM	MQW/ACN	H	0.01_mM	0.01	10	107175	-0.697048	-0.679593	100.68			vs ctrl pos	0.000346963
NLuc_H	O13	15	13	CMPD	106452	3572.62	2665.62	493.109	0.882477	NLuc	MQW/ACN 1 mM	MQW/ACN	H	1_mM	1	1000	100975	5.27679	5.14465	94.8553	MQW/ACN	1_mM	vs blank	0.271173
NLuc_H	O14	15	14	CMPD	106452	3572.62	2665.62	493.109	0.882477	NLuc	MQW/ACN 1 mM	MQW/ACN	H	1_mM	1	1000	104400	1.97672	1.92723	98.0728			vs ctrl neg	0.0626998
NLuc_H	O15	15	15	CMPD	106452	3572.62	2665.62	493.109	0.882477	NLuc	MQW/ACN 1 mM	MQW/ACN	H	1_mM	1	1000	104050	2.31396	2.25601	97.744			vs ctrl pos	9.73007e-05
NLuc_H	O10	15	10	CMPD	106452	3572.62	2665.62	493.109	0.882477	NLuc	MQW/ACN 5 mM	MQW/ACN	H	5_mM	5	5000	97850	8.28779	8.08026	91.9197	MQW/ACN	5_mM	vs blank	0.476288
NLuc_H	O11	15	11	CMPD	106452	3572.62	2665.62	493.109	0.882477	NLuc	MQW/ACN 5 mM	MQW/ACN	H	5_mM	5	5000	105425	0.989115	0.964347	99.0357			vs ctrl neg	0.411005
NLuc_H	O12	15	12	CMPD	106452	3572.62	2665.62	493.109	0.882477	NLuc	MQW/ACN 5 mM	MQW/ACN	H	5_mM	5	5000	107175	-0.697048	-0.679593	100.68			vs ctrl pos	0.000788943
NLuc_H	G07	7	7	CMPD	106452	3572.62	2665.62	493.109	0.882477	NLuc	Na-1 0.01 mM	Na-1	H	0.01_mM	0.01	10	95850	10.2148	9.95905	90.041	Na-1	0.01_mM	vs blank	0.0379381
NLuc_H	G08	7	8	CMPD	106452	3572.62	2665.62	493.109	0.882477	NLuc	Na-1 0.01 mM	Na-1	H	0.01_mM	0.01	10	96950	9.15496	8.92571	91.0743			vs ctrl neg	9.42367e-05
NLuc_H	G09	7	9	CMPD	106452	3572.62	2665.62	493.109	0.882477	NLuc	Na-1 0.01 mM	Na-1	H	0.01_mM	0.01	10	93750	12.2382	11.9318	88.0682			vs ctrl pos	7.91493e-05
NLuc_H	G04	7	4	CMPD	106452	3572.62	2665.62	493.109	0.882477	NLuc	Na-1 1 mM	Na-1	H	1_mM	1	1000	94425	11.5879	11.2977	88.7023	Na-1	1_mM	vs blank	0.350455
NLuc_H	G05	7	5	CMPD	106452	3572.62	2665.62	493.109	0.882477	NLuc	Na-1 1 mM	Na-1	H	1_mM	1	1000	102775	3.54245	3.45374	96.5463			vs ctrl neg	0.0628002
NLuc_H	G06	7	6	CMPD	106452	3572.62	2665.62	493.109	0.882477	NLuc	Na-1 1 mM	Na-1	H	1_mM	1	1000	95825	10.2389	9.98253	90.0175			vs ctrl pos	0.000719666
NLuc_H	G01	7	1	CMPD	106452	3572.62	2665.62	493.109	0.882477	NLuc	Na-1 5 mM	Na-1	H	5_mM	5	5000	111150	-4.52705	-4.41369	104.414	Na-1	5_mM	vs blank	0.0254421
NLuc_H	G02	7	2	CMPD	106452	3572.62	2665.62	493.109	0.882477	NLuc	Na-1 5 mM	Na-1	H	5_mM	5	5000	107350	-0.865664	-0.843987	100.844			vs ctrl neg	0.40412
NLuc_H	G03	7	3	CMPD	106452	3572.62	2665.62	493.109	0.882477	NLuc	Na-1 5 mM	Na-1	H	5_mM	5	5000	105950	0.483266	0.471165	99.5288			vs ctrl pos	0.000199434
NLuc_H	J07	10	7	CMPD	106452	3572.62	2665.62	493.109	0.882477	NLuc	Na-2 0.01 mM	Na-2	H	0.01_mM	0.01	10	97175	8.93817	8.71435	91.2856	Na-2	0.01_mM	vs blank	0.800628
[truncated: 62 more rows]

## Sheet: 1_RLuc SC
Barcode Assay Plate	Well	Row	Column	Well type	CTRL NEG+Mean(VALUE)	CTRL NEG+Standard deviation(VALUE)	CTRL POS+Mean(VALUE)	CTRL POS+Standard deviation(VALUE)	Z'	Assay	sample description	Sample	Conditions	CONCENTRATION	Concenctration (mM)	Concenctration (uM)	VALUE	NPI	NSCh	N_VALUE				Rluc SC t-test
[truncated: 279 more rows]

[truncated: 29 more sheets: 1_RLuc H, 1_QC, 1_Al_raw data, 1_Al_QC, 2_platemaps, 2_1st+2nd, 2_3rd, 2_fitting, 2_QC, 3_platemaps, 3_raw data, 3_FLuc, 3_RLuc, 3_NLuc, 3_CTRLS, 3_BLANKS, 3_QC, 4_platemaps, 4_raw data, 4_NLuc+RLuc …]
