# Supplementary material for: Interference of metal ions on the bioluminescent signal of firefly, Renilla, and NanoLuc luciferases in high-throughput screening assays
Source: Front Chem. 2024 Nov 26;12:1436389. doi: 10.3389/fchem.2024.1436389 (PMC11628255; doi:10.3389/fchem.2024.1436389)
Supplement: Supplementary file 2 [file Table1.xlsx]

## Sheet: FLuc_Ag
Barcode Assay Plate	Well	Row	Column	sample_description	ASSAY	SAMPLE	CONCENTRATION	METHOD	CONDITIONS	well type2	Value	NPI	NSCh	Barcode Assay Plate_Arr[1]	NEG_mean(0 min)	NEG_SD(0 min)	N_VALUE						two-tailed t-test
FLuc_GSH	C01	3	1	Ag+ 0.0001 mM GSH 0 mM	FLuc	Ag+	0.0001_mM	GSH	GSH_0.0_mM	CMPD	7925	54.5189	54.0496	GSH	17246.9	2297.26	45.9504					Ag+ 0.0001 mM	GSH 0 mM preincub E	0.220101
FLuc_GSH	C02	3	2	Ag+ 0.0001 mM GSH 0 mM	FLuc	Ag+	0.0001_mM	GSH	GSH_0.0_mM	CMPD	11575	33.1719	32.8864	GSH	17246.9	2297.26	67.1136
FLuc_GSH	C03	3	3	Ag+ 0.0001 mM GSH 0 mM	FLuc	Ag+	0.0001_mM	GSH	GSH_0.0_mM	CMPD	10725	38.1431	37.8148	GSH	17246.9	2297.26	62.1852
FLuc_GSH	C09	3	9	Ag+ 0.0001 mM GSH 0.2 mM	FLuc	Ag+	0.0001_mM	GSH	GSH_0.2_mM	CMPD	10950	36.8272	36.5102	GSH	17246.9	2297.26	63.4898
FLuc_GSH	C10	3	10	Ag+ 0.0001 mM GSH 0.2 mM	FLuc	Ag+	0.0001_mM	GSH	GSH_0.2_mM	CMPD	9875	43.1143	42.7433	GSH	17246.9	2297.26	57.2567
FLuc_GSH	C11	3	11	Ag+ 0.0001 mM GSH 0.2 mM	FLuc	Ag+	0.0001_mM	GSH	GSH_0.2_mM	CMPD	11925	31.1249	30.857	GSH	17246.9	2297.26	69.143
FLuc_GSH	C17	3	17	Ag+ 0.0001 mM GSH 2 mM	FLuc	Ag+	0.0001_mM	GSH	GSH_2_mM	CMPD	25	100.722	99.855	GSH	17246.9	2297.26	0.144954					Ag+ 0.000243 mM	GSH 0 mM preincub E	0.0892487
FLuc_GSH	C18	3	18	Ag+ 0.0001 mM GSH 2 mM	FLuc	Ag+	0.0001_mM	GSH	GSH_2_mM	CMPD	25	100.722	99.855	GSH	17246.9	2297.26	0.144954
FLuc_GSH	C19	3	19	Ag+ 0.0001 mM GSH 2 mM	FLuc	Ag+	0.0001_mM	GSH	GSH_2_mM	CMPD	75	100.429	99.5651	GSH	17246.9	2297.26	0.434861
FLuc_GSH	B01	2	1	Ag+ 0.000243 mM GSH 0 mM	FLuc	Ag+	0.000243_mM	GSH	GSH_0.0_mM	CMPD	225	99.5522	98.6954	GSH	17246.9	2297.26	1.30458
FLuc_GSH	B02	2	2	Ag+ 0.000243 mM GSH 0 mM	FLuc	Ag+	0.000243_mM	GSH	GSH_0.0_mM	CMPD	275	99.2598	98.4055	GSH	17246.9	2297.26	1.59449
FLuc_GSH	B03	2	3	Ag+ 0.000243 mM GSH 0 mM	FLuc	Ag+	0.000243_mM	GSH	GSH_0.0_mM	CMPD	150	99.9909	99.1303	GSH	17246.9	2297.26	0.869723
FLuc_GSH	B09	2	9	Ag+ 0.000243 mM GSH 0.2 mM	FLuc	Ag+	0.000243_mM	GSH	GSH_0.2_mM	CMPD	11925	31.1249	30.857	GSH	17246.9	2297.26	69.143					Ag+ 0.0005 mM	GSH 0 mM preincub E	0.452673
FLuc_GSH	B10	2	10	Ag+ 0.000243 mM GSH 0.2 mM	FLuc	Ag+	0.000243_mM	GSH	GSH_0.2_mM	CMPD	10675	38.4355	38.1047	GSH	17246.9	2297.26	61.8953
FLuc_GSH	B11	2	11	Ag+ 0.000243 mM GSH 0.2 mM	FLuc	Ag+	0.000243_mM	GSH	GSH_0.2_mM	CMPD	10875	37.2658	36.9451	GSH	17246.9	2297.26	63.0549
FLuc_GSH	B17	2	17	Ag+ 0.000243 mM GSH 2 mM	FLuc	Ag+	0.000243_mM	GSH	GSH_2_mM	CMPD	50	100.576	99.7101	GSH	17246.9	2297.26	0.289908
FLuc_GSH	B18	2	18	Ag+ 0.000243 mM GSH 2 mM	FLuc	Ag+	0.000243_mM	GSH	GSH_2_mM	CMPD	50	100.576	99.7101	GSH	17246.9	2297.26	0.289908
FLuc_GSH	B19	2	19	Ag+ 0.000243 mM GSH 2 mM	FLuc	Ag+	0.000243_mM	GSH	GSH_2_mM	CMPD	150	99.9909	99.1303	GSH	17246.9	2297.26	0.869723
FLuc_GSH	A01	1	1	Ag+ 0.0005 mM GSH 0 mM	FLuc	Ag+	0.0005_mM	GSH	GSH_0.0_mM	CMPD	25	100.722	99.855	GSH	17246.9	2297.26	0.144954					Ag+ 1 mM	GSH 0 mM preincub E	0.275335
FLuc_GSH	A02	1	2	Ag+ 0.0005 mM GSH 0 mM	FLuc	Ag+	0.0005_mM	GSH	GSH_0.0_mM	CMPD	175	99.8446	98.9853	GSH	17246.9	2297.26	1.01468
FLuc_GSH	A03	1	3	Ag+ 0.0005 mM GSH 0 mM	FLuc	Ag+	0.0005_mM	GSH	GSH_0.0_mM	CMPD	100	100.283	99.4202	GSH	17246.9	2297.26	0.579815
FLuc_GSH	A09	1	9	Ag+ 0.0005 mM GSH 0.2 mM	FLuc	Ag+	0.0005_mM	GSH	GSH_0.2_mM	CMPD	11300	34.7802	34.4809	GSH	17246.9	2297.26	65.5191
FLuc_GSH	A10	1	10	Ag+ 0.0005 mM GSH 0.2 mM	FLuc	Ag+	0.0005_mM	GSH	GSH_0.2_mM	CMPD	8700	49.9863	49.5561	GSH	17246.9	2297.26	50.4439
FLuc_GSH	A11	1	11	Ag+ 0.0005 mM GSH 0.2 mM	FLuc	Ag+	0.0005_mM	GSH	GSH_0.2_mM	CMPD	12025	30.5401	30.2772	GSH	17246.9	2297.26	69.7228
FLuc_GSH	A17	1	17	Ag+ 0.0005 mM GSH 2 mM	FLuc	Ag+	0.0005_mM	GSH	GSH_2_mM	CMPD	150	99.9909	99.1303	GSH	17246.9	2297.26	0.869723
FLuc_GSH	A18	1	18	Ag+ 0.0005 mM GSH 2 mM	FLuc	Ag+	0.0005_mM	GSH	GSH_2_mM	CMPD	100	100.283	99.4202	GSH	17246.9	2297.26	0.579815
FLuc_GSH	A19	1	19	Ag+ 0.0005 mM GSH 2 mM	FLuc	Ag+	0.0005_mM	GSH	GSH_2_mM	CMPD	50	100.576	99.7101	GSH	17246.9	2297.26	0.289908
FLuc_GSH	D04	4	4	Ag+ 1 mM GSH 0 mM	FLuc	Ag+	1_mM	GSH	GSH_0.0_mM	CMPD	50	100.576	99.7101	GSH	17246.9	2297.26	0.289908
FLuc_GSH	D05	4	5	Ag+ 1 mM GSH 0 mM	FLuc	Ag+	1_mM	GSH	GSH_0.0_mM	CMPD	25	100.722	99.855	GSH	17246.9	2297.26	0.144954
FLuc_GSH	D06	4	6	Ag+ 1 mM GSH 0 mM	FLuc	Ag+	1_mM	GSH	GSH_0.0_mM	CMPD	150	99.9909	99.1303	GSH	17246.9	2297.26	0.869723
FLuc_GSH	D12	4	12	Ag+ 1 mM GSH 0.2 mM	FLuc	Ag+	1_mM	GSH	GSH_0.2_mM	CMPD	250	99.406	98.5505	GSH	17246.9	2297.26	1.44954
FLuc_GSH	D13	4	13	Ag+ 1 mM GSH 0.2 mM	FLuc	Ag+	1_mM	GSH	GSH_0.2_mM	CMPD	125	100.137	99.2752	GSH	17246.9	2297.26	0.724769
FLuc_GSH	D14	4	14	Ag+ 1 mM GSH 0.2 mM	FLuc	Ag+	1_mM	GSH	GSH_0.2_mM	CMPD	100	100.283	99.4202	GSH	17246.9	2297.26	0.579815
FLuc_GSH	D20	4	20	Ag+ 1 mM GSH 2 mM	FLuc	Ag+	1_mM	GSH	GSH_2_mM	CMPD	50	100.576	99.7101	GSH	17246.9	2297.26	0.289908
FLuc_GSH	D21	4	21	Ag+ 1 mM GSH 2 mM	FLuc	Ag+	1_mM	GSH	GSH_2_mM	CMPD	150	99.9909	99.1303	GSH	17246.9	2297.26	0.869723
FLuc_GSH	D22	4	22	Ag+ 1 mM GSH 2 mM	FLuc	Ag+	1_mM	GSH	GSH_2_mM	CMPD	75	100.429	99.5651	GSH	17246.9	2297.26	0.434861
FLuc_A	C19	3	19	Ag+ 0.0001 mM	FLuc	Ag+	0.0001	A	A	CMPD	63737	-8.52371	-8.48966	A	58749.4	4070.6	108.49
FLuc_A	C20	3	20	Ag+ 0.0001 mM	FLuc	Ag+	0.0001	A	A	CMPD	64770	-10.2891	-10.248	A	58749.4	4070.6	110.248
FLuc_A	C21	3	21	Ag+ 0.0001 mM	FLuc	Ag+	0.0001	A	A	CMPD	61068	-3.96246	-3.94664	A	58749.4	4070.6	103.947
FLuc_S	C11	3	11	Ag+ 0.0001 mM	FLuc	Ag+	0.0001	S	S	CMPD	158750	2.98268	2.96733	S	163605	6889.61	97.0327
FLuc_S	C12	3	12	Ag+ 0.0001 mM	FLuc	Ag+	0.0001	S	S	CMPD	145925	10.8623	10.8063	S	163605	6889.61	89.1937
FLuc_S	C13	3	13	Ag+ 0.0001 mM	FLuc	Ag+	0.0001	S	S	CMPD	164325	-0.442554	-0.440276	S	163605	6889.61	100.44
FLuc_E	C17	3	17	Ag+ 0.0001 mM	FLuc	Ag+	0.0001	E	E	CMPD	51075	-196.103	-195.14	E	17305.4	2518.47	295.14
FLuc_E	C18	3	18	Ag+ 0.0001 mM	FLuc	Ag+	0.0001	E	E	CMPD	21050	-21.7454	-21.6386	E	17305.4	2518.47	121.639
FLuc_E	C19	3	19	Ag+ 0.0001 mM	FLuc	Ag+	0.0001	E	E	CMPD	15950	7.87067	7.83201	E	17305.4	2518.47	92.168
FLuc_A	B19	2	19	Ag+ 0.000243 mM	FLuc	Ag+	0.000243	A	A	CMPD	62687	-6.72929	-6.70241	A	58749.4	4070.6	106.702
FLuc_A	B20	2	20	Ag+ 0.000243 mM	FLuc	Ag+	0.000243	A	A	CMPD	66995	-14.0915	-14.0353	A	58749.4	4070.6	114.035
FLuc_A	B21	2	21	Ag+ 0.000243 mM	FLuc	Ag+	0.000243	A	A	CMPD	59958	-2.0655	-2.05726	A	58749.4	4070.6	102.057
FLuc_S	B11	2	11	Ag+ 0.000243 mM	FLuc	Ag+	0.000243	S	S	CMPD	160900	1.66174	1.65318	S	163605	6889.61	98.3468
FLuc_S	B12	2	12	Ag+ 0.000243 mM	FLuc	Ag+	0.000243	S	S	CMPD	167125	-2.16285	-2.15172	S	163605	6889.61	102.152
FLuc_S	B13	2	13	Ag+ 0.000243 mM	FLuc	Ag+	0.000243	S	S	CMPD	155125	5.20985	5.18303	S	163605	6889.61	94.817
FLuc_E	B17	2	17	Ag+ 0.000243 mM	FLuc	Ag+	0.000243	E	E	CMPD	25	100.348	99.8555	E	17305.4	2518.47	0.144464
FLuc_E	B18	2	18	Ag+ 0.000243 mM	FLuc	Ag+	0.000243	E	E	CMPD	175	99.4774	98.9888	E	17305.4	2518.47	1.01125
FLuc_E	B19	2	19	Ag+ 0.000243 mM	FLuc	Ag+	0.000243	E	E	CMPD	50	100.203	99.7111	E	17305.4	2518.47	0.288928
FLuc_A	A19	1	19	Ag+ 0.0005 mM	FLuc	Ag+	0.0005	A	A	CMPD	43923	25.3378	25.2367	A	58749.4	4070.6	74.7633
FLuc_A	A20	1	20	Ag+ 0.0005 mM	FLuc	Ag+	0.0005	A	A	CMPD	44245	24.7876	24.6886	A	58749.4	4070.6	75.3114
FLuc_A	A21	1	21	Ag+ 0.0005 mM	FLuc	Ag+	0.0005	A	A	CMPD	34273	41.8294	41.6624	A	58749.4	4070.6	58.3376
FLuc_S	A11	1	11	Ag+ 0.0005 mM	FLuc	Ag+	0.0005	S	S	CMPD	104875	36.0831	35.8973	S	163605	6889.61	64.1027
FLuc_S	A12	1	12	Ag+ 0.0005 mM	FLuc	Ag+	0.0005	S	S	CMPD	91000	44.6077	44.3781	S	163605	6889.61	55.6219
FLuc_S	A13	1	13	Ag+ 0.0005 mM	FLuc	Ag+	0.0005	S	S	CMPD	102150	37.7573	37.5629	S	163605	6889.61	62.4371
FLuc_E	A17	1	17	Ag+ 0.0005 mM	FLuc	Ag+	0.0005	E	E	CMPD	25	100.348	99.8555	E	17305.4	2518.47	0.144464
FLuc_E	A18	1	18	Ag+ 0.0005 mM	FLuc	Ag+	0.0005	E	E	CMPD	50	100.203	99.7111	E	17305.4	2518.47	0.288928
FLuc_E	A19	1	19	Ag+ 0.0005 mM	FLuc	Ag+	0.0005	E	E	CMPD	100	99.9129	99.4221	E	17305.4	2518.47	0.577856
FLuc_A	A22	1	22	Ag+ 1 mM	FLuc	Ag+	1	A	A	CMPD	271	99.9378	99.5387	A	58749.4	4070.6	0.461282
FLuc_A	B22	2	22	Ag+ 1 mM	FLuc	Ag+	1	A	A	CMPD	297	99.8934	99.4945	A	58749.4	4070.6	0.505537
FLuc_A	C22	3	22	Ag+ 1 mM	FLuc	Ag+	1	A	A	CMPD	361	99.784	99.3855	A	58749.4	4070.6	0.614475
FLuc_S	A14	1	14	Ag+ 1 mM	FLuc	Ag+	1	S	S	CMPD	700	100.087	99.5721	S	163605	6889.61	0.427861
FLuc_S	B14	2	14	Ag+ 1 mM	FLuc	Ag+	1	S	S	CMPD	1800	99.4115	98.8998	S	163605	6889.61	1.10021
FLuc_S	C14	3	14	Ag+ 1 mM	FLuc	Ag+	1	S	S	CMPD	625	100.133	99.618	S	163605	6889.61	0.382018
FLuc_E	A20	1	20	Ag+ 1 mM	FLuc	Ag+	1	E	E	CMPD	175	99.4774	98.9888	E	17305.4	2518.47	1.01125
FLuc_E	B20	2	20	Ag+ 1 mM	FLuc	Ag+	1	E	E	CMPD	125	99.7677	99.2777	E	17305.4	2518.47	0.72232
FLuc_E	C20	3	20	Ag+ 1 mM	FLuc	Ag+	1	E	E	CMPD	100	99.9129	99.4221	E	17305.4	2518.47	0.577856

## Sheet: FLuc_Cu(II)
Barcode Assay Plate	Well	Row	Column	sample_description	ASSAY	SAMPLE	CONCENTRATION	METHOD	CONDITIONS	well type2	Value	NPI	NSCh	Barcode Assay Plate_Arr[1]	NEG_mean(0 min)	NEG_SD(0 min)	N_VALUE						two-tailed t-test
FLuc_GSH	O01	15	1	Cu2+ 0.05 mM GSH 0 mM	FLuc	Cu2+	0.05_mM	GSH	GSH_0.0_mM	CMPD	16850	2.32112	2.30114	GSH	17246.9	2297.26	97.6989					Cu2+ 0.05 mM	GSH 0 mM preincub E	0.383751
FLuc_GSH	O02	15	2	Cu2+ 0.05 mM GSH 0 mM	FLuc	Cu2+	0.05_mM	GSH	GSH_0.0_mM	CMPD	11750	32.1484	31.8717	GSH	17246.9	2297.26	68.1283
FLuc_GSH	O03	15	3	Cu2+ 0.05 mM GSH 0 mM	FLuc	Cu2+	0.05_mM	GSH	GSH_0.0_mM	CMPD	15125	12.4098	12.303	GSH	17246.9	2297.26	87.697
FLuc_GSH	O09	15	9	Cu2+ 0.05 mM GSH 0.2 mM	FLuc	Cu2+	0.05_mM	GSH	GSH_0.2_mM	CMPD	9475	45.4537	45.0625	GSH	17246.9	2297.26	54.9375
FLuc_GSH	O10	15	10	Cu2+ 0.05 mM GSH 0.2 mM	FLuc	Cu2+	0.05_mM	GSH	GSH_0.2_mM	CMPD	8825	49.2552	48.8313	GSH	17246.9	2297.26	51.1687
FLuc_GSH	O11	15	11	Cu2+ 0.05 mM GSH 0.2 mM	FLuc	Cu2+	0.05_mM	GSH	GSH_0.2_mM	CMPD	10125	41.6522	41.2937	GSH	17246.9	2297.26	58.7063
FLuc_GSH	O17	15	17	Cu2+ 0.05 mM GSH 2 mM	FLuc	Cu2+	0.05_mM	GSH	GSH_2_mM	CMPD	50	100.576	99.7101	GSH	17246.9	2297.26	0.289908					Cu2+ 0.125 mM	GSH 0 mM preincub E	0.0232922
FLuc_GSH	O18	15	18	Cu2+ 0.05 mM GSH 2 mM	FLuc	Cu2+	0.05_mM	GSH	GSH_2_mM	CMPD	100	100.283	99.4202	GSH	17246.9	2297.26	0.579815
FLuc_GSH	O19	15	19	Cu2+ 0.05 mM GSH 2 mM	FLuc	Cu2+	0.05_mM	GSH	GSH_2_mM	CMPD	100	100.283	99.4202	GSH	17246.9	2297.26	0.579815
FLuc_GSH	N01	14	1	Cu2+ 0.125 mM GSH 0 mM	FLuc	Cu2+	0.125_mM	GSH	GSH_0.0_mM	CMPD	16650	3.49082	3.46077	GSH	17246.9	2297.26	96.5392
FLuc_GSH	N02	14	2	Cu2+ 0.125 mM GSH 0 mM	FLuc	Cu2+	0.125_mM	GSH	GSH_0.0_mM	CMPD	13525	21.7673	21.58	GSH	17246.9	2297.26	78.42
FLuc_GSH	N03	14	3	Cu2+ 0.125 mM GSH 0 mM	FLuc	Cu2+	0.125_mM	GSH	GSH_0.0_mM	CMPD	14475	16.2113	16.0718	GSH	17246.9	2297.26	83.9282
FLuc_GSH	N09	14	9	Cu2+ 0.125 mM GSH 0.2 mM	FLuc	Cu2+	0.125_mM	GSH	GSH_0.2_mM	CMPD	3400	80.9833	80.2863	GSH	17246.9	2297.26	19.7137					Cu2+ 0.2 mM	GSH 0 mM preincub E	0.0276794
FLuc_GSH	N10	14	10	Cu2+ 0.125 mM GSH 0.2 mM	FLuc	Cu2+	0.125_mM	GSH	GSH_0.2_mM	CMPD	3500	80.3984	79.7065	GSH	17246.9	2297.26	20.2935
FLuc_GSH	N11	14	11	Cu2+ 0.125 mM GSH 0.2 mM	FLuc	Cu2+	0.125_mM	GSH	GSH_0.2_mM	CMPD	3150	82.4454	81.7358	GSH	17246.9	2297.26	18.2642
FLuc_GSH	N17	14	17	Cu2+ 0.125 mM GSH 2 mM	FLuc	Cu2+	0.125_mM	GSH	GSH_2_mM	CMPD	125	100.137	99.2752	GSH	17246.9	2297.26	0.724769
FLuc_GSH	N18	14	18	Cu2+ 0.125 mM GSH 2 mM	FLuc	Cu2+	0.125_mM	GSH	GSH_2_mM	CMPD	125	100.137	99.2752	GSH	17246.9	2297.26	0.724769
FLuc_GSH	N19	14	19	Cu2+ 0.125 mM GSH 2 mM	FLuc	Cu2+	0.125_mM	GSH	GSH_2_mM	CMPD	25	100.722	99.855	GSH	17246.9	2297.26	0.144954
FLuc_GSH	M01	13	1	Cu2+ 0.2 mM GSH 0 mM	FLuc	Cu2+	0.2_mM	GSH	GSH_0.0_mM	CMPD	13225	23.5219	23.3194	GSH	17246.9	2297.26	76.6806					Cu2+ 1 mM	GSH 0 mM preincub E	0.217366
FLuc_GSH	M02	13	2	Cu2+ 0.2 mM GSH 0 mM	FLuc	Cu2+	0.2_mM	GSH	GSH_0.0_mM	CMPD	9300	46.4772	46.0772	GSH	17246.9	2297.26	53.9228
FLuc_GSH	M03	13	3	Cu2+ 0.2 mM GSH 0 mM	FLuc	Cu2+	0.2_mM	GSH	GSH_0.0_mM	CMPD	11250	35.0726	34.7708	GSH	17246.9	2297.26	65.2292
FLuc_GSH	M09	13	9	Cu2+ 0.2 mM GSH 0.2 mM	FLuc	Cu2+	0.2_mM	GSH	GSH_0.2_mM	CMPD	1000	95.0196	94.2018	GSH	17246.9	2297.26	5.79815
FLuc_GSH	M10	13	10	Cu2+ 0.2 mM GSH 0.2 mM	FLuc	Cu2+	0.2_mM	GSH	GSH_0.2_mM	CMPD	500	97.9439	97.1009	GSH	17246.9	2297.26	2.89908
FLuc_GSH	M11	13	11	Cu2+ 0.2 mM GSH 0.2 mM	FLuc	Cu2+	0.2_mM	GSH	GSH_0.2_mM	CMPD	1150	94.1424	93.3321	GSH	17246.9	2297.26	6.66787
FLuc_GSH	M17	13	17	Cu2+ 0.2 mM GSH 2 mM	FLuc	Cu2+	0.2_mM	GSH	GSH_2_mM	CMPD	25	100.722	99.855	GSH	17246.9	2297.26	0.144954
FLuc_GSH	M18	13	18	Cu2+ 0.2 mM GSH 2 mM	FLuc	Cu2+	0.2_mM	GSH	GSH_2_mM	CMPD	125	100.137	99.2752	GSH	17246.9	2297.26	0.724769
FLuc_GSH	M19	13	19	Cu2+ 0.2 mM GSH 2 mM	FLuc	Cu2+	0.2_mM	GSH	GSH_2_mM	CMPD	175	99.8446	98.9853	GSH	17246.9	2297.26	1.01468
FLuc_GSH	H04	8	4	Cu2+ 1 mM GSH 0 mM	FLuc	Cu2+	1_mM	GSH	GSH_0.0_mM	CMPD	200	99.6984	98.8404	GSH	17246.9	2297.26	1.15963
FLuc_GSH	H05	8	5	Cu2+ 1 mM GSH 0 mM	FLuc	Cu2+	1_mM	GSH	GSH_0.0_mM	CMPD	75	100.429	99.5651	GSH	17246.9	2297.26	0.434861
FLuc_GSH	H06	8	6	Cu2+ 1 mM GSH 0 mM	FLuc	Cu2+	1_mM	GSH	GSH_0.0_mM	CMPD	50	100.576	99.7101	GSH	17246.9	2297.26	0.289908
FLuc_GSH	H12	8	12	Cu2+ 1 mM GSH 0.2 mM	FLuc	Cu2+	1_mM	GSH	GSH_0.2_mM	CMPD	25	100.722	99.855	GSH	17246.9	2297.26	0.144954
FLuc_GSH	H13	8	13	Cu2+ 1 mM GSH 0.2 mM	FLuc	Cu2+	1_mM	GSH	GSH_0.2_mM	CMPD	75	100.429	99.5651	GSH	17246.9	2297.26	0.434861
FLuc_GSH	H14	8	14	Cu2+ 1 mM GSH 0.2 mM	FLuc	Cu2+	1_mM	GSH	GSH_0.2_mM	CMPD	75	100.429	99.5651	GSH	17246.9	2297.26	0.434861
FLuc_GSH	H20	8	20	Cu2+ 1 mM GSH 2 mM	FLuc	Cu2+	1_mM	GSH	GSH_2_mM	CMPD	25	100.722	99.855	GSH	17246.9	2297.26	0.144954
FLuc_GSH	H21	8	21	Cu2+ 1 mM GSH 2 mM	FLuc	Cu2+	1_mM	GSH	GSH_2_mM	CMPD	100	100.283	99.4202	GSH	17246.9	2297.26	0.579815
FLuc_GSH	H22	8	22	Cu2+ 1 mM GSH 2 mM	FLuc	Cu2+	1_mM	GSH	GSH_2_mM	CMPD	100	100.283	99.4202	GSH	17246.9	2297.26	0.579815
FLuc_A	I19	9	19	Cu2+ 0.05 mM	FLuc	Cu2+	0.05	A	A	CMPD	58196	0.945702	0.941925	A	58749.4	4070.6	99.0581
FLuc_A	I20	9	20	Cu2+ 0.05 mM	FLuc	Cu2+	0.05	A	A	CMPD	56833	3.27503	3.26195	A	58749.4	4070.6	96.7381
FLuc_A	I21	9	21	Cu2+ 0.05 mM	FLuc	Cu2+	0.05	A	A	CMPD	56801	3.32972	3.31642	A	58749.4	4070.6	96.6836
FLuc_S	I11	9	11	Cu2+ 0.05 mM	FLuc	Cu2+	0.05	S	S	CMPD	150475	8.06678	8.02525	S	163605	6889.61	91.9747
FLuc_S	I12	9	12	Cu2+ 0.05 mM	FLuc	Cu2+	0.05	S	S	CMPD	148750	9.1266	9.07962	S	163605	6889.61	90.9204
FLuc_S	I13	9	13	Cu2+ 0.05 mM	FLuc	Cu2+	0.05	S	S	CMPD	159900	2.27613	2.26441	S	163605	6889.61	97.7356
FLuc_E	I17	9	17	Cu2+ 0.05 mM	FLuc	Cu2+	0.05	E	E	CMPD	22725	-31.4723	-31.3177	E	17305.4	2518.47	131.318
FLuc_E	I18	9	18	Cu2+ 0.05 mM	FLuc	Cu2+	0.05	E	E	CMPD	14125	18.4686	18.3779	E	17305.4	2518.47	81.6221
FLuc_E	I19	9	19	Cu2+ 0.05 mM	FLuc	Cu2+	0.05	E	E	CMPD	16100	6.99961	6.96523	E	17305.4	2518.47	93.0348
FLuc_A	H19	8	19	Cu2+ 0.125 mM	FLuc	Cu2+	0.125	A	A	CMPD	56330	4.13464	4.11813	A	58749.4	4070.6	95.8819
FLuc_A	H20	8	20	Cu2+ 0.125 mM	FLuc	Cu2+	0.125	A	A	CMPD	58862	-0.192473	-0.191704	A	58749.4	4070.6	100.192
FLuc_A	H21	8	21	Cu2+ 0.125 mM	FLuc	Cu2+	0.125	A	A	CMPD	61180	-4.15387	-4.13728	A	58749.4	4070.6	104.137
FLuc_S	H11	8	11	Cu2+ 0.125 mM	FLuc	Cu2+	0.125	S	S	CMPD	163775	-0.104639	-0.1041	S	163605	6889.61	100.104
FLuc_S	H12	8	12	Cu2+ 0.125 mM	FLuc	Cu2+	0.125	S	S	CMPD	153575	6.16216	6.13044	S	163605	6889.61	93.8696
FLuc_S	H13	8	13	Cu2+ 0.125 mM	FLuc	Cu2+	0.125	S	S	CMPD	168000	-2.70045	-2.68654	S	163605	6889.61	102.687
FLuc_E	H17	8	17	Cu2+ 0.125 mM	FLuc	Cu2+	0.125	E	E	CMPD	22875	-32.3434	-32.1845	E	17305.4	2518.47	132.185
FLuc_E	H18	8	18	Cu2+ 0.125 mM	FLuc	Cu2+	0.125	E	E	CMPD	19175	-10.8572	-10.8038	E	17305.4	2518.47	110.804
FLuc_E	H19	8	19	Cu2+ 0.125 mM	FLuc	Cu2+	0.125	E	E	CMPD	19450	-12.4541	-12.3929	E	17305.4	2518.47	112.393
FLuc_A	G19	7	19	Cu2+ 0.2 mM	FLuc	Cu2+	0.2	A	A	CMPD	40566	31.0749	30.9508	A	58749.4	4070.6	69.0492
FLuc_A	G20	7	20	Cu2+ 0.2 mM	FLuc	Cu2+	0.2	A	A	CMPD	48781	17.0357	16.9676	A	58749.4	4070.6	83.0324
FLuc_A	G21	7	21	Cu2+ 0.2 mM	FLuc	Cu2+	0.2	A	A	CMPD	47538	19.1599	19.0834	A	58749.4	4070.6	80.9166
FLuc_S	G11	7	11	Cu2+ 0.2 mM	FLuc	Cu2+	0.2	S	S	CMPD	146725	10.3707	10.3174	S	163605	6889.61	89.6826
FLuc_S	G12	7	12	Cu2+ 0.2 mM	FLuc	Cu2+	0.2	S	S	CMPD	137200	16.2228	16.1393	S	163605	6889.61	83.8607
FLuc_S	G13	7	13	Cu2+ 0.2 mM	FLuc	Cu2+	0.2	S	S	CMPD	153500	6.20824	6.17628	S	163605	6889.61	93.8237
FLuc_E	G17	7	17	Cu2+ 0.2 mM	FLuc	Cu2+	0.2	E	E	CMPD	19775	-14.3414	-14.271	E	17305.4	2518.47	114.271
FLuc_E	G18	7	18	Cu2+ 0.2 mM	FLuc	Cu2+	0.2	E	E	CMPD	16150	6.70925	6.6763	E	17305.4	2518.47	93.3237
FLuc_E	G19	7	19	Cu2+ 0.2 mM	FLuc	Cu2+	0.2	E	E	CMPD	15650	9.61279	9.56558	E	17305.4	2518.47	90.4344
FLuc_A	G22	7	22	Cu2+ 1 mM	FLuc	Cu2+	1	A	A	CMPD	692	99.2184	98.8221	A	58749.4	4070.6	1.17788
FLuc_A	H22	8	22	Cu2+ 1 mM	FLuc	Cu2+	1	A	A	CMPD	3240	94.8639	94.485	A	58749.4	4070.6	5.51495
FLuc_A	I22	9	22	Cu2+ 1 mM	FLuc	Cu2+	1	A	A	CMPD	4497	92.7157	92.3455	A	58749.4	4070.6	7.65455
FLuc_S	G14	7	14	Cu2+ 1 mM	FLuc	Cu2+	1	S	S	CMPD	4875	97.5223	97.0203	S	163605	6889.61	2.97974
FLuc_S	H14	8	14	Cu2+ 1 mM	FLuc	Cu2+	1	S	S	CMPD	8975	95.0033	94.5142	S	163605	6889.61	5.48578
FLuc_S	I14	9	14	Cu2+ 1 mM	FLuc	Cu2+	1	S	S	CMPD	8850	95.0801	94.5906	S	163605	6889.61	5.40938
FLuc_E	G20	7	20	Cu2+ 1 mM	FLuc	Cu2+	1	E	E	CMPD	100	99.9129	99.4221	E	17305.4	2518.47	0.577856
FLuc_E	H20	8	20	Cu2+ 1 mM	FLuc	Cu2+	1	E	E	CMPD	275	98.8967	98.4109	E	17305.4	2518.47	1.5891
FLuc_E	I20	9	20	Cu2+ 1 mM	FLuc	Cu2+	1	E	E	CMPD	300	98.7515	98.2664	E	17305.4	2518.47	1.73357

## Sheet: FLuc_Fe(II)-1
Barcode Assay Plate	Well	Row	Column	sample_description	ASSAY	SAMPLE	CONCENTRATION	METHOD	CONDITIONS	well type2	Value	NPI	NSCh	Barcode Assay Plate_Arr[1]	NEG_mean(0 min)	NEG_SD(0 min)	N_VALUE						two-tailed t-test
FLuc_GSH	I01	9	1	Fe(NH4)2(SO4)2 0.025 mM GSH 0 mM	FLuc	Fe(NH4)2(SO4)2	0.025_mM	GSH	GSH_0.0_mM	CMPD	17850	-3.52737	-3.49701	GSH	17246.9	2297.26	103.497					Fe(II)-1 0.025 mM	GSH 0 mM preincub E	0.134812
FLuc_GSH	I02	9	2	Fe(NH4)2(SO4)2 0.025 mM GSH 0 mM	FLuc	Fe(NH4)2(SO4)2	0.025_mM	GSH	GSH_0.0_mM	CMPD	14625	15.334	15.202	GSH	17246.9	2297.26	84.798
FLuc_GSH	I03	9	3	Fe(NH4)2(SO4)2 0.025 mM GSH 0 mM	FLuc	Fe(NH4)2(SO4)2	0.025_mM	GSH	GSH_0.0_mM	CMPD	14175	17.9658	17.8112	GSH	17246.9	2297.26	82.1888
FLuc_GSH	I09	9	9	Fe(NH4)2(SO4)2 0.025 mM GSH 0.2 mM	FLuc	Fe(NH4)2(SO4)2	0.025_mM	GSH	GSH_0.2_mM	CMPD	14300	17.2348	17.0864	GSH	17246.9	2297.26	82.9136
FLuc_GSH	I10	9	10	Fe(NH4)2(SO4)2 0.025 mM GSH 0.2 mM	FLuc	Fe(NH4)2(SO4)2	0.025_mM	GSH	GSH_0.2_mM	CMPD	13300	23.0832	22.8846	GSH	17246.9	2297.26	77.1154
FLuc_GSH	I11	9	11	Fe(NH4)2(SO4)2 0.025 mM GSH 0.2 mM	FLuc	Fe(NH4)2(SO4)2	0.025_mM	GSH	GSH_0.2_mM	CMPD	11825	31.7098	31.4369	GSH	17246.9	2297.26	68.5631
FLuc_GSH	I17	9	17	Fe(NH4)2(SO4)2 0.025 mM GSH 2 mM	FLuc	Fe(NH4)2(SO4)2	0.025_mM	GSH	GSH_2_mM	CMPD	50	100.576	99.7101	GSH	17246.9	2297.26	0.289908					Fe(II)-1 0.073 mM	GSH 0 mM preincub E	0.7423
FLuc_GSH	I18	9	18	Fe(NH4)2(SO4)2 0.025 mM GSH 2 mM	FLuc	Fe(NH4)2(SO4)2	0.025_mM	GSH	GSH_2_mM	CMPD	150	99.9909	99.1303	GSH	17246.9	2297.26	0.869723
FLuc_GSH	I19	9	19	Fe(NH4)2(SO4)2 0.025 mM GSH 2 mM	FLuc	Fe(NH4)2(SO4)2	0.025_mM	GSH	GSH_2_mM	CMPD	50	100.576	99.7101	GSH	17246.9	2297.26	0.289908
FLuc_GSH	H01	8	1	Fe(NH4)2(SO4)2 0.073 mM GSH 0 mM	FLuc	Fe(NH4)2(SO4)2	0.073_mM	GSH	GSH_0.0_mM	CMPD	17900	-3.81979	-3.78692	GSH	17246.9	2297.26	103.787
FLuc_GSH	H02	8	2	Fe(NH4)2(SO4)2 0.073 mM GSH 0 mM	FLuc	Fe(NH4)2(SO4)2	0.073_mM	GSH	GSH_0.0_mM	CMPD	17475	-1.33419	-1.3227	GSH	17246.9	2297.26	101.323
FLuc_GSH	H03	8	3	Fe(NH4)2(SO4)2 0.073 mM GSH 0 mM	FLuc	Fe(NH4)2(SO4)2	0.073_mM	GSH	GSH_0.0_mM	CMPD	14625	15.334	15.202	GSH	17246.9	2297.26	84.798
FLuc_GSH	H09	8	9	Fe(NH4)2(SO4)2 0.073 mM GSH 0.2 mM	FLuc	Fe(NH4)2(SO4)2	0.073_mM	GSH	GSH_0.2_mM	CMPD	17850	-3.52737	-3.49701	GSH	17246.9	2297.26	103.497					Fe(II)-1 0.5 mM	GSH 0 mM preincub E	0.73699
FLuc_GSH	H10	8	10	Fe(NH4)2(SO4)2 0.073 mM GSH 0.2 mM	FLuc	Fe(NH4)2(SO4)2	0.073_mM	GSH	GSH_0.2_mM	CMPD	15150	12.2635	12.158	GSH	17246.9	2297.26	87.842
FLuc_GSH	H11	8	11	Fe(NH4)2(SO4)2 0.073 mM GSH 0.2 mM	FLuc	Fe(NH4)2(SO4)2	0.073_mM	GSH	GSH_0.2_mM	CMPD	14750	14.6029	14.4773	GSH	17246.9	2297.26	85.5227
FLuc_GSH	H17	8	17	Fe(NH4)2(SO4)2 0.073 mM GSH 2 mM	FLuc	Fe(NH4)2(SO4)2	0.073_mM	GSH	GSH_2_mM	CMPD	100	100.283	99.4202	GSH	17246.9	2297.26	0.579815
FLuc_GSH	H18	8	18	Fe(NH4)2(SO4)2 0.073 mM GSH 2 mM	FLuc	Fe(NH4)2(SO4)2	0.073_mM	GSH	GSH_2_mM	CMPD	75	100.429	99.5651	GSH	17246.9	2297.26	0.434861
FLuc_GSH	H19	8	19	Fe(NH4)2(SO4)2 0.073 mM GSH 2 mM	FLuc	Fe(NH4)2(SO4)2	0.073_mM	GSH	GSH_2_mM	CMPD	25	100.722	99.855	GSH	17246.9	2297.26	0.144954
FLuc_GSH	G01	7	1	Fe(NH4)2(SO4)2 0.5 mM GSH 0 mM	FLuc	Fe(NH4)2(SO4)2	0.5_mM	GSH	GSH_0.0_mM	CMPD	150	99.9909	99.1303	GSH	17246.9	2297.26	0.869723					Fe(II)-1 1 mM	GSH 0 mM preincub E	0.423532
FLuc_GSH	G02	7	2	Fe(NH4)2(SO4)2 0.5 mM GSH 0 mM	FLuc	Fe(NH4)2(SO4)2	0.5_mM	GSH	GSH_0.0_mM	CMPD	200	99.6984	98.8404	GSH	17246.9	2297.26	1.15963
FLuc_GSH	G03	7	3	Fe(NH4)2(SO4)2 0.5 mM GSH 0 mM	FLuc	Fe(NH4)2(SO4)2	0.5_mM	GSH	GSH_0.0_mM	CMPD	250	99.406	98.5505	GSH	17246.9	2297.26	1.44954
FLuc_GSH	G09	7	9	Fe(NH4)2(SO4)2 0.5 mM GSH 0.2 mM	FLuc	Fe(NH4)2(SO4)2	0.5_mM	GSH	GSH_0.2_mM	CMPD	25	100.722	99.855	GSH	17246.9	2297.26	0.144954
FLuc_GSH	G10	7	10	Fe(NH4)2(SO4)2 0.5 mM GSH 0.2 mM	FLuc	Fe(NH4)2(SO4)2	0.5_mM	GSH	GSH_0.2_mM	CMPD	150	99.9909	99.1303	GSH	17246.9	2297.26	0.869723
FLuc_GSH	G11	7	11	Fe(NH4)2(SO4)2 0.5 mM GSH 0.2 mM	FLuc	Fe(NH4)2(SO4)2	0.5_mM	GSH	GSH_0.2_mM	CMPD	150	99.9909	99.1303	GSH	17246.9	2297.26	0.869723
FLuc_GSH	G17	7	17	Fe(NH4)2(SO4)2 0.5 mM GSH 2 mM	FLuc	Fe(NH4)2(SO4)2	0.5_mM	GSH	GSH_2_mM	CMPD	125	100.137	99.2752	GSH	17246.9	2297.26	0.724769
FLuc_GSH	G18	7	18	Fe(NH4)2(SO4)2 0.5 mM GSH 2 mM	FLuc	Fe(NH4)2(SO4)2	0.5_mM	GSH	GSH_2_mM	CMPD	50	100.576	99.7101	GSH	17246.9	2297.26	0.289908
FLuc_GSH	G19	7	19	Fe(NH4)2(SO4)2 0.5 mM GSH 2 mM	FLuc	Fe(NH4)2(SO4)2	0.5_mM	GSH	GSH_2_mM	CMPD	175	99.8446	98.9853	GSH	17246.9	2297.26	1.01468
FLuc_GSH	F04	6	4	Fe(NH4)2(SO4)2 1 mM GSH 0 mM	FLuc	Fe(NH4)2(SO4)2	1_mM	GSH	GSH_0.0_mM	CMPD	125	100.137	99.2752	GSH	17246.9	2297.26	0.724769
FLuc_GSH	F05	6	5	Fe(NH4)2(SO4)2 1 mM GSH 0 mM	FLuc	Fe(NH4)2(SO4)2	1_mM	GSH	GSH_0.0_mM	CMPD	25	100.722	99.855	GSH	17246.9	2297.26	0.144954
FLuc_GSH	F06	6	6	Fe(NH4)2(SO4)2 1 mM GSH 0 mM	FLuc	Fe(NH4)2(SO4)2	1_mM	GSH	GSH_0.0_mM	CMPD	250	99.406	98.5505	GSH	17246.9	2297.26	1.44954
FLuc_GSH	F12	6	12	Fe(NH4)2(SO4)2 1 mM GSH 0.2 mM	FLuc	Fe(NH4)2(SO4)2	1_mM	GSH	GSH_0.2_mM	CMPD	50	100.576	99.7101	GSH	17246.9	2297.26	0.289908
FLuc_GSH	F13	6	13	Fe(NH4)2(SO4)2 1 mM GSH 0.2 mM	FLuc	Fe(NH4)2(SO4)2	1_mM	GSH	GSH_0.2_mM	CMPD	25	100.722	99.855	GSH	17246.9	2297.26	0.144954
FLuc_GSH	F14	6	14	Fe(NH4)2(SO4)2 1 mM GSH 0.2 mM	FLuc	Fe(NH4)2(SO4)2	1_mM	GSH	GSH_0.2_mM	CMPD	50	100.576	99.7101	GSH	17246.9	2297.26	0.289908
FLuc_GSH	F20	6	20	Fe(NH4)2(SO4)2 1 mM GSH 2 mM	FLuc	Fe(NH4)2(SO4)2	1_mM	GSH	GSH_2_mM	CMPD	50	100.576	99.7101	GSH	17246.9	2297.26	0.289908
FLuc_GSH	F21	6	21	Fe(NH4)2(SO4)2 1 mM GSH 2 mM	FLuc	Fe(NH4)2(SO4)2	1_mM	GSH	GSH_2_mM	CMPD	200	99.6984	98.8404	GSH	17246.9	2297.26	1.15963
FLuc_GSH	F22	6	22	Fe(NH4)2(SO4)2 1 mM GSH 2 mM	FLuc	Fe(NH4)2(SO4)2	1_mM	GSH	GSH_2_mM	CMPD	75	100.429	99.5651	GSH	17246.9	2297.26	0.434861
FLuc_A	F19	6	19	Fe(NH4)2(SO4)2 0.025 mM	FLuc	Fe(NH4)2(SO4)2	0.025	A	A	CMPD	52273	11.0679	11.0237	A	58749.4	4070.6	88.9763
FLuc_A	F20	6	20	Fe(NH4)2(SO4)2 0.025 mM	FLuc	Fe(NH4)2(SO4)2	0.025	A	A	CMPD	55350	5.80943	5.78623	A	58749.4	4070.6	94.2138
FLuc_A	F21	6	21	Fe(NH4)2(SO4)2 0.025 mM	FLuc	Fe(NH4)2(SO4)2	0.025	A	A	CMPD	56565	3.73303	3.71812	A	58749.4	4070.6	96.2819
FLuc_S	F11	6	11	Fe(NH4)2(SO4)2 0.025 mM	FLuc	Fe(NH4)2(SO4)2	0.025	S	S	CMPD	94725	42.3191	42.1013	S	163605	6889.61	57.8987
FLuc_S	F12	6	12	Fe(NH4)2(SO4)2 0.025 mM	FLuc	Fe(NH4)2(SO4)2	0.025	S	S	CMPD	99275	39.5237	39.3202	S	163605	6889.61	60.6798
FLuc_S	F13	6	13	Fe(NH4)2(SO4)2 0.025 mM	FLuc	Fe(NH4)2(SO4)2	0.025	S	S	CMPD	106375	35.1615	34.9805	S	163605	6889.61	65.0195
FLuc_E	F17	6	17	Fe(NH4)2(SO4)2 0.025 mM	FLuc	Fe(NH4)2(SO4)2	0.025	E	E	CMPD	24100	-39.457	-39.2632	E	17305.4	2518.47	139.263
FLuc_E	F18	6	18	Fe(NH4)2(SO4)2 0.025 mM	FLuc	Fe(NH4)2(SO4)2	0.025	E	E	CMPD	18850	-8.96987	-8.92581	E	17305.4	2518.47	108.926
FLuc_E	F19	6	19	Fe(NH4)2(SO4)2 0.025 mM	FLuc	Fe(NH4)2(SO4)2	0.025	E	E	CMPD	17600	-1.71101	-1.70261	E	17305.4	2518.47	101.703
FLuc_A	E19	5	19	Fe(NH4)2(SO4)2 0.073 mM	FLuc	Fe(NH4)2(SO4)2	0.073	A	A	CMPD	51280	12.7649	12.714	A	58749.4	4070.6	87.286
FLuc_A	E20	5	20	Fe(NH4)2(SO4)2 0.073 mM	FLuc	Fe(NH4)2(SO4)2	0.073	A	A	CMPD	48495	17.5244	17.4544	A	58749.4	4070.6	82.5456
FLuc_A	E21	5	21	Fe(NH4)2(SO4)2 0.073 mM	FLuc	Fe(NH4)2(SO4)2	0.073	A	A	CMPD	46422	21.0671	20.983	A	58749.4	4070.6	79.017
FLuc_S	E11	5	11	Fe(NH4)2(SO4)2 0.073 mM	FLuc	Fe(NH4)2(SO4)2	0.073	S	S	CMPD	88150	46.3588	46.1201	S	163605	6889.61	53.8799
FLuc_S	E12	5	12	Fe(NH4)2(SO4)2 0.073 mM	FLuc	Fe(NH4)2(SO4)2	0.073	S	S	CMPD	88100	46.3895	46.1507	S	163605	6889.61	53.8493
FLuc_S	E13	5	13	Fe(NH4)2(SO4)2 0.073 mM	FLuc	Fe(NH4)2(SO4)2	0.073	S	S	CMPD	82450	49.8608	49.6041	S	163605	6889.61	50.3959
FLuc_E	E17	5	17	Fe(NH4)2(SO4)2 0.073 mM	FLuc	Fe(NH4)2(SO4)2	0.073	E	E	CMPD	18875	-9.11504	-9.07027	E	17305.4	2518.47	109.07
FLuc_E	E18	5	18	Fe(NH4)2(SO4)2 0.073 mM	FLuc	Fe(NH4)2(SO4)2	0.073	E	E	CMPD	15025	13.2422	13.1772	E	17305.4	2518.47	86.8228
FLuc_E	E19	5	19	Fe(NH4)2(SO4)2 0.073 mM	FLuc	Fe(NH4)2(SO4)2	0.073	E	E	CMPD	14425	16.7265	16.6443	E	17305.4	2518.47	83.3557
FLuc_A	D19	4	19	Fe(NH4)2(SO4)2 0.5 mM	FLuc	Fe(NH4)2(SO4)2	0.5	A	A	CMPD	17797	69.9864	69.7069	A	58749.4	4070.6	30.2931
FLuc_A	D20	4	20	Fe(NH4)2(SO4)2 0.5 mM	FLuc	Fe(NH4)2(SO4)2	0.5	A	A	CMPD	19996	66.2284	65.9639	A	58749.4	4070.6	34.0361
FLuc_A	D21	4	21	Fe(NH4)2(SO4)2 0.5 mM	FLuc	Fe(NH4)2(SO4)2	0.5	A	A	CMPD	22978	61.1322	60.8881	A	58749.4	4070.6	39.1119
FLuc_S	D11	4	11	Fe(NH4)2(SO4)2 0.5 mM	FLuc	Fe(NH4)2(SO4)2	0.5	S	S	CMPD	19850	88.3217	87.8671	S	163605	6889.61	12.1329
FLuc_S	D12	4	12	Fe(NH4)2(SO4)2 0.5 mM	FLuc	Fe(NH4)2(SO4)2	0.5	S	S	CMPD	13750	92.0695	91.5956	S	163605	6889.61	8.4044
FLuc_S	D13	4	13	Fe(NH4)2(SO4)2 0.5 mM	FLuc	Fe(NH4)2(SO4)2	0.5	S	S	CMPD	16200	90.5643	90.0981	S	163605	6889.61	9.90192
FLuc_E	D17	4	17	Fe(NH4)2(SO4)2 0.5 mM	FLuc	Fe(NH4)2(SO4)2	0.5	E	E	CMPD	125	99.7677	99.2777	E	17305.4	2518.47	0.72232
FLuc_E	D18	4	18	Fe(NH4)2(SO4)2 0.5 mM	FLuc	Fe(NH4)2(SO4)2	0.5	E	E	CMPD	300	98.7515	98.2664	E	17305.4	2518.47	1.73357
FLuc_E	D19	4	19	Fe(NH4)2(SO4)2 0.5 mM	FLuc	Fe(NH4)2(SO4)2	0.5	E	E	CMPD	100	99.9129	99.4221	E	17305.4	2518.47	0.577856
FLuc_A	D22	4	22	Fe(NH4)2(SO4)2 1 mM	FLuc	Fe(NH4)2(SO4)2	1	A	A	CMPD	2387	96.3217	95.937	A	58749.4	4070.6	4.06302
FLuc_A	E22	5	22	Fe(NH4)2(SO4)2 1 mM	FLuc	Fe(NH4)2(SO4)2	1	A	A	CMPD	4726	92.3244	91.9557	A	58749.4	4070.6	8.04434
FLuc_A	F22	6	22	Fe(NH4)2(SO4)2 1 mM	FLuc	Fe(NH4)2(SO4)2	1	A	A	CMPD	6142	89.9045	89.5454	A	58749.4	4070.6	10.4546
FLuc_S	D14	4	14	Fe(NH4)2(SO4)2 1 mM	FLuc	Fe(NH4)2(SO4)2	1	S	S	CMPD	2250	99.1351	98.6247	S	163605	6889.61	1.37527
FLuc_S	E14	5	14	Fe(NH4)2(SO4)2 1 mM	FLuc	Fe(NH4)2(SO4)2	1	S	S	CMPD	3575	98.321	97.8149	S	163605	6889.61	2.18515
FLuc_S	F14	6	14	Fe(NH4)2(SO4)2 1 mM	FLuc	Fe(NH4)2(SO4)2	1	S	S	CMPD	3800	98.1827	97.6773	S	163605	6889.61	2.32267
FLuc_E	D20	4	20	Fe(NH4)2(SO4)2 1 mM	FLuc	Fe(NH4)2(SO4)2	1	E	E	CMPD	50	100.203	99.7111	E	17305.4	2518.47	0.288928
FLuc_E	E20	5	20	Fe(NH4)2(SO4)2 1 mM	FLuc	Fe(NH4)2(SO4)2	1	E	E	CMPD	125	99.7677	99.2777	E	17305.4	2518.47	0.72232
FLuc_E	F20	6	20	Fe(NH4)2(SO4)2 1 mM	FLuc	Fe(NH4)2(SO4)2	1	E	E	CMPD	25	100.348	99.8555	E	17305.4	2518.47	0.144464

## Sheet: FLuc_Fe(III)
Barcode Assay Plate	Well	Row	Column	sample_description	ASSAY	SAMPLE	CONCENTRATION	METHOD	CONDITIONS	well type2	Value	NPI	NSCh	Barcode Assay Plate_Arr[1]	NEG_mean(0 min)	NEG_SD(0 min)	N_VALUE						two-tailed t-test
FLuc_GSH	C04	3	4	Fe3+ 0.0001 mM GSH 0 mM	FLuc	Fe3+	0.0001_mM	GSH	GSH_0.0_mM	CMPD	14500	16.0651	15.9268	GSH	17246.9	2297.26	84.0732					Fe(III) 0.001 mM	GSH 0 mM preincub E	0.936215
FLuc_GSH	C05	3	5	Fe3+ 0.0001 mM GSH 0 mM	FLuc	Fe3+	0.0001_mM	GSH	GSH_0.0_mM	CMPD	16150	6.41506	6.35985	GSH	17246.9	2297.26	93.6402
FLuc_GSH	C06	3	6	Fe3+ 0.0001 mM GSH 0 mM	FLuc	Fe3+	0.0001_mM	GSH	GSH_0.0_mM	CMPD	15750	8.75445	8.67911	GSH	17246.9	2297.26	91.3209
FLuc_GSH	C12	3	12	Fe3+ 0.0001 mM GSH 0.2 mM	FLuc	Fe3+	0.0001_mM	GSH	GSH_0.2_mM	CMPD	12525	27.6158	27.3781	GSH	17246.9	2297.26	72.6219
FLuc_GSH	C13	3	13	Fe3+ 0.0001 mM GSH 0.2 mM	FLuc	Fe3+	0.0001_mM	GSH	GSH_0.2_mM	CMPD	10775	37.8507	37.5249	GSH	17246.9	2297.26	62.4751
FLuc_GSH	C14	3	14	Fe3+ 0.0001 mM GSH 0.2 mM	FLuc	Fe3+	0.0001_mM	GSH	GSH_0.2_mM	CMPD	11025	36.3886	36.0754	GSH	17246.9	2297.26	63.9246
FLuc_GSH	C20	3	20	Fe3+ 0.0001 mM GSH 2 mM	FLuc	Fe3+	0.0001_mM	GSH	GSH_2_mM	CMPD	100	100.283	99.4202	GSH	17246.9	2297.26	0.579815					Fe(III) 0.0047 mM	GSH 0 mM preincub E	0.0374866
FLuc_GSH	C21	3	21	Fe3+ 0.0001 mM GSH 2 mM	FLuc	Fe3+	0.0001_mM	GSH	GSH_2_mM	CMPD	25	100.722	99.855	GSH	17246.9	2297.26	0.144954
FLuc_GSH	C22	3	22	Fe3+ 0.0001 mM GSH 2 mM	FLuc	Fe3+	0.0001_mM	GSH	GSH_2_mM	CMPD	50	100.576	99.7101	GSH	17246.9	2297.26	0.289908
FLuc_GSH	B04	2	4	Fe3+ 0.0047 mM GSH 0 mM	FLuc	Fe3+	0.0047_mM	GSH	GSH_0.0_mM	CMPD	8075	53.6416	53.1799	GSH	17246.9	2297.26	46.8201
FLuc_GSH	B05	2	5	Fe3+ 0.0047 mM GSH 0 mM	FLuc	Fe3+	0.0047_mM	GSH	GSH_0.0_mM	CMPD	9225	46.9158	46.512	GSH	17246.9	2297.26	53.488
FLuc_GSH	B06	2	6	Fe3+ 0.0047 mM GSH 0 mM	FLuc	Fe3+	0.0047_mM	GSH	GSH_0.0_mM	CMPD	9200	47.062	46.657	GSH	17246.9	2297.26	53.343
FLuc_GSH	B12	2	12	Fe3+ 0.0047 mM GSH 0.2 mM	FLuc	Fe3+	0.0047_mM	GSH	GSH_0.2_mM	CMPD	6400	63.4378	62.8918	GSH	17246.9	2297.26	37.1082					Fe(III) 0.02 mM	GSH 0 mM preincub E	0.0321303
FLuc_GSH	B13	2	13	Fe3+ 0.0047 mM GSH 0.2 mM	FLuc	Fe3+	0.0047_mM	GSH	GSH_0.2_mM	CMPD	5800	66.9469	66.3707	GSH	17246.9	2297.26	33.6293
FLuc_GSH	B14	2	14	Fe3+ 0.0047 mM GSH 0.2 mM	FLuc	Fe3+	0.0047_mM	GSH	GSH_0.2_mM	CMPD	6650	61.9757	61.4423	GSH	17246.9	2297.26	38.5577
FLuc_GSH	B20	2	20	Fe3+ 0.0047 mM GSH 2 mM	FLuc	Fe3+	0.0047_mM	GSH	GSH_2_mM	CMPD	100	100.283	99.4202	GSH	17246.9	2297.26	0.579815
FLuc_GSH	B21	2	21	Fe3+ 0.0047 mM GSH 2 mM	FLuc	Fe3+	0.0047_mM	GSH	GSH_2_mM	CMPD	50	100.576	99.7101	GSH	17246.9	2297.26	0.289908
FLuc_GSH	B22	2	22	Fe3+ 0.0047 mM GSH 2 mM	FLuc	Fe3+	0.0047_mM	GSH	GSH_2_mM	CMPD	100	100.283	99.4202	GSH	17246.9	2297.26	0.579815
FLuc_GSH	A04	1	4	Fe3+ 0.02 mM GSH 0 mM	FLuc	Fe3+	0.02_mM	GSH	GSH_0.0_mM	CMPD	200	99.6984	98.8404	GSH	17246.9	2297.26	1.15963					Fe(III) 1 mM	GSH 0 mM preincub E	0.0477229
FLuc_GSH	A05	1	5	Fe3+ 0.02 mM GSH 0 mM	FLuc	Fe3+	0.02_mM	GSH	GSH_0.0_mM	CMPD	175	99.8446	98.9853	GSH	17246.9	2297.26	1.01468
FLuc_GSH	A06	1	6	Fe3+ 0.02 mM GSH 0 mM	FLuc	Fe3+	0.02_mM	GSH	GSH_0.0_mM	CMPD	200	99.6984	98.8404	GSH	17246.9	2297.26	1.15963
FLuc_GSH	A12	1	12	Fe3+ 0.02 mM GSH 0.2 mM	FLuc	Fe3+	0.02_mM	GSH	GSH_0.2_mM	CMPD	150	99.9909	99.1303	GSH	17246.9	2297.26	0.869723
FLuc_GSH	A13	1	13	Fe3+ 0.02 mM GSH 0.2 mM	FLuc	Fe3+	0.02_mM	GSH	GSH_0.2_mM	CMPD	125	100.137	99.2752	GSH	17246.9	2297.26	0.724769
FLuc_GSH	A14	1	14	Fe3+ 0.02 mM GSH 0.2 mM	FLuc	Fe3+	0.02_mM	GSH	GSH_0.2_mM	CMPD	175	99.8446	98.9853	GSH	17246.9	2297.26	1.01468
FLuc_GSH	A20	1	20	Fe3+ 0.02 mM GSH 2 mM	FLuc	Fe3+	0.02_mM	GSH	GSH_2_mM	CMPD	50	100.576	99.7101	GSH	17246.9	2297.26	0.289908
FLuc_GSH	A21	1	21	Fe3+ 0.02 mM GSH 2 mM	FLuc	Fe3+	0.02_mM	GSH	GSH_2_mM	CMPD	125	100.137	99.2752	GSH	17246.9	2297.26	0.724769
FLuc_GSH	A22	1	22	Fe3+ 0.02 mM GSH 2 mM	FLuc	Fe3+	0.02_mM	GSH	GSH_2_mM	CMPD	200	99.6984	98.8404	GSH	17246.9	2297.26	1.15963
FLuc_GSH	I04	9	4	Fe3+ 1 mM GSH 0 mM	FLuc	Fe3+	1_mM	GSH	GSH_0.0_mM	CMPD	250	99.406	98.5505	GSH	17246.9	2297.26	1.44954
FLuc_GSH	I05	9	5	Fe3+ 1 mM GSH 0 mM	FLuc	Fe3+	1_mM	GSH	GSH_0.0_mM	CMPD	125	100.137	99.2752	GSH	17246.9	2297.26	0.724769
FLuc_GSH	I06	9	6	Fe3+ 1 mM GSH 0 mM	FLuc	Fe3+	1_mM	GSH	GSH_0.0_mM	CMPD	175	99.8446	98.9853	GSH	17246.9	2297.26	1.01468
FLuc_GSH	I12	9	12	Fe3+ 1 mM GSH 0.2 mM	FLuc	Fe3+	1_mM	GSH	GSH_0.2_mM	CMPD	50	100.576	99.7101	GSH	17246.9	2297.26	0.289908
FLuc_GSH	I13	9	13	Fe3+ 1 mM GSH 0.2 mM	FLuc	Fe3+	1_mM	GSH	GSH_0.2_mM	CMPD	200	99.6984	98.8404	GSH	17246.9	2297.26	1.15963
FLuc_GSH	I14	9	14	Fe3+ 1 mM GSH 0.2 mM	FLuc	Fe3+	1_mM	GSH	GSH_0.2_mM	CMPD	75	100.429	99.5651	GSH	17246.9	2297.26	0.434861
FLuc_GSH	I20	9	20	Fe3+ 1 mM GSH 2 mM	FLuc	Fe3+	1_mM	GSH	GSH_2_mM	CMPD	25	100.722	99.855	GSH	17246.9	2297.26	0.144954
FLuc_GSH	I21	9	21	Fe3+ 1 mM GSH 2 mM	FLuc	Fe3+	1_mM	GSH	GSH_2_mM	CMPD	50	100.576	99.7101	GSH	17246.9	2297.26	0.289908
FLuc_GSH	I22	9	22	Fe3+ 1 mM GSH 2 mM	FLuc	Fe3+	1_mM	GSH	GSH_2_mM	CMPD	75	100.429	99.5651	GSH	17246.9	2297.26	0.434861
FLuc_A	O19	15	19	Fe3+ 0.0001 mM	FLuc	Fe3+	0.0001	A	A	CMPD	53190	9.50081	9.46287	A	58749.4	4070.6	90.5371
FLuc_A	O20	15	20	Fe3+ 0.0001 mM	FLuc	Fe3+	0.0001	A	A	CMPD	53021	9.78963	9.75053	A	58749.4	4070.6	90.2495
FLuc_A	O21	15	21	Fe3+ 0.0001 mM	FLuc	Fe3+	0.0001	A	A	CMPD	51013	13.2212	13.1684	A	58749.4	4070.6	86.8316
FLuc_S	O11	15	11	Fe3+ 0.0001 mM	FLuc	Fe3+	0.0001	S	S	CMPD	149525	8.65045	8.60592	S	163605	6889.61	91.3941
FLuc_S	O12	15	12	Fe3+ 0.0001 mM	FLuc	Fe3+	0.0001	S	S	CMPD	142600	12.9051	12.8387	S	163605	6889.61	87.1613
FLuc_S	O13	15	13	Fe3+ 0.0001 mM	FLuc	Fe3+	0.0001	S	S	CMPD	150475	8.06678	8.02525	S	163605	6889.61	91.9747
FLuc_E	O17	15	17	Fe3+ 0.0001 mM	FLuc	Fe3+	0.0001	E	E	CMPD	22550	-30.4561	-30.3065	E	17305.4	2518.47	130.306
FLuc_E	O18	15	18	Fe3+ 0.0001 mM	FLuc	Fe3+	0.0001	E	E	CMPD	12300	29.0665	28.9237	E	17305.4	2518.47	71.0763
FLuc_E	O19	15	19	Fe3+ 0.0001 mM	FLuc	Fe3+	0.0001	E	E	CMPD	12625	27.1792	27.0457	E	17305.4	2518.47	72.9543
FLuc_A	N19	14	19	Fe3+ 0.0047 mM	FLuc	Fe3+	0.0047	A	A	CMPD	48257	17.9312	17.8596	A	58749.4	4070.6	82.1404
FLuc_A	N20	14	20	Fe3+ 0.0047 mM	FLuc	Fe3+	0.0047	A	A	CMPD	51376	12.6009	12.5506	A	58749.4	4070.6	87.4494
FLuc_A	N21	14	21	Fe3+ 0.0047 mM	FLuc	Fe3+	0.0047	A	A	CMPD	53501	8.96932	8.9335	A	58749.4	4070.6	91.0665
FLuc_S	N11	14	11	Fe3+ 0.0047 mM	FLuc	Fe3+	0.0047	S	S	CMPD	152200	7.00695	6.97088	S	163605	6889.61	93.0291
FLuc_S	N12	14	12	Fe3+ 0.0047 mM	FLuc	Fe3+	0.0047	S	S	CMPD	150075	8.31253	8.26974	S	163605	6889.61	91.7303
FLuc_S	N13	14	13	Fe3+ 0.0047 mM	FLuc	Fe3+	0.0047	S	S	CMPD	151575	7.39095	7.3529	S	163605	6889.61	92.6471
FLuc_E	N17	14	17	Fe3+ 0.0047 mM	FLuc	Fe3+	0.0047	E	E	CMPD	7475	57.0857	56.8053	E	17305.4	2518.47	43.1947
FLuc_E	N18	14	18	Fe3+ 0.0047 mM	FLuc	Fe3+	0.0047	E	E	CMPD	6675	61.7313	61.4281	E	17305.4	2518.47	38.5719
FLuc_E	N19	14	19	Fe3+ 0.0047 mM	FLuc	Fe3+	0.0047	E	E	CMPD	7775	55.3436	55.0717	E	17305.4	2518.47	44.9283
FLuc_A	M19	13	19	Fe3+ 0.02 mM	FLuc	Fe3+	0.02	A	A	CMPD	43676	25.76	25.6571	A	58749.4	4070.6	74.3429
FLuc_A	M20	13	20	Fe3+ 0.02 mM	FLuc	Fe3+	0.02	A	A	CMPD	41856	28.8703	28.755	A	58749.4	4070.6	71.245
FLuc_A	M21	13	21	Fe3+ 0.02 mM	FLuc	Fe3+	0.02	A	A	CMPD	43006	26.905	26.7975	A	58749.4	4070.6	73.2025
FLuc_S	M11	13	11	Fe3+ 0.02 mM	FLuc	Fe3+	0.02	S	S	CMPD	119675	26.9901	26.8511	S	163605	6889.61	73.1489
FLuc_S	M12	13	12	Fe3+ 0.02 mM	FLuc	Fe3+	0.02	S	S	CMPD	121600	25.8073	25.6745	S	163605	6889.61	74.3255
FLuc_S	M13	13	13	Fe3+ 0.02 mM	FLuc	Fe3+	0.02	S	S	CMPD	121700	25.7459	25.6134	S	163605	6889.61	74.3866
FLuc_E	M17	13	17	Fe3+ 0.02 mM	FLuc	Fe3+	0.02	E	E	CMPD	100	99.9129	99.4221	E	17305.4	2518.47	0.577856
FLuc_E	M18	13	18	Fe3+ 0.02 mM	FLuc	Fe3+	0.02	E	E	CMPD	50	100.203	99.7111	E	17305.4	2518.47	0.288928
FLuc_E	M19	13	19	Fe3+ 0.02 mM	FLuc	Fe3+	0.02	E	E	CMPD	125	99.7677	99.2777	E	17305.4	2518.47	0.72232
FLuc_A	M22	13	22	Fe3+ 1 mM	FLuc	Fe3+	1	A	A	CMPD	421	99.6815	99.2834	A	58749.4	4070.6	0.716603
FLuc_A	N22	14	22	Fe3+ 1 mM	FLuc	Fe3+	1	A	A	CMPD	1743	97.4222	97.0332	A	58749.4	4070.6	2.96684
FLuc_A	O22	15	22	Fe3+ 1 mM	FLuc	Fe3+	1	A	A	CMPD	608	99.3619	98.9651	A	58749.4	4070.6	1.0349
FLuc_S	M14	13	14	Fe3+ 1 mM	FLuc	Fe3+	1	S	S	CMPD	750	100.057	99.5416	S	163605	6889.61	0.458422
FLuc_S	N14	14	14	Fe3+ 1 mM	FLuc	Fe3+	1	S	S	CMPD	750	100.057	99.5416	S	163605	6889.61	0.458422
FLuc_S	O14	15	14	Fe3+ 1 mM	FLuc	Fe3+	1	S	S	CMPD	1500	99.5958	99.0832	S	163605	6889.61	0.916844
FLuc_E	M20	13	20	Fe3+ 1 mM	FLuc	Fe3+	1	E	E	CMPD	50	100.203	99.7111	E	17305.4	2518.47	0.288928
FLuc_E	N20	14	20	Fe3+ 1 mM	FLuc	Fe3+	1	E	E	CMPD	25	100.348	99.8555	E	17305.4	2518.47	0.144464
FLuc_E	O20	15	20	Fe3+ 1 mM	FLuc	Fe3+	1	E	E	CMPD	25	100.348	99.8555	E	17305.4	2518.47	0.144464

## Sheet: FLuc_Zn(II)
Barcode Assay Plate	Well	Row	Column	sample_description	ASSAY	SAMPLE	CONCENTRATION	METHOD	CONDITIONS	well type2	Value	NPI	NSCh	Barcode Assay Plate_Arr[1]	NEG_mean(0 min)	NEG_SD(0 min)	N_VALUE						two-tailed t-test
FLuc_GSH	F01	6	1	Zn2+ 0.5 mM GSH 0 mM	FLuc	Zn2+	0.5_mM	GSH	GSH_0.0_mM	CMPD	17900	-3.81979	-3.78692	GSH	17246.9	2297.26	103.787					Zn(II) 0.5 mM	GSH 0 mM preincub E	0.0684229
FLuc_GSH	F02	6	2	Zn2+ 0.5 mM GSH 0 mM	FLuc	Zn2+	0.5_mM	GSH	GSH_0.0_mM	CMPD	17025	1.29763	1.28646	GSH	17246.9	2297.26	98.7135
FLuc_GSH	F03	6	3	Zn2+ 0.5 mM GSH 0 mM	FLuc	Zn2+	0.5_mM	GSH	GSH_0.0_mM	CMPD	16800	2.61354	2.59105	GSH	17246.9	2297.26	97.409
FLuc_GSH	F09	6	9	Zn2+ 0.5 mM GSH 0.2 mM	FLuc	Zn2+	0.5_mM	GSH	GSH_0.2_mM	CMPD	4025	77.328	76.6624	GSH	17246.9	2297.26	23.3376
FLuc_GSH	F10	6	10	Zn2+ 0.5 mM GSH 0.2 mM	FLuc	Zn2+	0.5_mM	GSH	GSH_0.2_mM	CMPD	6075	65.3386	64.7762	GSH	17246.9	2297.26	35.2238
FLuc_GSH	F11	6	11	Zn2+ 0.5 mM GSH 0.2 mM	FLuc	Zn2+	0.5_mM	GSH	GSH_0.2_mM	CMPD	5250	70.1636	69.5597	GSH	17246.9	2297.26	30.4403
FLuc_GSH	F17	6	17	Zn2+ 0.5 mM GSH 2 mM	FLuc	Zn2+	0.5_mM	GSH	GSH_2_mM	CMPD	25	100.722	99.855	GSH	17246.9	2297.26	0.144954					Zn(II) 1 mM	GSH 0 mM preincub E	0.0397003
FLuc_GSH	F18	6	18	Zn2+ 0.5 mM GSH 2 mM	FLuc	Zn2+	0.5_mM	GSH	GSH_2_mM	CMPD	100	100.283	99.4202	GSH	17246.9	2297.26	0.579815
FLuc_GSH	F19	6	19	Zn2+ 0.5 mM GSH 2 mM	FLuc	Zn2+	0.5_mM	GSH	GSH_2_mM	CMPD	100	100.283	99.4202	GSH	17246.9	2297.26	0.579815
FLuc_GSH	E04	5	4	Zn2+ 1 mM GSH 0 mM	FLuc	Zn2+	1_mM	GSH	GSH_0.0_mM	CMPD	75	100.429	99.5651	GSH	17246.9	2297.26	0.434861
FLuc_GSH	E05	5	5	Zn2+ 1 mM GSH 0 mM	FLuc	Zn2+	1_mM	GSH	GSH_0.0_mM	CMPD	250	99.406	98.5505	GSH	17246.9	2297.26	1.44954
FLuc_GSH	E06	5	6	Zn2+ 1 mM GSH 0 mM	FLuc	Zn2+	1_mM	GSH	GSH_0.0_mM	CMPD	225	99.5522	98.6954	GSH	17246.9	2297.26	1.30458
FLuc_GSH	E12	5	12	Zn2+ 1 mM GSH 0.2 mM	FLuc	Zn2+	1_mM	GSH	GSH_0.2_mM	CMPD	50	100.576	99.7101	GSH	17246.9	2297.26	0.289908					Zn(II) 1.20 mM	GSH 0 mM preincub E	0.522022
FLuc_GSH	E13	5	13	Zn2+ 1 mM GSH 0.2 mM	FLuc	Zn2+	1_mM	GSH	GSH_0.2_mM	CMPD	125	100.137	99.2752	GSH	17246.9	2297.26	0.724769
FLuc_GSH	E14	5	14	Zn2+ 1 mM GSH 0.2 mM	FLuc	Zn2+	1_mM	GSH	GSH_0.2_mM	CMPD	300	99.1136	98.2606	GSH	17246.9	2297.26	1.73945
FLuc_GSH	E20	5	20	Zn2+ 1 mM GSH 2 mM	FLuc	Zn2+	1_mM	GSH	GSH_2_mM	CMPD	100	100.283	99.4202	GSH	17246.9	2297.26	0.579815
FLuc_GSH	E21	5	21	Zn2+ 1 mM GSH 2 mM	FLuc	Zn2+	1_mM	GSH	GSH_2_mM	CMPD	50	100.576	99.7101	GSH	17246.9	2297.26	0.289908
FLuc_GSH	E22	5	22	Zn2+ 1 mM GSH 2 mM	FLuc	Zn2+	1_mM	GSH	GSH_2_mM	CMPD	50	100.576	99.7101	GSH	17246.9	2297.26	0.289908
FLuc_GSH	E01	5	1	Zn2+ 1.20 mM GSH 0 mM	FLuc	Zn2+	1.20_mM	GSH	GSH_0.0_mM	CMPD	100	100.283	99.4202	GSH	17246.9	2297.26	0.579815					Zn(II) 2.5 mM	GSH 0 mM preincub E	0.74683
FLuc_GSH	E02	5	2	Zn2+ 1.20 mM GSH 0 mM	FLuc	Zn2+	1.20_mM	GSH	GSH_0.0_mM	CMPD	50	100.576	99.7101	GSH	17246.9	2297.26	0.289908
FLuc_GSH	E03	5	3	Zn2+ 1.20 mM GSH 0 mM	FLuc	Zn2+	1.20_mM	GSH	GSH_0.0_mM	CMPD	50	100.576	99.7101	GSH	17246.9	2297.26	0.289908
FLuc_GSH	E09	5	9	Zn2+ 1.20 mM GSH 0.2 mM	FLuc	Zn2+	1.20_mM	GSH	GSH_0.2_mM	CMPD	175	99.8446	98.9853	GSH	17246.9	2297.26	1.01468
FLuc_GSH	E10	5	10	Zn2+ 1.20 mM GSH 0.2 mM	FLuc	Zn2+	1.20_mM	GSH	GSH_0.2_mM	CMPD	125	100.137	99.2752	GSH	17246.9	2297.26	0.724769
FLuc_GSH	E11	5	11	Zn2+ 1.20 mM GSH 0.2 mM	FLuc	Zn2+	1.20_mM	GSH	GSH_0.2_mM	CMPD	50	100.576	99.7101	GSH	17246.9	2297.26	0.289908
FLuc_GSH	E17	5	17	Zn2+ 1.20 mM GSH 2 mM	FLuc	Zn2+	1.20_mM	GSH	GSH_2_mM	CMPD	175	99.8446	98.9853	GSH	17246.9	2297.26	1.01468
FLuc_GSH	E18	5	18	Zn2+ 1.20 mM GSH 2 mM	FLuc	Zn2+	1.20_mM	GSH	GSH_2_mM	CMPD	50	100.576	99.7101	GSH	17246.9	2297.26	0.289908
FLuc_GSH	E19	5	19	Zn2+ 1.20 mM GSH 2 mM	FLuc	Zn2+	1.20_mM	GSH	GSH_2_mM	CMPD	125	100.137	99.2752	GSH	17246.9	2297.26	0.724769
FLuc_GSH	D01	4	1	Zn2+ 2.5 mM GSH 0 mM	FLuc	Zn2+	2.5_mM	GSH	GSH_0.0_mM	CMPD	150	99.9909	99.1303	GSH	17246.9	2297.26	0.869723
FLuc_GSH	D02	4	2	Zn2+ 2.5 mM GSH 0 mM	FLuc	Zn2+	2.5_mM	GSH	GSH_0.0_mM	CMPD	100	100.283	99.4202	GSH	17246.9	2297.26	0.579815
FLuc_GSH	D03	4	3	Zn2+ 2.5 mM GSH 0 mM	FLuc	Zn2+	2.5_mM	GSH	GSH_0.0_mM	CMPD	50	100.576	99.7101	GSH	17246.9	2297.26	0.289908
FLuc_GSH	D09	4	9	Zn2+ 2.5 mM GSH 0.2 mM	FLuc	Zn2+	2.5_mM	GSH	GSH_0.2_mM	CMPD	225	99.5522	98.6954	GSH	17246.9	2297.26	1.30458
FLuc_GSH	D10	4	10	Zn2+ 2.5 mM GSH 0.2 mM	FLuc	Zn2+	2.5_mM	GSH	GSH_0.2_mM	CMPD	150	99.9909	99.1303	GSH	17246.9	2297.26	0.869723
FLuc_GSH	D11	4	11	Zn2+ 2.5 mM GSH 0.2 mM	FLuc	Zn2+	2.5_mM	GSH	GSH_0.2_mM	CMPD	75	100.429	99.5651	GSH	17246.9	2297.26	0.434861
FLuc_GSH	D17	4	17	Zn2+ 2.5 mM GSH 2 mM	FLuc	Zn2+	2.5_mM	GSH	GSH_2_mM	CMPD	25	100.722	99.855	GSH	17246.9	2297.26	0.144954
FLuc_GSH	D18	4	18	Zn2+ 2.5 mM GSH 2 mM	FLuc	Zn2+	2.5_mM	GSH	GSH_2_mM	CMPD	125	100.137	99.2752	GSH	17246.9	2297.26	0.724769
FLuc_GSH	D19	4	19	Zn2+ 2.5 mM GSH 2 mM	FLuc	Zn2+	2.5_mM	GSH	GSH_2_mM	CMPD	25	100.722	99.855	GSH	17246.9	2297.26	0.144954
FLuc_A	L19	12	19	Zn2+ 0.5 mM	FLuc	Zn2+	0.5	A	A	CMPD	52596	10.5159	10.4739	A	58749.4	4070.6	89.5261
FLuc_A	L20	12	20	Zn2+ 0.5 mM	FLuc	Zn2+	0.5	A	A	CMPD	57457	2.20863	2.19981	A	58749.4	4070.6	97.8002
FLuc_A	L21	12	21	Zn2+ 0.5 mM	FLuc	Zn2+	0.5	A	A	CMPD	52255	11.0987	11.0544	A	58749.4	4070.6	88.9456
FLuc_S	L11	12	11	Zn2+ 0.5 mM	FLuc	Zn2+	0.5	S	S	CMPD	149050	8.94229	8.89625	S	163605	6889.61	91.1037
FLuc_S	L12	12	12	Zn2+ 0.5 mM	FLuc	Zn2+	0.5	S	S	CMPD	153650	6.11608	6.0846	S	163605	6889.61	93.9154
FLuc_S	L13	12	13	Zn2+ 0.5 mM	FLuc	Zn2+	0.5	S	S	CMPD	159000	2.82908	2.81452	S	163605	6889.61	97.1855
FLuc_E	L17	12	17	Zn2+ 0.5 mM	FLuc	Zn2+	0.5	E	E	CMPD	13175	23.9853	23.8675	E	17305.4	2518.47	76.1325
FLuc_E	L18	12	18	Zn2+ 0.5 mM	FLuc	Zn2+	0.5	E	E	CMPD	16050	7.28996	7.25415	E	17305.4	2518.47	92.7458
FLuc_E	L19	12	19	Zn2+ 0.5 mM	FLuc	Zn2+	0.5	E	E	CMPD	14650	15.4199	15.3441	E	17305.4	2518.47	84.6559
FLuc_A	J22	10	22	Zn2+ 1 mM	FLuc	Zn2+	1	A	A	CMPD	5211	91.4955	91.1301	A	58749.4	4070.6	8.86988
FLuc_A	K22	11	22	Zn2+ 1 mM	FLuc	Zn2+	1	A	A	CMPD	11621	80.541	80.2194	A	58749.4	4070.6	19.7806
FLuc_A	L22	12	22	Zn2+ 1 mM	FLuc	Zn2+	1	A	A	CMPD	19378	67.2845	67.0158	A	58749.4	4070.6	32.9842
FLuc_S	J14	10	14	Zn2+ 1 mM	FLuc	Zn2+	1	S	S	CMPD	21600	87.2466	86.7974	S	163605	6889.61	13.2026
FLuc_S	K14	11	14	Zn2+ 1 mM	FLuc	Zn2+	1	S	S	CMPD	85175	48.1866	47.9385	S	163605	6889.61	52.0615
FLuc_S	L14	12	14	Zn2+ 1 mM	FLuc	Zn2+	1	S	S	CMPD	59350	64.0533	63.7235	S	163605	6889.61	36.2765
FLuc_E	J20	10	20	Zn2+ 1 mM	FLuc	Zn2+	1	E	E	CMPD	350	98.4611	97.9775	E	17305.4	2518.47	2.0225
FLuc_E	K20	11	20	Zn2+ 1 mM	FLuc	Zn2+	1	E	E	CMPD	375	98.3159	97.833	E	17305.4	2518.47	2.16696
FLuc_E	L20	12	20	Zn2+ 1 mM	FLuc	Zn2+	1	E	E	CMPD	525	97.4449	96.9663	E	17305.4	2518.47	3.03374
FLuc_A	K19	11	19	Zn2+ 1.20 mM	FLuc	Zn2+	1.20	A	A	CMPD	3890	93.7531	93.3787	A	58749.4	4070.6	6.62135
FLuc_A	K20	11	20	Zn2+ 1.20 mM	FLuc	Zn2+	1.20	A	A	CMPD	9471	84.2153	83.879	A	58749.4	4070.6	16.121
FLuc_A	K21	11	21	Zn2+ 1.20 mM	FLuc	Zn2+	1.20	A	A	CMPD	4730	92.3175	91.9489	A	58749.4	4070.6	8.05115
FLuc_S	K11	11	11	Zn2+ 1.20 mM	FLuc	Zn2+	1.20	S	S	CMPD	11450	93.4826	93.0014	S	163605	6889.61	6.99858
FLuc_S	K12	11	12	Zn2+ 1.20 mM	FLuc	Zn2+	1.20	S	S	CMPD	24225	85.6338	85.193	S	163605	6889.61	14.807
FLuc_S	K13	11	13	Zn2+ 1.20 mM	FLuc	Zn2+	1.20	S	S	CMPD	20675	87.8149	87.3628	S	163605	6889.61	12.6372
FLuc_E	K17	11	17	Zn2+ 1.20 mM	FLuc	Zn2+	1.20	E	E	CMPD	50	100.203	99.7111	E	17305.4	2518.47	0.288928
FLuc_E	K18	11	18	Zn2+ 1.20 mM	FLuc	Zn2+	1.20	E	E	CMPD	25	100.348	99.8555	E	17305.4	2518.47	0.144464
FLuc_E	K19	11	19	Zn2+ 1.20 mM	FLuc	Zn2+	1.20	E	E	CMPD	425	98.0256	97.5441	E	17305.4	2518.47	2.45589
FLuc_A	J19	10	19	Zn2+ 2.5 mM	FLuc	Zn2+	2.5	A	A	CMPD	688	99.2252	98.8289	A	58749.4	4070.6	1.17108
FLuc_A	J20	10	20	Zn2+ 2.5 mM	FLuc	Zn2+	2.5	A	A	CMPD	985	98.7176	98.3234	A	58749.4	4070.6	1.67661
FLuc_A	J21	10	21	Zn2+ 2.5 mM	FLuc	Zn2+	2.5	A	A	CMPD	1058	98.5929	98.1991	A	58749.4	4070.6	1.80087
FLuc_S	J11	10	11	Zn2+ 2.5 mM	FLuc	Zn2+	2.5	S	S	CMPD	3700	98.2442	97.7385	S	163605	6889.61	2.26155
FLuc_S	J12	10	12	Zn2+ 2.5 mM	FLuc	Zn2+	2.5	S	S	CMPD	3500	98.3671	97.8607	S	163605	6889.61	2.1393
FLuc_S	J13	10	13	Zn2+ 2.5 mM	FLuc	Zn2+	2.5	S	S	CMPD	3500	98.3671	97.8607	S	163605	6889.61	2.1393
FLuc_E	J17	10	17	Zn2+ 2.5 mM	FLuc	Zn2+	2.5	E	E	CMPD	50	100.203	99.7111	E	17305.4	2518.47	0.288928
FLuc_E	J18	10	18	Zn2+ 2.5 mM	FLuc	Zn2+	2.5	E	E	CMPD	75	100.058	99.5666	E	17305.4	2518.47	0.433392
FLuc_E	J19	10	19	Zn2+ 2.5 mM	FLuc	Zn2+	2.5	E	E	CMPD	250	99.0418	98.5554	E	17305.4	2518.47	1.44464

## Sheet: NLuc_Ag
Barcode Assay Plate	Well	Row	Column	sample_description	ASSAY	SAMPLE	CONCENTRATION	METHOD	CONDITIONS	well type2	Value	NPI	NSCh	Barcode Assay Plate_Arr[1]	NEG_mean(0 min)	NEG_SD(0 min)	N_VALUE		two-tailed t-test
NLuc_EDTA	C09	3	9	Ag+ 0.001 mM EDTA 0.5 mM	NLuc	Ag+	0.001_mM	EDTA	EDTA_0.5_mM	CMPD	27925	8.22149	7.805	EDTA	30289.1	1174.38	92.195	Ag+ 0.001 mM	EDTA 0 mM GSH 0 mM	0.368281
NLuc_EDTA	C10	3	10	Ag+ 0.001 mM EDTA 0.5 mM	NLuc	Ag+	0.001_mM	EDTA	EDTA_0.5_mM	CMPD	27750	8.83008	8.38277	EDTA	30289.1	1174.38	91.6172		EDTA 0 mM preincub E	0.244379
NLuc_EDTA	C11	3	11	Ag+ 0.001 mM EDTA 0.5 mM	NLuc	Ag+	0.001_mM	EDTA	EDTA_0.5_mM	CMPD	26800	12.1339	11.5192	EDTA	30289.1	1174.38	88.4808		GSH 0 mM preincub E	0.14319
NLuc_EDTA	C01	3	1	Ag+ 0.001 mM EDTA 0 mM	NLuc	Ag+	0.001_mM	EDTA	EDTA_0_mM	CMPD	27875	8.39537	7.97008	EDTA	30289.1	1174.38	92.0299
NLuc_EDTA	C02	3	2	Ag+ 0.001 mM EDTA 0 mM	NLuc	Ag+	0.001_mM	EDTA	EDTA_0_mM	CMPD	28825	5.09156	4.83363	EDTA	30289.1	1174.38	95.1664
NLuc_EDTA	C03	3	3	Ag+ 0.001 mM EDTA 0 mM	NLuc	Ag+	0.001_mM	EDTA	EDTA_0_mM	CMPD	29050	4.30908	4.09079	EDTA	30289.1	1174.38	95.9092
NLuc_EDTA	B09	2	9	Ag+ 0.0114 mM EDTA 0.5 mM	NLuc	Ag+	0.0114_mM	EDTA	EDTA_0.5_mM	CMPD	4300	90.382	85.8035	EDTA	30289.1	1174.38	14.1965	Ag+ 0.0114 mM	EDTA 0 mM GSH 0 mM	0.395543
NLuc_EDTA	B10	2	10	Ag+ 0.0114 mM EDTA 0.5 mM	NLuc	Ag+	0.0114_mM	EDTA	EDTA_0.5_mM	CMPD	3975	91.5123	86.8765	EDTA	30289.1	1174.38	13.1235		EDTA 0 mM preincub E	0.148957
NLuc_EDTA	B11	2	11	Ag+ 0.0114 mM EDTA 0.5 mM	NLuc	Ag+	0.0114_mM	EDTA	EDTA_0.5_mM	CMPD	3200	94.2075	89.4351	EDTA	30289.1	1174.38	10.5649		GSH 0 mM preincub E	0.570116
NLuc_EDTA	B01	2	1	Ag+ 0.0114 mM EDTA 0 mM	NLuc	Ag+	0.0114_mM	EDTA	EDTA_0_mM	CMPD	2950	95.0769	90.2605	EDTA	30289.1	1174.38	9.73949
NLuc_EDTA	B02	2	2	Ag+ 0.0114 mM EDTA 0 mM	NLuc	Ag+	0.0114_mM	EDTA	EDTA_0_mM	CMPD	3625	92.7294	88.032	EDTA	30289.1	1174.38	11.968
NLuc_EDTA	B03	2	3	Ag+ 0.0114 mM EDTA 0 mM	NLuc	Ag+	0.0114_mM	EDTA	EDTA_0_mM	CMPD	3075	94.6422	89.8478	EDTA	30289.1	1174.38	10.1522
NLuc_EDTA	A09	1	9	Ag+ 0.05 mM EDTA 0.5 mM	NLuc	Ag+	0.05_mM	EDTA	EDTA_0.5_mM	CMPD	1100	101.511	96.3683	EDTA	30289.1	1174.38	3.63167	Ag+ 0.05 mM	EDTA 0 mM GSH 0 mM	0.527363
NLuc_EDTA	A10	1	10	Ag+ 0.05 mM EDTA 0.5 mM	NLuc	Ag+	0.05_mM	EDTA	EDTA_0.5_mM	CMPD	1550	99.9457	94.8826	EDTA	30289.1	1174.38	5.11736		EDTA 0 mM preincub E	0.114252
NLuc_EDTA	A11	1	11	Ag+ 0.05 mM EDTA 0.5 mM	NLuc	Ag+	0.05_mM	EDTA	EDTA_0.5_mM	CMPD	1725	99.3371	94.3049	EDTA	30289.1	1174.38	5.69513		GSH 0 mM preincub E	0.210771
NLuc_EDTA	A01	1	1	Ag+ 0.05 mM EDTA 0 mM	NLuc	Ag+	0.05_mM	EDTA	EDTA_0_mM	CMPD	475	103.684	98.4318	EDTA	30289.1	1174.38	1.56822
NLuc_EDTA	A02	1	2	Ag+ 0.05 mM EDTA 0 mM	NLuc	Ag+	0.05_mM	EDTA	EDTA_0_mM	CMPD	825	102.467	97.2762	EDTA	30289.1	1174.38	2.72376
NLuc_EDTA	A03	1	3	Ag+ 0.05 mM EDTA 0 mM	NLuc	Ag+	0.05_mM	EDTA	EDTA_0_mM	CMPD	800	102.554	97.3588	EDTA	30289.1	1174.38	2.64122
NLuc_EDTA	D12	4	12	Ag+ 1 mM EDTA 0.5 mM	NLuc	Ag+	1_mM	EDTA	EDTA_0.5_mM	CMPD	30175	0.396674	0.37658	EDTA	30289.1	1174.38	99.6234	Ag+ 1 mM	EDTA 0 mM GSH 0 mM	0.00148812
NLuc_EDTA	D13	4	13	Ag+ 1 mM EDTA 0.5 mM	NLuc	Ag+	1_mM	EDTA	EDTA_0.5_mM	CMPD	29975	1.09221	1.03688	EDTA	30289.1	1174.38	98.9631		EDTA 0 mM preincub E	0.00133541
NLuc_EDTA	D14	4	14	Ag+ 1 mM EDTA 0.5 mM	NLuc	Ag+	1_mM	EDTA	EDTA_0.5_mM	CMPD	32650	-8.21062	-7.79469	EDTA	30289.1	1174.38	107.795		GSH 0 mM preincub E	0.969547
NLuc_EDTA	D04	4	4	Ag+ 1 mM EDTA 0 mM	NLuc	Ag+	1_mM	EDTA	EDTA_0_mM	CMPD	31375	-3.77656	-3.58525	EDTA	30289.1	1174.38	103.585
NLuc_EDTA	D05	4	5	Ag+ 1 mM EDTA 0 mM	NLuc	Ag+	1_mM	EDTA	EDTA_0_mM	CMPD	29775	1.78775	1.69719	EDTA	30289.1	1174.38	98.3028
NLuc_EDTA	D06	4	6	Ag+ 1 mM EDTA 0 mM	NLuc	Ag+	1_mM	EDTA	EDTA_0_mM	CMPD	34025	-12.9924	-12.3343	EDTA	30289.1	1174.38	112.334
NLuc_GSH	C01	3	1	Ag+ 0.001 mM GSH 0 mM	NLuc	Ag+	0.001_mM	GSH	GSH_0.0_mM	CMPD	33475	-6.57161	-6.19083	GSH	31523.4	1407.55	106.191
NLuc_GSH	C02	3	2	Ag+ 0.001 mM GSH 0 mM	NLuc	Ag+	0.001_mM	GSH	GSH_0.0_mM	CMPD	29250	7.65548	7.2119	GSH	31523.4	1407.55	92.7881
NLuc_GSH	C03	3	3	Ag+ 0.001 mM GSH 0 mM	NLuc	Ag+	0.001_mM	GSH	GSH_0.0_mM	CMPD	30800	2.43607	2.29492	GSH	31523.4	1407.55	97.7051
NLuc_GSH	C09	3	9	Ag+ 0.001 mM GSH 0.2 mM	NLuc	Ag+	0.001_mM	GSH	GSH_0.2_mM	CMPD	31725	-0.678733	-0.639405	GSH	31523.4	1407.55	100.639
NLuc_GSH	C10	3	10	Ag+ 0.001 mM GSH 0.2 mM	NLuc	Ag+	0.001_mM	GSH	GSH_0.2_mM	CMPD	32200	-2.27823	-2.14622	GSH	31523.4	1407.55	102.146
NLuc_GSH	C11	3	11	Ag+ 0.001 mM GSH 0.2 mM	NLuc	Ag+	0.001_mM	GSH	GSH_0.2_mM	CMPD	32600	-3.62517	-3.41512	GSH	31523.4	1407.55	103.415
NLuc_GSH	C17	3	17	Ag+ 0.001 mM GSH 2 mM	NLuc	Ag+	0.001_mM	GSH	GSH_2_mM	CMPD	30300	4.11975	3.88104	GSH	31523.4	1407.55	96.119
NLuc_GSH	C18	3	18	Ag+ 0.001 mM GSH 2 mM	NLuc	Ag+	0.001_mM	GSH	GSH_2_mM	CMPD	27400	13.8851	13.0805	GSH	31523.4	1407.55	86.9195
NLuc_GSH	C19	3	19	Ag+ 0.001 mM GSH 2 mM	NLuc	Ag+	0.001_mM	GSH	GSH_2_mM	CMPD	28275	10.9387	10.3048	GSH	31523.4	1407.55	89.6952
NLuc_GSH	B01	2	1	Ag+ 0.0114 mM GSH 0 mM	NLuc	Ag+	0.0114_mM	GSH	GSH_0.0_mM	CMPD	2300	98.4058	92.7038	GSH	31523.4	1407.55	7.29616
NLuc_GSH	B02	2	2	Ag+ 0.0114 mM GSH 0 mM	NLuc	Ag+	0.0114_mM	GSH	GSH_0.0_mM	CMPD	7325	81.4848	76.7633	GSH	31523.4	1407.55	23.2367
NLuc_GSH	B03	2	3	Ag+ 0.0114 mM GSH 0 mM	NLuc	Ag+	0.0114_mM	GSH	GSH_0.0_mM	CMPD	5100	88.9772	83.8216	GSH	31523.4	1407.55	16.1784
NLuc_GSH	B09	2	9	Ag+ 0.0114 mM GSH 0.2 mM	NLuc	Ag+	0.0114_mM	GSH	GSH_0.2_mM	CMPD	33000	-4.97211	-4.68401	GSH	31523.4	1407.55	104.684
NLuc_GSH	B10	2	10	Ag+ 0.0114 mM GSH 0.2 mM	NLuc	Ag+	0.0114_mM	GSH	GSH_0.2_mM	CMPD	33150	-5.47722	-5.15985	GSH	31523.4	1407.55	105.16
NLuc_GSH	B11	2	11	Ag+ 0.0114 mM GSH 0.2 mM	NLuc	Ag+	0.0114_mM	GSH	GSH_0.2_mM	CMPD	33950	-8.1711	-7.69765	GSH	31523.4	1407.55	107.698
NLuc_GSH	B17	2	17	Ag+ 0.0114 mM GSH 2 mM	NLuc	Ag+	0.0114_mM	GSH	GSH_2_mM	CMPD	26600	16.579	15.6183	GSH	31523.4	1407.55	84.3817
NLuc_GSH	B18	2	18	Ag+ 0.0114 mM GSH 2 mM	NLuc	Ag+	0.0114_mM	GSH	GSH_2_mM	CMPD	27050	15.0637	14.1908	GSH	31523.4	1407.55	85.8092
NLuc_GSH	B19	2	19	Ag+ 0.0114 mM GSH 2 mM	NLuc	Ag+	0.0114_mM	GSH	GSH_2_mM	CMPD	27050	15.0637	14.1908	GSH	31523.4	1407.55	85.8092
NLuc_GSH	A01	1	1	Ag+ 0.05 mM GSH 0 mM	NLuc	Ag+	0.05_mM	GSH	GSH_0.0_mM	CMPD	875	103.204	97.2243	GSH	31523.4	1407.55	2.77571
NLuc_GSH	A02	1	2	Ag+ 0.05 mM GSH 0 mM	NLuc	Ag+	0.05_mM	GSH	GSH_0.0_mM	CMPD	1175	102.194	96.2726	GSH	31523.4	1407.55	3.72739
NLuc_GSH	A03	1	3	Ag+ 0.05 mM GSH 0 mM	NLuc	Ag+	0.05_mM	GSH	GSH_0.0_mM	CMPD	575	104.214	98.176	GSH	31523.4	1407.55	1.82404
NLuc_GSH	A09	1	9	Ag+ 0.05 mM GSH 0.2 mM	NLuc	Ag+	0.05_mM	GSH	GSH_0.2_mM	CMPD	34825	-11.1175	-10.4734	GSH	31523.4	1407.55	110.473
NLuc_GSH	A10	1	10	Ag+ 0.05 mM GSH 0.2 mM	NLuc	Ag+	0.05_mM	GSH	GSH_0.2_mM	CMPD	34350	-9.51805	-8.96654	GSH	31523.4	1407.55	108.967
NLuc_GSH	A11	1	11	Ag+ 0.05 mM GSH 0.2 mM	NLuc	Ag+	0.05_mM	GSH	GSH_0.2_mM	CMPD	31975	-1.52057	-1.43247	GSH	31523.4	1407.55	101.432
NLuc_GSH	A17	1	17	Ag+ 0.05 mM GSH 2 mM	NLuc	Ag+	0.05_mM	GSH	GSH_2_mM	CMPD	26900	15.5688	14.6667	GSH	31523.4	1407.55	85.3333
NLuc_GSH	A18	1	18	Ag+ 0.05 mM GSH 2 mM	NLuc	Ag+	0.05_mM	GSH	GSH_2_mM	CMPD	26775	15.9897	15.0632	GSH	31523.4	1407.55	84.9368
NLuc_GSH	A19	1	19	Ag+ 0.05 mM GSH 2 mM	NLuc	Ag+	0.05_mM	GSH	GSH_2_mM	CMPD	27375	13.9693	13.1599	GSH	31523.4	1407.55	86.8401
NLuc_GSH	D04	4	4	Ag+ 1 mM GSH 0 mM	NLuc	Ag+	1_mM	GSH	GSH_0.0_mM	CMPD	775	103.541	97.5415	GSH	31523.4	1407.55	2.45849
NLuc_GSH	D05	4	5	Ag+ 1 mM GSH 0 mM	NLuc	Ag+	1_mM	GSH	GSH_0.0_mM	CMPD	1025	102.699	96.7485	GSH	31523.4	1407.55	3.25155
NLuc_GSH	D06	4	6	Ag+ 1 mM GSH 0 mM	NLuc	Ag+	1_mM	GSH	GSH_0.0_mM	CMPD	1200	102.11	96.1933	GSH	31523.4	1407.55	3.80669
NLuc_GSH	D12	4	12	Ag+ 1 mM GSH 0.2 mM	NLuc	Ag+	1_mM	GSH	GSH_0.2_mM	CMPD	4075	92.4287	87.0731	GSH	31523.4	1407.55	12.9269
NLuc_GSH	D13	4	13	Ag+ 1 mM GSH 0.2 mM	NLuc	Ag+	1_mM	GSH	GSH_0.2_mM	CMPD	6775	83.3368	78.5081	GSH	31523.4	1407.55	21.4919
NLuc_GSH	D14	4	14	Ag+ 1 mM GSH 0.2 mM	NLuc	Ag+	1_mM	GSH	GSH_0.2_mM	CMPD	3500	94.3649	88.8971	GSH	31523.4	1407.55	11.1029
NLuc_GSH	D20	4	20	Ag+ 1 mM GSH 2 mM	NLuc	Ag+	1_mM	GSH	GSH_2_mM	CMPD	26000	18.5994	17.5217	GSH	31523.4	1407.55	82.4783
NLuc_GSH	D21	4	21	Ag+ 1 mM GSH 2 mM	NLuc	Ag+	1_mM	GSH	GSH_2_mM	CMPD	26225	17.8417	16.8079	GSH	31523.4	1407.55	83.1921
NLuc_GSH	D22	4	22	Ag+ 1 mM GSH 2 mM	NLuc	Ag+	1_mM	GSH	GSH_2_mM	CMPD	25775	19.357	18.2354	GSH	31523.4	1407.55	81.7646
NLuc_E	C11	3	11	Ag+ 0.001 mM	NLuc	Ag+	0.001	E	E	CMPD	38475	4.91756	4.6653	preincub	40357.8	2089.51	95.3347
NLuc_E	C12	3	12	Ag+ 0.001 mM	NLuc	Ag+	0.001	E	E	CMPD	34875	14.3201	13.5855	preincub	40357.8	2089.51	86.4145
NLuc_E	C13	3	13	Ag+ 0.001 mM	NLuc	Ag+	0.001	E	E	CMPD	35575	12.4918	11.851	preincub	40357.8	2089.51	88.149
NLuc_S	C18	3	18	Ag+ 0.001 mM	NLuc	Ag+	0.001	S	S	CMPD	36825	-1.39138	-1.33287	preincub	36340.6	2306.31	101.333
NLuc_S	C19	3	19	Ag+ 0.001 mM	NLuc	Ag+	0.001	S	S	CMPD	35700	1.84022	1.76283	preincub	36340.6	2306.31	98.2372
NLuc_S	C20	3	20	Ag+ 0.001 mM	NLuc	Ag+	0.001	S	S	CMPD	35600	2.12747	2.03801	preincub	36340.6	2306.31	97.962
NLuc_E	B11	2	11	Ag+ 0.0114 mM	NLuc	Ag+	0.0114	E	E	CMPD	4450	93.7847	88.9736	preincub	40357.8	2089.51	11.0264
NLuc_E	B12	2	12	Ag+ 0.0114 mM	NLuc	Ag+	0.0114	E	E	CMPD	5500	91.0423	86.3719	preincub	40357.8	2089.51	13.6281
NLuc_E	B13	2	13	Ag+ 0.0114 mM	NLuc	Ag+	0.0114	E	E	CMPD	5125	92.0217	87.3011	preincub	40357.8	2089.51	12.6989
NLuc_S	B18	2	18	Ag+ 0.0114 mM	NLuc	Ag+	0.0114	S	S	CMPD	30650	16.3465	15.6591	preincub	36340.6	2306.31	84.3409
NLuc_S	B19	2	19	Ag+ 0.0114 mM	NLuc	Ag+	0.0114	S	S	CMPD	25675	30.6373	29.349	preincub	36340.6	2306.31	70.651
NLuc_S	B20	2	20	Ag+ 0.0114 mM	NLuc	Ag+	0.0114	S	S	CMPD	25025	32.5045	31.1377	preincub	36340.6	2306.31	68.8623
NLuc_E	A11	1	11	Ag+ 0.05 mM	NLuc	Ag+	0.05	E	E	CMPD	1625	101.163	95.9735	preincub	40357.8	2089.51	4.02648
NLuc_E	A12	1	12	Ag+ 0.05 mM	NLuc	Ag+	0.05	E	E	CMPD	2250	99.5307	94.4249	preincub	40357.8	2089.51	5.57513
NLuc_E	A13	1	13	Ag+ 0.05 mM	NLuc	Ag+	0.05	E	E	CMPD	1200	102.273	97.0266	preincub	40357.8	2089.51	2.9734
NLuc_S	A18	1	18	Ag+ 0.05 mM	NLuc	Ag+	0.05	S	S	CMPD	11650	70.9246	67.9422	preincub	36340.6	2306.31	32.0578
NLuc_S	A19	1	19	Ag+ 0.05 mM	NLuc	Ag+	0.05	S	S	CMPD	9925	75.8797	72.689	preincub	36340.6	2306.31	27.311
NLuc_S	A20	1	20	Ag+ 0.05 mM	NLuc	Ag+	0.05	S	S	CMPD	10625	73.8689	70.7627	preincub	36340.6	2306.31	29.2373
NLuc_E	A14	1	14	Ag+ 1 mM	NLuc	Ag+	1	E	E	CMPD	1450	101.62	96.4071	preincub	40357.8	2089.51	3.59286
NLuc_E	B14	2	14	Ag+ 1 mM	NLuc	Ag+	1	E	E	CMPD	675	103.644	98.3275	preincub	40357.8	2089.51	1.67254
NLuc_E	C14	3	14	Ag+ 1 mM	NLuc	Ag+	1	E	E	CMPD	1275	102.077	96.8408	preincub	40357.8	2089.51	3.15924
NLuc_S	A21	1	21	Ag+ 1 mM	NLuc	Ag+	1	S	S	CMPD	4650	91.0323	87.2044	preincub	36340.6	2306.31	12.7956
NLuc_S	B21	2	21	Ag+ 1 mM	NLuc	Ag+	1	S	S	CMPD	4525	91.3914	87.5484	preincub	36340.6	2306.31	12.4516
NLuc_S	C21	3	21	Ag+ 1 mM	NLuc	Ag+	1	S	S	CMPD	4350	91.8941	88.0299	preincub	36340.6	2306.31	11.9701

## Sheet: NLuc_Cu(II)
Barcode Assay Plate	Well	Row	Column	sample_description	ASSAY	SAMPLE	CONCENTRATION	METHOD	CONDITIONS	well type2	Value	NPI	NSCh	Barcode Assay Plate_Arr[1]	NEG_mean(0 min)	NEG_SD(0 min)	N_VALUE		two-tailed t-test
NLuc_EDTA	O09	15	9	Cu2+ 0.0005 mM EDTA 0.5 mM	NLuc	Cu2+	0.0005_mM	EDTA	EDTA_0.5_mM	CMPD	28700	5.52627	5.24632	EDTA	30289.1	1174.38	94.7537	Cu2+ 0.0005 mM	EDTA 0 mM GSH 0 mM	0.529408
NLuc_EDTA	O10	15	10	Cu2+ 0.0005 mM EDTA 0.5 mM	NLuc	Cu2+	0.0005_mM	EDTA	EDTA_0.5_mM	CMPD	27575	9.43868	8.96054	EDTA	30289.1	1174.38	91.0395		EDTA 0 mM preincub E	0.931395
NLuc_EDTA	O11	15	11	Cu2+ 0.0005 mM EDTA 0.5 mM	NLuc	Cu2+	0.0005_mM	EDTA	EDTA_0.5_mM	CMPD	27950	8.13454	7.72247	EDTA	30289.1	1174.38	92.2775		GSH 0 mM preincub E	0.50609
NLuc_EDTA	O01	15	1	Cu2+ 0.0005 mM EDTA 0 mM	NLuc	Cu2+	0.0005_mM	EDTA	EDTA_0_mM	CMPD	29300	3.43966	3.26541	EDTA	30289.1	1174.38	96.7346
NLuc_EDTA	O02	15	2	Cu2+ 0.0005 mM EDTA 0 mM	NLuc	Cu2+	0.0005_mM	EDTA	EDTA_0_mM	CMPD	31100	-2.82019	-2.67733	EDTA	30289.1	1174.38	102.677
NLuc_EDTA	O03	15	3	Cu2+ 0.0005 mM EDTA 0 mM	NLuc	Cu2+	0.0005_mM	EDTA	EDTA_0_mM	CMPD	32075	-6.21094	-5.89631	EDTA	30289.1	1174.38	105.896
NLuc_EDTA	N09	14	9	Cu2+ 0.017 mM EDTA 0.5 mM	NLuc	Cu2+	0.017_mM	EDTA	EDTA_0.5_mM	CMPD	28075	7.69983	7.30978	EDTA	30289.1	1174.38	92.6902	Cu2+ 0.017 mM	EDTA 0 mM GSH 0 mM	0.578661
NLuc_EDTA	N10	14	10	Cu2+ 0.017 mM EDTA 0.5 mM	NLuc	Cu2+	0.017_mM	EDTA	EDTA_0.5_mM	CMPD	28100	7.61289	7.22724	EDTA	30289.1	1174.38	92.7728		EDTA 0 mM preincub E	0.149493
NLuc_EDTA	N11	14	11	Cu2+ 0.017 mM EDTA 0.5 mM	NLuc	Cu2+	0.017_mM	EDTA	EDTA_0.5_mM	CMPD	31500	-4.21127	-3.99794	EDTA	30289.1	1174.38	103.998		GSH 0 mM preincub E	0.142674
NLuc_EDTA	N01	14	1	Cu2+ 0.017 mM EDTA 0 mM	NLuc	Cu2+	0.017_mM	EDTA	EDTA_0_mM	CMPD	30325	-0.12498	-0.118648	EDTA	30289.1	1174.38	100.119
NLuc_EDTA	N02	14	2	Cu2+ 0.017 mM EDTA 0 mM	NLuc	Cu2+	0.017_mM	EDTA	EDTA_0_mM	CMPD	28950	4.65685	4.42094	EDTA	30289.1	1174.38	95.5791
NLuc_EDTA	N03	14	3	Cu2+ 0.017 mM EDTA 0 mM	NLuc	Cu2+	0.017_mM	EDTA	EDTA_0_mM	CMPD	30125	0.570559	0.541656	EDTA	30289.1	1174.38	99.4583
NLuc_EDTA	M09	13	9	Cu2+ 0.02 mM EDTA 0.5 mM	NLuc	Cu2+	0.02_mM	EDTA	EDTA_0.5_mM	CMPD	29150	3.96131	3.76064	EDTA	30289.1	1174.38	96.2394	Cu2+ 0.02 mM	EDTA 0 mM GSH 0 mM	0.000530339
NLuc_EDTA	M10	13	10	Cu2+ 0.02 mM EDTA 0.5 mM	NLuc	Cu2+	0.02_mM	EDTA	EDTA_0.5_mM	CMPD	30700	-1.42911	-1.35672	EDTA	30289.1	1174.38	101.357		EDTA 0 mM preincub E	0.000156348
NLuc_EDTA	M11	13	11	Cu2+ 0.02 mM EDTA 0.5 mM	NLuc	Cu2+	0.02_mM	EDTA	EDTA_0.5_mM	CMPD	29800	1.70081	1.61465	EDTA	30289.1	1174.38	98.3853		GSH 0 mM preincub E	0.270445
NLuc_EDTA	M01	13	1	Cu2+ 0.02 mM EDTA 0 mM	NLuc	Cu2+	0.02_mM	EDTA	EDTA_0_mM	CMPD	350	104.119	98.8445	EDTA	30289.1	1174.38	1.15553
NLuc_EDTA	M02	13	2	Cu2+ 0.02 mM EDTA 0 mM	NLuc	Cu2+	0.02_mM	EDTA	EDTA_0_mM	CMPD	375	104.032	98.7619	EDTA	30289.1	1174.38	1.23807
NLuc_EDTA	M03	13	3	Cu2+ 0.02 mM EDTA 0 mM	NLuc	Cu2+	0.02_mM	EDTA	EDTA_0_mM	CMPD	600	103.249	98.0191	EDTA	30289.1	1174.38	1.98091
NLuc_EDTA	H12	8	12	Cu2+ 1 mM EDTA 0.5 mM	NLuc	Cu2+	1_mM	EDTA	EDTA_0.5_mM	CMPD	800	102.554	97.3588	EDTA	30289.1	1174.38	2.64122	Cu2+ 1 mM	EDTA 0 mM GSH 0 mM	0.458828
NLuc_EDTA	H13	8	13	Cu2+ 1 mM EDTA 0.5 mM	NLuc	Cu2+	1_mM	EDTA	EDTA_0.5_mM	CMPD	425	103.858	98.5969	EDTA	30289.1	1174.38	1.40315		EDTA 0 mM preincub E	0.341199
NLuc_EDTA	H14	8	14	Cu2+ 1 mM EDTA 0.5 mM	NLuc	Cu2+	1_mM	EDTA	EDTA_0.5_mM	CMPD	425	103.858	98.5969	EDTA	30289.1	1174.38	1.40315		GSH 0 mM preincub E	0.000597086
NLuc_EDTA	H04	8	4	Cu2+ 1 mM EDTA 0 mM	NLuc	Cu2+	1_mM	EDTA	EDTA_0_mM	CMPD	75	105.075	99.7524	EDTA	30289.1	1174.38	0.247614
NLuc_EDTA	H05	8	5	Cu2+ 1 mM EDTA 0 mM	NLuc	Cu2+	1_mM	EDTA	EDTA_0_mM	CMPD	250	104.467	99.1746	EDTA	30289.1	1174.38	0.82538
NLuc_EDTA	H06	8	6	Cu2+ 1 mM EDTA 0 mM	NLuc	Cu2+	1_mM	EDTA	EDTA_0_mM	CMPD	125	104.901	99.5873	EDTA	30289.1	1174.38	0.41269
NLuc_GSH	O01	15	1	Cu2+ 0.0005 mM GSH 0 mM	NLuc	Cu2+	0.0005_mM	GSH	GSH_0.0_mM	CMPD	34075	-8.59202	-8.09418	GSH	31523.4	1407.55	108.094
NLuc_GSH	O02	15	2	Cu2+ 0.0005 mM GSH 0 mM	NLuc	Cu2+	0.0005_mM	GSH	GSH_0.0_mM	CMPD	33000	-4.97211	-4.68401	GSH	31523.4	1407.55	104.684
NLuc_GSH	O03	15	3	Cu2+ 0.0005 mM GSH 0 mM	NLuc	Cu2+	0.0005_mM	GSH	GSH_0.0_mM	CMPD	31500	0.0789224	0.0743494	GSH	31523.4	1407.55	99.9257
NLuc_GSH	O09	15	9	Cu2+ 0.0005 mM GSH 0.2 mM	NLuc	Cu2+	0.0005_mM	GSH	GSH_0.2_mM	CMPD	33500	-6.65579	-6.27014	GSH	31523.4	1407.55	106.27
NLuc_GSH	O10	15	10	Cu2+ 0.0005 mM GSH 0.2 mM	NLuc	Cu2+	0.0005_mM	GSH	GSH_0.2_mM	CMPD	35175	-12.2961	-11.5836	GSH	31523.4	1407.55	111.584
NLuc_GSH	O11	15	11	Cu2+ 0.0005 mM GSH 0.2 mM	NLuc	Cu2+	0.0005_mM	GSH	GSH_0.2_mM	CMPD	31775	-0.847101	-0.798017	GSH	31523.4	1407.55	100.798
NLuc_GSH	O17	15	17	Cu2+ 0.0005 mM GSH 2 mM	NLuc	Cu2+	0.0005_mM	GSH	GSH_2_mM	CMPD	28525	10.0968	9.51177	GSH	31523.4	1407.55	90.4882
NLuc_GSH	O18	15	18	Cu2+ 0.0005 mM GSH 2 mM	NLuc	Cu2+	0.0005_mM	GSH	GSH_2_mM	CMPD	29050	8.32895	7.84634	GSH	31523.4	1407.55	92.1537
NLuc_GSH	O19	15	19	Cu2+ 0.0005 mM GSH 2 mM	NLuc	Cu2+	0.0005_mM	GSH	GSH_2_mM	CMPD	26850	15.7371	14.8253	GSH	31523.4	1407.55	85.1747
NLuc_GSH	N01	14	1	Cu2+ 0.017 mM GSH 0 mM	NLuc	Cu2+	0.017_mM	GSH	GSH_0.0_mM	CMPD	29450	6.98201	6.57745	GSH	31523.4	1407.55	93.4226
NLuc_GSH	N02	14	2	Cu2+ 0.017 mM GSH 0 mM	NLuc	Cu2+	0.017_mM	GSH	GSH_0.0_mM	CMPD	34275	-9.2655	-8.72862	GSH	31523.4	1407.55	108.729
NLuc_GSH	N03	14	3	Cu2+ 0.017 mM GSH 0 mM	NLuc	Cu2+	0.017_mM	GSH	GSH_0.0_mM	CMPD	32125	-2.02568	-1.9083	GSH	31523.4	1407.55	101.908
NLuc_GSH	N09	14	9	Cu2+ 0.017 mM GSH 0.2 mM	NLuc	Cu2+	0.017_mM	GSH	GSH_0.2_mM	CMPD	31375	0.499842	0.47088	GSH	31523.4	1407.55	99.5291
NLuc_GSH	N10	14	10	Cu2+ 0.017 mM GSH 0.2 mM	NLuc	Cu2+	0.017_mM	GSH	GSH_0.2_mM	CMPD	35200	-12.3803	-11.6629	GSH	31523.4	1407.55	111.663
NLuc_GSH	N11	14	11	Cu2+ 0.017 mM GSH 0.2 mM	NLuc	Cu2+	0.017_mM	GSH	GSH_0.2_mM	CMPD	31700	-0.594549	-0.560099	GSH	31523.4	1407.55	100.56
NLuc_GSH	N17	14	17	Cu2+ 0.017 mM GSH 2 mM	NLuc	Cu2+	0.017_mM	GSH	GSH_2_mM	CMPD	27850	12.3698	11.653	GSH	31523.4	1407.55	88.347
NLuc_GSH	N18	14	18	Cu2+ 0.017 mM GSH 2 mM	NLuc	Cu2+	0.017_mM	GSH	GSH_2_mM	CMPD	30850	2.2677	2.13631	GSH	31523.4	1407.55	97.8637
NLuc_GSH	N19	14	19	Cu2+ 0.017 mM GSH 2 mM	NLuc	Cu2+	0.017_mM	GSH	GSH_2_mM	CMPD	29125	8.0764	7.60843	GSH	31523.4	1407.55	92.3916
NLuc_GSH	M01	13	1	Cu2+ 0.02 mM GSH 0 mM	NLuc	Cu2+	0.02_mM	GSH	GSH_0.0_mM	CMPD	26800	15.9055	14.9839	GSH	31523.4	1407.55	85.0161
NLuc_GSH	M02	13	2	Cu2+ 0.02 mM GSH 0 mM	NLuc	Cu2+	0.02_mM	GSH	GSH_0.0_mM	CMPD	28550	10.0126	9.43247	GSH	31523.4	1407.55	90.5675
NLuc_GSH	M03	13	3	Cu2+ 0.02 mM GSH 0 mM	NLuc	Cu2+	0.02_mM	GSH	GSH_0.0_mM	CMPD	26350	17.4208	16.4114	GSH	31523.4	1407.55	83.5886
NLuc_GSH	M09	13	9	Cu2+ 0.02 mM GSH 0.2 mM	NLuc	Cu2+	0.02_mM	GSH	GSH_0.2_mM	CMPD	30950	1.93097	1.81908	GSH	31523.4	1407.55	98.1809
NLuc_GSH	M10	13	10	Cu2+ 0.02 mM GSH 0.2 mM	NLuc	Cu2+	0.02_mM	GSH	GSH_0.2_mM	CMPD	31725	-0.678733	-0.639405	GSH	31523.4	1407.55	100.639
NLuc_GSH	M11	13	11	Cu2+ 0.02 mM GSH 0.2 mM	NLuc	Cu2+	0.02_mM	GSH	GSH_0.2_mM	CMPD	30025	5.04578	4.75341	GSH	31523.4	1407.55	95.2466
NLuc_GSH	M17	13	17	Cu2+ 0.02 mM GSH 2 mM	NLuc	Cu2+	0.02_mM	GSH	GSH_2_mM	CMPD	25875	19.0203	17.9182	GSH	31523.4	1407.55	82.0818
NLuc_GSH	M18	13	18	Cu2+ 0.02 mM GSH 2 mM	NLuc	Cu2+	0.02_mM	GSH	GSH_2_mM	CMPD	26200	17.9259	16.8872	GSH	31523.4	1407.55	83.1128
NLuc_GSH	M19	13	19	Cu2+ 0.02 mM GSH 2 mM	NLuc	Cu2+	0.02_mM	GSH	GSH_2_mM	CMPD	27450	13.7167	12.9219	GSH	31523.4	1407.55	87.0781
NLuc_GSH	H04	8	4	Cu2+ 1 mM GSH 0 mM	NLuc	Cu2+	1_mM	GSH	GSH_0.0_mM	CMPD	150	105.646	99.5242	GSH	31523.4	1407.55	0.475836
NLuc_GSH	H05	8	5	Cu2+ 1 mM GSH 0 mM	NLuc	Cu2+	1_mM	GSH	GSH_0.0_mM	CMPD	250	105.309	99.2069	GSH	31523.4	1407.55	0.793061
NLuc_GSH	H06	8	6	Cu2+ 1 mM GSH 0 mM	NLuc	Cu2+	1_mM	GSH	GSH_0.0_mM	CMPD	225	105.393	99.2862	GSH	31523.4	1407.55	0.713755
NLuc_GSH	H12	8	12	Cu2+ 1 mM GSH 0.2 mM	NLuc	Cu2+	1_mM	GSH	GSH_0.2_mM	CMPD	525	104.383	98.3346	GSH	31523.4	1407.55	1.66543
NLuc_GSH	H13	8	13	Cu2+ 1 mM GSH 0.2 mM	NLuc	Cu2+	1_mM	GSH	GSH_0.2_mM	CMPD	275	105.225	99.1276	GSH	31523.4	1407.55	0.872367
NLuc_GSH	H14	8	14	Cu2+ 1 mM GSH 0.2 mM	NLuc	Cu2+	1_mM	GSH	GSH_0.2_mM	CMPD	175	105.561	99.4449	GSH	31523.4	1407.55	0.555143
NLuc_GSH	H20	8	20	Cu2+ 1 mM GSH 2 mM	NLuc	Cu2+	1_mM	GSH	GSH_2_mM	CMPD	19625	40.0663	37.7447	GSH	31523.4	1407.55	62.2553
NLuc_GSH	H21	8	21	Cu2+ 1 mM GSH 2 mM	NLuc	Cu2+	1_mM	GSH	GSH_2_mM	CMPD	24475	23.7346	22.3594	GSH	31523.4	1407.55	77.6406
NLuc_GSH	H22	8	22	Cu2+ 1 mM GSH 2 mM	NLuc	Cu2+	1_mM	GSH	GSH_2_mM	CMPD	21025	35.352	33.3036	GSH	31523.4	1407.55	66.6964
NLuc_E	I11	9	11	Cu2+ 0.0005 mM	NLuc	Cu2+	0.0005	E	E	CMPD	42600	-5.85619	-5.55577	E	40357.8	2089.51	105.556
NLuc_E	I12	9	12	Cu2+ 0.0005 mM	NLuc	Cu2+	0.0005	E	E	CMPD	40350	0.0204048	0.0193581	E	40357.8	2089.51	99.9806
NLuc_E	I13	9	13	Cu2+ 0.0005 mM	NLuc	Cu2+	0.0005	E	E	CMPD	40625	-0.697845	-0.662047	E	40357.8	2089.51	100.662
NLuc_S	I18	9	18	Cu2+ 0.0005 mM	NLuc	Cu2+	0.0005	S	S	CMPD	33775	7.36984	7.05994	S	36340.6	2306.31	92.9401
NLuc_S	I19	9	19	Cu2+ 0.0005 mM	NLuc	Cu2+	0.0005	S	S	CMPD	34725	4.64093	4.44578	S	36340.6	2306.31	95.5542
NLuc_S	I20	9	20	Cu2+ 0.0005 mM	NLuc	Cu2+	0.0005	S	S	CMPD	36700	-1.03232	-0.988907	S	36340.6	2306.31	100.989
NLuc_E	H11	8	11	Cu2+ 0.017 mM	NLuc	Cu2+	0.017	E	E	CMPD	34975	14.0589	13.3377	E	40357.8	2089.51	86.6623
NLuc_E	H12	8	12	Cu2+ 0.017 mM	NLuc	Cu2+	0.017	E	E	CMPD	35825	11.8389	11.2316	E	40357.8	2089.51	88.7684
NLuc_E	H13	8	13	Cu2+ 0.017 mM	NLuc	Cu2+	0.017	E	E	CMPD	39425	2.43634	2.31136	E	40357.8	2089.51	97.6886
NLuc_S	H18	8	18	Cu2+ 0.017 mM	NLuc	Cu2+	0.017	S	S	CMPD	28925	21.3016	20.4059	S	36340.6	2306.31	79.5941
NLuc_S	H19	8	19	Cu2+ 0.017 mM	NLuc	Cu2+	0.017	S	S	CMPD	31075	15.1257	14.4896	S	36340.6	2306.31	85.5104
NLuc_S	H20	8	20	Cu2+ 0.017 mM	NLuc	Cu2+	0.017	S	S	CMPD	29425	19.8654	19.03	S	36340.6	2306.31	80.97
NLuc_E	G11	7	11	Cu2+ 0.02 mM	NLuc	Cu2+	0.02	E	E	CMPD	32525	20.4579	19.4084	E	40357.8	2089.51	80.5916
NLuc_E	G12	7	12	Cu2+ 0.02 mM	NLuc	Cu2+	0.02	E	E	CMPD	34325	15.7566	14.9483	E	40357.8	2089.51	85.0517
NLuc_E	G13	7	13	Cu2+ 0.02 mM	NLuc	Cu2+	0.02	E	E	CMPD	33750	17.2584	16.3731	E	40357.8	2089.51	83.6269
NLuc_S	G18	7	18	Cu2+ 0.02 mM	NLuc	Cu2+	0.02	S	S	CMPD	6450	85.8618	82.2513	S	36340.6	2306.31	17.7487
NLuc_S	G19	7	19	Cu2+ 0.02 mM	NLuc	Cu2+	0.02	S	S	CMPD	10875	73.1508	70.0748	S	36340.6	2306.31	29.9252
NLuc_S	G20	7	20	Cu2+ 0.02 mM	NLuc	Cu2+	0.02	S	S	CMPD	8575	79.7576	76.4038	S	36340.6	2306.31	23.5962
NLuc_E	G14	7	14	Cu2+ 1 mM	NLuc	Cu2+	1	E	E	CMPD	200	104.885	99.5044	E	40357.8	2089.51	0.495567
NLuc_E	H14	8	14	Cu2+ 1 mM	NLuc	Cu2+	1	E	E	CMPD	350	104.493	99.1328	E	40357.8	2089.51	0.867242
NLuc_E	I14	9	14	Cu2+ 1 mM	NLuc	Cu2+	1	E	E	CMPD	325	104.558	99.1947	E	40357.8	2089.51	0.805296
NLuc_S	G21	7	21	Cu2+ 1 mM	NLuc	Cu2+	1	S	S	CMPD	175	103.887	99.5184	S	36340.6	2306.31	0.481555
NLuc_S	H21	8	21	Cu2+ 1 mM	NLuc	Cu2+	1	S	S	CMPD	250	103.671	99.3121	S	36340.6	2306.31	0.687935
NLuc_S	I21	9	21	Cu2+ 1 mM	NLuc	Cu2+	1	S	S	CMPD	75	104.174	99.7936	S	36340.6	2306.31	0.206381

## Sheet: NLuc_Fe(II)-1
Barcode Assay Plate	Well	Row	Column	sample_description	ASSAY	SAMPLE	CONCENTRATION	METHOD	CONDITIONS	well type2	Value	NPI	NSCh	Barcode Assay Plate_Arr[1]	NEG_mean(0 min)	NEG_SD(0 min)	N_VALUE		two-tailed t-test
NLuc_EDTA	I09	9	9	Fe(NH4)2(SO4)2 0.025 mM EDTA 0.5 mM	NLuc	Fe(NH4)2(SO4)2	0.025_mM	EDTA	EDTA_0.5_mM	CMPD	29850	1.52692	1.44957	EDTA	30289.1	1174.38	98.5504	Fe(II)-1 0.025 mM	EDTA 0 mM GSH 0 mM	0.359194
NLuc_EDTA	I10	9	10	Fe(NH4)2(SO4)2 0.025 mM EDTA 0.5 mM	NLuc	Fe(NH4)2(SO4)2	0.025_mM	EDTA	EDTA_0.5_mM	CMPD	31575	-4.4721	-4.24555	EDTA	30289.1	1174.38	104.246		EDTA 0 mM preincub E	0.216487
NLuc_EDTA	I11	9	11	Fe(NH4)2(SO4)2 0.025 mM EDTA 0.5 mM	NLuc	Fe(NH4)2(SO4)2	0.025_mM	EDTA	EDTA_0.5_mM	CMPD	28800	5.1785	4.91617	EDTA	30289.1	1174.38	95.0838		GSH 0 mM preincub E	0.522432
NLuc_EDTA	I01	9	1	Fe(NH4)2(SO4)2 0.025 mM EDTA 0 mM	NLuc	Fe(NH4)2(SO4)2	0.025_mM	EDTA	EDTA_0_mM	CMPD	25275	17.4374	16.554	EDTA	30289.1	1174.38	83.446
NLuc_EDTA	I02	9	2	Fe(NH4)2(SO4)2 0.025 mM EDTA 0 mM	NLuc	Fe(NH4)2(SO4)2	0.025_mM	EDTA	EDTA_0_mM	CMPD	29575	2.48329	2.35749	EDTA	30289.1	1174.38	97.6425
NLuc_EDTA	I03	9	3	Fe(NH4)2(SO4)2 0.025 mM EDTA 0 mM	NLuc	Fe(NH4)2(SO4)2	0.025_mM	EDTA	EDTA_0_mM	CMPD	27675	9.09091	8.63038	EDTA	30289.1	1174.38	91.3696
NLuc_EDTA	H09	8	9	Fe(NH4)2(SO4)2 0.118 mM EDTA 0.5 mM	NLuc	Fe(NH4)2(SO4)2	0.118_mM	EDTA	EDTA_0.5_mM	CMPD	25525	16.568	15.7287	EDTA	30289.1	1174.38	84.2713	Fe(II)-1 0.118 mM	EDTA 0 mM GSH 0 mM	0.249066
NLuc_EDTA	H10	8	10	Fe(NH4)2(SO4)2 0.118 mM EDTA 0.5 mM	NLuc	Fe(NH4)2(SO4)2	0.118_mM	EDTA	EDTA_0.5_mM	CMPD	26500	13.1772	12.5097	EDTA	30289.1	1174.38	87.4903		EDTA 0 mM preincub E	0.655089
NLuc_EDTA	H11	8	11	Fe(NH4)2(SO4)2 0.118 mM EDTA 0.5 mM	NLuc	Fe(NH4)2(SO4)2	0.118_mM	EDTA	EDTA_0.5_mM	CMPD	25175	17.7851	16.8842	EDTA	30289.1	1174.38	83.1158		GSH 0 mM preincub E	0.127772
NLuc_EDTA	H01	8	1	Fe(NH4)2(SO4)2 0.118 mM EDTA 0 mM	NLuc	Fe(NH4)2(SO4)2	0.118_mM	EDTA	EDTA_0_mM	CMPD	17200	45.5198	43.2138	EDTA	30289.1	1174.38	56.7862
NLuc_EDTA	H02	8	2	Fe(NH4)2(SO4)2 0.118 mM EDTA 0 mM	NLuc	Fe(NH4)2(SO4)2	0.118_mM	EDTA	EDTA_0_mM	CMPD	23125	24.9144	23.6523	EDTA	30289.1	1174.38	76.3477
NLuc_EDTA	H03	8	3	Fe(NH4)2(SO4)2 0.118 mM EDTA 0 mM	NLuc	Fe(NH4)2(SO4)2	0.118_mM	EDTA	EDTA_0_mM	CMPD	20225	34.9997	33.2267	EDTA	30289.1	1174.38	66.7733
NLuc_EDTA	F12	6	12	Fe(NH4)2(SO4)2 1 mM EDTA 0.5 mM	NLuc	Fe(NH4)2(SO4)2	1_mM	EDTA	EDTA_0.5_mM	CMPD	625	103.163	97.9365	EDTA	30289.1	1174.38	2.06345	Fe(II)-1 1 mM	EDTA 0 mM GSH 0 mM	0.0236014
NLuc_EDTA	F13	6	13	Fe(NH4)2(SO4)2 1 mM EDTA 0.5 mM	NLuc	Fe(NH4)2(SO4)2	1_mM	EDTA	EDTA_0.5_mM	CMPD	1000	101.858	96.6985	EDTA	30289.1	1174.38	3.30152		EDTA 0 mM preincub E	6.21407e-05
NLuc_EDTA	F14	6	14	Fe(NH4)2(SO4)2 1 mM EDTA 0.5 mM	NLuc	Fe(NH4)2(SO4)2	1_mM	EDTA	EDTA_0.5_mM	CMPD	1700	99.424	94.3874	EDTA	30289.1	1174.38	5.61259		GSH 0 mM preincub E	0.512625
NLuc_EDTA	F04	6	4	Fe(NH4)2(SO4)2 1 mM EDTA 0 mM	NLuc	Fe(NH4)2(SO4)2	1_mM	EDTA	EDTA_0_mM	CMPD	600	103.249	98.0191	EDTA	30289.1	1174.38	1.98091
NLuc_EDTA	F05	6	5	Fe(NH4)2(SO4)2 1 mM EDTA 0 mM	NLuc	Fe(NH4)2(SO4)2	1_mM	EDTA	EDTA_0_mM	CMPD	950	102.032	96.8636	EDTA	30289.1	1174.38	3.13645
NLuc_EDTA	F06	6	6	Fe(NH4)2(SO4)2 1 mM EDTA 0 mM	NLuc	Fe(NH4)2(SO4)2	1_mM	EDTA	EDTA_0_mM	CMPD	1150	101.337	96.2032	EDTA	30289.1	1174.38	3.79675
NLuc_EDTA	G09	7	9	Fe(NH4)2(SO4)2 2.5 mM EDTA 0.5 mM	NLuc	Fe(NH4)2(SO4)2	2.5_mM	EDTA	EDTA_0.5_mM	CMPD	1775	99.1632	94.1398	EDTA	30289.1	1174.38	5.8602	Fe(II)-1 2.5 mM	EDTA 0 mM GSH 0 mM	0.706377
NLuc_EDTA	G10	7	10	Fe(NH4)2(SO4)2 2.5 mM EDTA 0.5 mM	NLuc	Fe(NH4)2(SO4)2	2.5_mM	EDTA	EDTA_0.5_mM	CMPD	2050	98.2068	93.2319	EDTA	30289.1	1174.38	6.76812		EDTA 0 mM preincub E	0.746679
NLuc_EDTA	G11	7	11	Fe(NH4)2(SO4)2 2.5 mM EDTA 0.5 mM	NLuc	Fe(NH4)2(SO4)2	2.5_mM	EDTA	EDTA_0.5_mM	CMPD	2100	98.0329	93.0668	EDTA	30289.1	1174.38	6.9332		GSH 0 mM preincub E	0.026492
NLuc_EDTA	G01	7	1	Fe(NH4)2(SO4)2 2.5 mM EDTA 0 mM	NLuc	Fe(NH4)2(SO4)2	2.5_mM	EDTA	EDTA_0_mM	CMPD	750	102.728	97.5239	EDTA	30289.1	1174.38	2.47614
NLuc_EDTA	G02	7	2	Fe(NH4)2(SO4)2 2.5 mM EDTA 0 mM	NLuc	Fe(NH4)2(SO4)2	2.5_mM	EDTA	EDTA_0_mM	CMPD	2700	95.9463	91.0859	EDTA	30289.1	1174.38	8.91411
NLuc_EDTA	G03	7	3	Fe(NH4)2(SO4)2 2.5 mM EDTA 0 mM	NLuc	Fe(NH4)2(SO4)2	2.5_mM	EDTA	EDTA_0_mM	CMPD	1075	101.598	96.4509	EDTA	30289.1	1174.38	3.54914
NLuc_GSH	I01	9	1	Fe(NH4)2(SO4)2 0.025 mM GSH 0 mM	NLuc	Fe(NH4)2(SO4)2	0.025_mM	GSH	GSH_0.0_mM	CMPD	30500	3.44628	3.24659	GSH	31523.4	1407.55	96.7534
NLuc_GSH	I02	9	2	Fe(NH4)2(SO4)2 0.025 mM GSH 0 mM	NLuc	Fe(NH4)2(SO4)2	0.025_mM	GSH	GSH_0.0_mM	CMPD	31350	0.584026	0.550186	GSH	31523.4	1407.55	99.4498
NLuc_GSH	I03	9	3	Fe(NH4)2(SO4)2 0.025 mM GSH 0 mM	NLuc	Fe(NH4)2(SO4)2	0.025_mM	GSH	GSH_0.0_mM	CMPD	28825	9.0866	8.5601	GSH	31523.4	1407.55	91.4399
NLuc_GSH	I09	9	9	Fe(NH4)2(SO4)2 0.025 mM GSH 0.2 mM	NLuc	Fe(NH4)2(SO4)2	0.025_mM	GSH	GSH_0.2_mM	CMPD	33425	-6.40324	-6.03222	GSH	31523.4	1407.55	106.032
NLuc_GSH	I10	9	10	Fe(NH4)2(SO4)2 0.025 mM GSH 0.2 mM	NLuc	Fe(NH4)2(SO4)2	0.025_mM	GSH	GSH_0.2_mM	CMPD	31350	0.584026	0.550186	GSH	31523.4	1407.55	99.4498
NLuc_GSH	I11	9	11	Fe(NH4)2(SO4)2 0.025 mM GSH 0.2 mM	NLuc	Fe(NH4)2(SO4)2	0.025_mM	GSH	GSH_0.2_mM	CMPD	28750	9.33916	8.79802	GSH	31523.4	1407.55	91.202
NLuc_GSH	I17	9	17	Fe(NH4)2(SO4)2 0.025 mM GSH 2 mM	NLuc	Fe(NH4)2(SO4)2	0.025_mM	GSH	GSH_2_mM	CMPD	27725	12.7907	12.0496	GSH	31523.4	1407.55	87.9504
NLuc_GSH	I18	9	18	Fe(NH4)2(SO4)2 0.025 mM GSH 2 mM	NLuc	Fe(NH4)2(SO4)2	0.025_mM	GSH	GSH_2_mM	CMPD	27325	14.1376	13.3185	GSH	31523.4	1407.55	86.6815
NLuc_GSH	I19	9	19	Fe(NH4)2(SO4)2 0.025 mM GSH 2 mM	NLuc	Fe(NH4)2(SO4)2	0.025_mM	GSH	GSH_2_mM	CMPD	29475	6.89782	6.49814	GSH	31523.4	1407.55	93.5019
NLuc_GSH	H01	8	1	Fe(NH4)2(SO4)2 0.118 mM GSH 0 mM	NLuc	Fe(NH4)2(SO4)2	0.118_mM	GSH	GSH_0.0_mM	CMPD	23175	28.1122	26.4833	GSH	31523.4	1407.55	73.5167
NLuc_GSH	H02	8	2	Fe(NH4)2(SO4)2 0.118 mM GSH 0 mM	NLuc	Fe(NH4)2(SO4)2	0.118_mM	GSH	GSH_0.0_mM	CMPD	23450	27.1862	25.6109	GSH	31523.4	1407.55	74.3891
NLuc_GSH	H03	8	3	Fe(NH4)2(SO4)2 0.118 mM GSH 0 mM	NLuc	Fe(NH4)2(SO4)2	0.118_mM	GSH	GSH_0.0_mM	CMPD	24875	22.3877	21.0905	GSH	31523.4	1407.55	78.9095
NLuc_GSH	H09	8	9	Fe(NH4)2(SO4)2 0.118 mM GSH 0.2 mM	NLuc	Fe(NH4)2(SO4)2	0.118_mM	GSH	GSH_0.2_mM	CMPD	21625	33.3316	31.4002	GSH	31523.4	1407.55	68.5998
NLuc_GSH	H10	8	10	Fe(NH4)2(SO4)2 0.118 mM GSH 0.2 mM	NLuc	Fe(NH4)2(SO4)2	0.118_mM	GSH	GSH_0.2_mM	CMPD	24500	23.6504	22.28	GSH	31523.4	1407.55	77.72
NLuc_GSH	H11	8	11	Fe(NH4)2(SO4)2 0.118 mM GSH 0.2 mM	NLuc	Fe(NH4)2(SO4)2	0.118_mM	GSH	GSH_0.2_mM	CMPD	26525	16.8315	15.8563	GSH	31523.4	1407.55	84.1437
NLuc_GSH	H17	8	17	Fe(NH4)2(SO4)2 0.118 mM GSH 2 mM	NLuc	Fe(NH4)2(SO4)2	0.118_mM	GSH	GSH_2_mM	CMPD	25225	21.2091	19.9802	GSH	31523.4	1407.55	80.0198
NLuc_GSH	H18	8	18	Fe(NH4)2(SO4)2 0.118 mM GSH 2 mM	NLuc	Fe(NH4)2(SO4)2	0.118_mM	GSH	GSH_2_mM	CMPD	27325	14.1376	13.3185	GSH	31523.4	1407.55	86.6815
NLuc_GSH	H19	8	19	Fe(NH4)2(SO4)2 0.118 mM GSH 2 mM	NLuc	Fe(NH4)2(SO4)2	0.118_mM	GSH	GSH_2_mM	CMPD	24875	22.3877	21.0905	GSH	31523.4	1407.55	78.9095
NLuc_GSH	F04	6	4	Fe(NH4)2(SO4)2 1 mM GSH 0 mM	NLuc	Fe(NH4)2(SO4)2	1_mM	GSH	GSH_0.0_mM	CMPD	6850	83.0843	78.2701	GSH	31523.4	1407.55	21.7299
NLuc_GSH	F05	6	5	Fe(NH4)2(SO4)2 1 mM GSH 0 mM	NLuc	Fe(NH4)2(SO4)2	1_mM	GSH	GSH_0.0_mM	CMPD	11400	67.7628	63.8364	GSH	31523.4	1407.55	36.1636
NLuc_GSH	F06	6	6	Fe(NH4)2(SO4)2 1 mM GSH 0 mM	NLuc	Fe(NH4)2(SO4)2	1_mM	GSH	GSH_0.0_mM	CMPD	8975	75.9287	71.5291	GSH	31523.4	1407.55	28.4709
NLuc_GSH	F12	6	12	Fe(NH4)2(SO4)2 1 mM GSH 0.2 mM	NLuc	Fe(NH4)2(SO4)2	1_mM	GSH	GSH_0.2_mM	CMPD	11100	68.773	64.7881	GSH	31523.4	1407.55	35.2119
NLuc_GSH	F13	6	13	Fe(NH4)2(SO4)2 1 mM GSH 0.2 mM	NLuc	Fe(NH4)2(SO4)2	1_mM	GSH	GSH_0.2_mM	CMPD	13450	60.8597	57.3333	GSH	31523.4	1407.55	42.6667
NLuc_GSH	F14	6	14	Fe(NH4)2(SO4)2 1 mM GSH 0.2 mM	NLuc	Fe(NH4)2(SO4)2	1_mM	GSH	GSH_0.2_mM	CMPD	11925	65.9949	62.171	GSH	31523.4	1407.55	37.829
NLuc_GSH	F20	6	20	Fe(NH4)2(SO4)2 1 mM GSH 2 mM	NLuc	Fe(NH4)2(SO4)2	1_mM	GSH	GSH_2_mM	CMPD	9675	73.5715	69.3086	GSH	31523.4	1407.55	30.6914
NLuc_GSH	F21	6	21	Fe(NH4)2(SO4)2 1 mM GSH 2 mM	NLuc	Fe(NH4)2(SO4)2	1_mM	GSH	GSH_2_mM	CMPD	7850	79.7169	75.0979	GSH	31523.4	1407.55	24.9021
NLuc_GSH	F22	6	22	Fe(NH4)2(SO4)2 1 mM GSH 2 mM	NLuc	Fe(NH4)2(SO4)2	1_mM	GSH	GSH_2_mM	CMPD	9350	74.6659	70.3395	GSH	31523.4	1407.55	29.6605
NLuc_GSH	G01	7	1	Fe(NH4)2(SO4)2 2.5 mM GSH 0 mM	NLuc	Fe(NH4)2(SO4)2	2.5_mM	GSH	GSH_0.0_mM	CMPD	1450	101.268	95.4002	GSH	31523.4	1407.55	4.59975
NLuc_GSH	G02	7	2	Fe(NH4)2(SO4)2 2.5 mM GSH 0 mM	NLuc	Fe(NH4)2(SO4)2	2.5_mM	GSH	GSH_0.0_mM	CMPD	2150	98.9109	93.1797	GSH	31523.4	1407.55	6.82032
NLuc_GSH	G03	7	3	Fe(NH4)2(SO4)2 2.5 mM GSH 0 mM	NLuc	Fe(NH4)2(SO4)2	2.5_mM	GSH	GSH_0.0_mM	CMPD	1950	99.5843	93.8141	GSH	31523.4	1407.55	6.18587
NLuc_GSH	G09	7	9	Fe(NH4)2(SO4)2 2.5 mM GSH 0.2 mM	NLuc	Fe(NH4)2(SO4)2	2.5_mM	GSH	GSH_0.2_mM	CMPD	3225	95.291	89.7695	GSH	31523.4	1407.55	10.2305
NLuc_GSH	G10	7	10	Fe(NH4)2(SO4)2 2.5 mM GSH 0.2 mM	NLuc	Fe(NH4)2(SO4)2	2.5_mM	GSH	GSH_0.2_mM	CMPD	2550	97.5639	91.9108	GSH	31523.4	1407.55	8.08922
NLuc_GSH	G11	7	11	Fe(NH4)2(SO4)2 2.5 mM GSH 0.2 mM	NLuc	Fe(NH4)2(SO4)2	2.5_mM	GSH	GSH_0.2_mM	CMPD	3700	93.6915	88.2627	GSH	31523.4	1407.55	11.7373
NLuc_GSH	G17	7	17	Fe(NH4)2(SO4)2 2.5 mM GSH 2 mM	NLuc	Fe(NH4)2(SO4)2	2.5_mM	GSH	GSH_2_mM	CMPD	4025	92.5971	87.2317	GSH	31523.4	1407.55	12.7683
NLuc_GSH	G18	7	18	Fe(NH4)2(SO4)2 2.5 mM GSH 2 mM	NLuc	Fe(NH4)2(SO4)2	2.5_mM	GSH	GSH_2_mM	CMPD	5175	88.7246	83.5836	GSH	31523.4	1407.55	16.4164
NLuc_GSH	G19	7	19	Fe(NH4)2(SO4)2 2.5 mM GSH 2 mM	NLuc	Fe(NH4)2(SO4)2	2.5_mM	GSH	GSH_2_mM	CMPD	5200	88.6404	83.5043	GSH	31523.4	1407.55	16.4957
NLuc_E	F11	6	11	Fe(NH4)2(SO4)2 0.025 mM	NLuc	Fe(NH4)2(SO4)2	0.025	E	E	CMPD	38225	5.57052	5.28476	E	40357.8	2089.51	94.7152
NLuc_E	F12	6	12	Fe(NH4)2(SO4)2 0.025 mM	NLuc	Fe(NH4)2(SO4)2	0.025	E	E	CMPD	40850	-1.2855	-1.21956	E	40357.8	2089.51	101.22
NLuc_E	F13	6	13	Fe(NH4)2(SO4)2 0.025 mM	NLuc	Fe(NH4)2(SO4)2	0.025	E	E	CMPD	39575	2.04456	1.93968	E	40357.8	2089.51	98.0603
NLuc_S	F18	6	18	Fe(NH4)2(SO4)2 0.025 mM	NLuc	Fe(NH4)2(SO4)2	0.025	S	S	CMPD	34350	5.71813	5.47769	S	36340.6	2306.31	94.5223
NLuc_S	F19	6	19	Fe(NH4)2(SO4)2 0.025 mM	NLuc	Fe(NH4)2(SO4)2	0.025	S	S	CMPD	36075	0.763016	0.730931	S	36340.6	2306.31	99.2691
NLuc_S	F20	6	20	Fe(NH4)2(SO4)2 0.025 mM	NLuc	Fe(NH4)2(SO4)2	0.025	S	S	CMPD	34500	5.28725	5.06492	S	36340.6	2306.31	94.9351
NLuc_E	E11	5	11	Fe(NH4)2(SO4)2 0.118 mM	NLuc	Fe(NH4)2(SO4)2	0.118	E	E	CMPD	29975	27.118	25.7269	E	40357.8	2089.51	74.2731
NLuc_E	E12	5	12	Fe(NH4)2(SO4)2 0.118 mM	NLuc	Fe(NH4)2(SO4)2	0.118	E	E	CMPD	27850	32.6681	30.9923	E	40357.8	2089.51	69.0077
NLuc_E	E13	5	13	Fe(NH4)2(SO4)2 0.118 mM	NLuc	Fe(NH4)2(SO4)2	0.118	E	E	CMPD	26575	35.9982	34.1515	E	40357.8	2089.51	65.8485
NLuc_S	E18	5	18	Fe(NH4)2(SO4)2 0.118 mM	NLuc	Fe(NH4)2(SO4)2	0.118	S	S	CMPD	34250	6.00539	5.75286	S	36340.6	2306.31	94.2471
NLuc_S	E19	5	19	Fe(NH4)2(SO4)2 0.118 mM	NLuc	Fe(NH4)2(SO4)2	0.118	S	S	CMPD	33925	6.93896	6.64718	S	36340.6	2306.31	93.3528
NLuc_S	E20	5	20	Fe(NH4)2(SO4)2 0.118 mM	NLuc	Fe(NH4)2(SO4)2	0.118	S	S	CMPD	33325	8.66248	8.29822	S	36340.6	2306.31	91.7018
NLuc_E	D14	4	14	Fe(NH4)2(SO4)2 1 mM	NLuc	Fe(NH4)2(SO4)2	1	E	E	CMPD	9875	79.6156	75.5314	E	40357.8	2089.51	24.4686
NLuc_E	E14	5	14	Fe(NH4)2(SO4)2 1 mM	NLuc	Fe(NH4)2(SO4)2	1	E	E	CMPD	10925	76.8732	72.9297	E	40357.8	2089.51	27.0703
NLuc_E	F14	6	14	Fe(NH4)2(SO4)2 1 mM	NLuc	Fe(NH4)2(SO4)2	1	E	E	CMPD	10050	79.1585	75.0978	E	40357.8	2089.51	24.9022
NLuc_S	D21	4	21	Fe(NH4)2(SO4)2 1 mM	NLuc	Fe(NH4)2(SO4)2	1	S	S	CMPD	16125	58.07	55.6282	S	36340.6	2306.31	44.3718
NLuc_S	E21	5	21	Fe(NH4)2(SO4)2 1 mM	NLuc	Fe(NH4)2(SO4)2	1	S	S	CMPD	18700	50.6732	48.5424	S	36340.6	2306.31	51.4576
NLuc_S	F21	6	21	Fe(NH4)2(SO4)2 1 mM	NLuc	Fe(NH4)2(SO4)2	1	S	S	CMPD	22700	39.1831	37.5355	S	36340.6	2306.31	62.4645
NLuc_E	D11	4	11	Fe(NH4)2(SO4)2 2.5 mM	NLuc	Fe(NH4)2(SO4)2	2.5	E	E	CMPD	1375	101.816	96.593	E	40357.8	2089.51	3.40702
NLuc_E	D12	4	12	Fe(NH4)2(SO4)2 2.5 mM	NLuc	Fe(NH4)2(SO4)2	2.5	E	E	CMPD	1750	100.837	95.6638	E	40357.8	2089.51	4.33621
NLuc_E	D13	4	13	Fe(NH4)2(SO4)2 2.5 mM	NLuc	Fe(NH4)2(SO4)2	2.5	E	E	CMPD	2000	100.184	95.0443	E	40357.8	2089.51	4.95567
NLuc_S	D18	4	18	Fe(NH4)2(SO4)2 2.5 mM	NLuc	Fe(NH4)2(SO4)2	2.5	S	S	CMPD	10000	75.6643	72.4826	S	36340.6	2306.31	27.5174
NLuc_S	D19	4	19	Fe(NH4)2(SO4)2 2.5 mM	NLuc	Fe(NH4)2(SO4)2	2.5	S	S	CMPD	11175	72.289	69.2493	S	36340.6	2306.31	30.7507
NLuc_S	D20	4	20	Fe(NH4)2(SO4)2 2.5 mM	NLuc	Fe(NH4)2(SO4)2	2.5	S	S	CMPD	11800	70.4937	67.5295	S	36340.6	2306.31	32.4705

## Sheet: NLuc_Fe(II)-2
Barcode Assay Plate	Well	Row	Column	sample_description	ASSAY	SAMPLE	CONCENTRATION	METHOD	CONDITIONS	well type2	Value	NPI	NSCh	Barcode Assay Plate_Arr[1]	NEG_mean(0 min)	NEG_SD(0 min)	N_VALUE		two-tailed t-test
NLuc_EDTA	L09	12	9	FeCl2 0.05 mM EDTA 0.5 mM	NLuc	FeCl2	0.05_mM	EDTA	EDTA_0.5_mM	CMPD	26800	12.1339	11.5192	EDTA	30289.1	1174.38	88.4808	Fe(II)-2 0.05 mM	EDTA 0 mM GSH 0 mM	0.947716
NLuc_EDTA	L10	12	10	FeCl2 0.05 mM EDTA 0.5 mM	NLuc	FeCl2	0.05_mM	EDTA	EDTA_0.5_mM	CMPD	26125	14.4813	13.7477	EDTA	30289.1	1174.38	86.2523
NLuc_EDTA	L11	12	11	FeCl2 0.05 mM EDTA 0.5 mM	NLuc	FeCl2	0.05_mM	EDTA	EDTA_0.5_mM	CMPD	29850	1.52692	1.44957	EDTA	30289.1	1174.38	98.5504
NLuc_EDTA	L01	12	1	FeCl2 0.05 mM EDTA 0 mM	NLuc	FeCl2	0.05_mM	EDTA	EDTA_0_mM	CMPD	28050	7.78677	7.39231	EDTA	30289.1	1174.38	92.6077
NLuc_EDTA	L02	12	2	FeCl2 0.05 mM EDTA 0 mM	NLuc	FeCl2	0.05_mM	EDTA	EDTA_0_mM	CMPD	26325	13.7858	13.0874	EDTA	30289.1	1174.38	86.9126
NLuc_EDTA	L03	12	3	FeCl2 0.05 mM EDTA 0 mM	NLuc	FeCl2	0.05_mM	EDTA	EDTA_0_mM	CMPD	31025	-2.55937	-2.42971	EDTA	30289.1	1174.38	102.43
NLuc_EDTA	K09	11	9	FeCl2 0.88 mM EDTA 0.5 mM	NLuc	FeCl2	0.88_mM	EDTA	EDTA_0.5_mM	CMPD	10925	67.3423	63.9309	EDTA	30289.1	1174.38	36.0691	Fe(II)-2 0.88 mM	EDTA 0 mM GSH 0 mM	0.0445574
NLuc_EDTA	K10	11	10	FeCl2 0.88 mM EDTA 0.5 mM	NLuc	FeCl2	0.88_mM	EDTA	EDTA_0.5_mM	CMPD	10000	70.5591	66.9848	EDTA	30289.1	1174.38	33.0152
NLuc_EDTA	K11	11	11	FeCl2 0.88 mM EDTA 0.5 mM	NLuc	FeCl2	0.88_mM	EDTA	EDTA_0.5_mM	CMPD	11600	64.9948	61.7023	EDTA	30289.1	1174.38	38.2977
NLuc_EDTA	K01	11	1	FeCl2 0.88 mM EDTA 0 mM	NLuc	FeCl2	0.88_mM	EDTA	EDTA_0_mM	CMPD	11025	66.9945	63.6007	EDTA	30289.1	1174.38	36.3993
NLuc_EDTA	K02	11	2	FeCl2 0.88 mM EDTA 0 mM	NLuc	FeCl2	0.88_mM	EDTA	EDTA_0_mM	CMPD	11025	66.9945	63.6007	EDTA	30289.1	1174.38	36.3993
NLuc_EDTA	K03	11	3	FeCl2 0.88 mM EDTA 0 mM	NLuc	FeCl2	0.88_mM	EDTA	EDTA_0_mM	CMPD	9950	70.733	67.1499	EDTA	30289.1	1174.38	32.8501
NLuc_EDTA	G12	7	12	FeCl2 1 mM EDTA 0.5 mM	NLuc	FeCl2	1_mM	EDTA	EDTA_0.5_mM	CMPD	8875	74.4716	70.699	EDTA	30289.1	1174.38	29.301	Fe(II)-2 1 mM	EDTA 0 mM GSH 0 mM	0.17925
NLuc_EDTA	G13	7	13	FeCl2 1 mM EDTA 0.5 mM	NLuc	FeCl2	1_mM	EDTA	EDTA_0.5_mM	CMPD	10425	69.0811	65.5816	EDTA	30289.1	1174.38	34.4184
NLuc_EDTA	G14	7	14	FeCl2 1 mM EDTA 0.5 mM	NLuc	FeCl2	1_mM	EDTA	EDTA_0.5_mM	CMPD	11575	65.0818	61.7849	EDTA	30289.1	1174.38	38.2151
NLuc_EDTA	G04	7	4	FeCl2 1 mM EDTA 0 mM	NLuc	FeCl2	1_mM	EDTA	EDTA_0_mM	CMPD	7100	80.6445	76.5592	EDTA	30289.1	1174.38	23.4408
NLuc_EDTA	G05	7	5	FeCl2 1 mM EDTA 0 mM	NLuc	FeCl2	1_mM	EDTA	EDTA_0_mM	CMPD	11050	66.9076	63.5182	EDTA	30289.1	1174.38	36.4818
NLuc_EDTA	G06	7	6	FeCl2 1 mM EDTA 0 mM	NLuc	FeCl2	1_mM	EDTA	EDTA_0_mM	CMPD	9725	71.5155	67.8927	EDTA	30289.1	1174.38	32.1073
NLuc_EDTA	J09	10	9	FeCl2 5 mM EDTA 0.5 mM	NLuc	FeCl2	5_mM	EDTA	EDTA_0.5_mM	CMPD	125	104.901	99.5873	EDTA	30289.1	1174.38	0.41269	Fe(II)-2 5 mM	EDTA 0 mM GSH 0 mM	0.602697
NLuc_EDTA	J10	10	10	FeCl2 5 mM EDTA 0.5 mM	NLuc	FeCl2	5_mM	EDTA	EDTA_0.5_mM	CMPD	275	104.38	99.0921	EDTA	30289.1	1174.38	0.907918
NLuc_EDTA	J11	10	11	FeCl2 5 mM EDTA 0.5 mM	NLuc	FeCl2	5_mM	EDTA	EDTA_0.5_mM	CMPD	425	103.858	98.5969	EDTA	30289.1	1174.38	1.40315
NLuc_EDTA	J01	10	1	FeCl2 5 mM EDTA 0 mM	NLuc	FeCl2	5_mM	EDTA	EDTA_0_mM	CMPD	375	104.032	98.7619	EDTA	30289.1	1174.38	1.23807
NLuc_EDTA	J02	10	2	FeCl2 5 mM EDTA 0 mM	NLuc	FeCl2	5_mM	EDTA	EDTA_0_mM	CMPD	375	104.032	98.7619	EDTA	30289.1	1174.38	1.23807
NLuc_EDTA	J03	10	3	FeCl2 5 mM EDTA 0 mM	NLuc	FeCl2	5_mM	EDTA	EDTA_0_mM	CMPD	525	103.51	98.2667	EDTA	30289.1	1174.38	1.7333
NLuc_GSH	L01	12	1	FeCl2 0.05 mM GSH 0 mM	NLuc	FeCl2	0.05_mM	GSH	GSH_0.0_mM	CMPD	29475	6.89782	6.49814	GSH	31523.4	1407.55	93.5019
NLuc_GSH	L02	12	2	FeCl2 0.05 mM GSH 0 mM	NLuc	FeCl2	0.05_mM	GSH	GSH_0.0_mM	CMPD	29525	6.72945	6.33953	GSH	31523.4	1407.55	93.6605
NLuc_GSH	L03	12	3	FeCl2 0.05 mM GSH 0 mM	NLuc	FeCl2	0.05_mM	GSH	GSH_0.0_mM	CMPD	30200	4.45649	4.19827	GSH	31523.4	1407.55	95.8017
NLuc_GSH	L09	12	9	FeCl2 0.05 mM GSH 0.2 mM	NLuc	FeCl2	0.05_mM	GSH	GSH_0.2_mM	CMPD	32275	-2.53078	-2.38414	GSH	31523.4	1407.55	102.384
NLuc_GSH	L10	12	10	FeCl2 0.05 mM GSH 0.2 mM	NLuc	FeCl2	0.05_mM	GSH	GSH_0.2_mM	CMPD	32350	-2.78333	-2.62206	GSH	31523.4	1407.55	102.622
NLuc_GSH	L11	12	11	FeCl2 0.05 mM GSH 0.2 mM	NLuc	FeCl2	0.05_mM	GSH	GSH_0.2_mM	CMPD	30400	3.78302	3.56382	GSH	31523.4	1407.55	96.4362
NLuc_GSH	L17	12	17	FeCl2 0.05 mM GSH 2 mM	NLuc	FeCl2	0.05_mM	GSH	GSH_2_mM	CMPD	26500	16.9157	15.9356	GSH	31523.4	1407.55	84.0644
NLuc_GSH	L18	12	18	FeCl2 0.05 mM GSH 2 mM	NLuc	FeCl2	0.05_mM	GSH	GSH_2_mM	CMPD	25500	20.2831	19.1078	GSH	31523.4	1407.55	80.8922
NLuc_GSH	L19	12	19	FeCl2 0.05 mM GSH 2 mM	NLuc	FeCl2	0.05_mM	GSH	GSH_2_mM	CMPD	25725	19.5254	18.3941	GSH	31523.4	1407.55	81.6059
NLuc_GSH	K01	11	1	FeCl2 0.88 mM GSH 0 mM	NLuc	FeCl2	0.88_mM	GSH	GSH_0.0_mM	CMPD	14375	57.7449	54.399	GSH	31523.4	1407.55	45.601
NLuc_GSH	K02	11	2	FeCl2 0.88 mM GSH 0 mM	NLuc	FeCl2	0.88_mM	GSH	GSH_0.0_mM	CMPD	17050	48.7372	45.9133	GSH	31523.4	1407.55	54.0867
NLuc_GSH	K03	11	3	FeCl2 0.88 mM GSH 0 mM	NLuc	FeCl2	0.88_mM	GSH	GSH_0.0_mM	CMPD	13800	59.6812	56.223	GSH	31523.4	1407.55	43.777
NLuc_GSH	K09	11	9	FeCl2 0.88 mM GSH 0.2 mM	NLuc	FeCl2	0.88_mM	GSH	GSH_0.2_mM	CMPD	16025	52.1888	49.1648	GSH	31523.4	1407.55	50.8352
NLuc_GSH	K10	11	10	FeCl2 0.88 mM GSH 0.2 mM	NLuc	FeCl2	0.88_mM	GSH	GSH_0.2_mM	CMPD	14925	55.8929	52.6543	GSH	31523.4	1407.55	47.3457
NLuc_GSH	K11	11	11	FeCl2 0.88 mM GSH 0.2 mM	NLuc	FeCl2	0.88_mM	GSH	GSH_0.2_mM	CMPD	15725	53.199	50.1165	GSH	31523.4	1407.55	49.8835
NLuc_GSH	K17	11	17	FeCl2 0.88 mM GSH 2 mM	NLuc	FeCl2	0.88_mM	GSH	GSH_2_mM	CMPD	11100	68.773	64.7881	GSH	31523.4	1407.55	35.2119
NLuc_GSH	K18	11	18	FeCl2 0.88 mM GSH 2 mM	NLuc	FeCl2	0.88_mM	GSH	GSH_2_mM	CMPD	10050	72.3087	68.119	GSH	31523.4	1407.55	31.881
NLuc_GSH	K19	11	19	FeCl2 0.88 mM GSH 2 mM	NLuc	FeCl2	0.88_mM	GSH	GSH_2_mM	CMPD	11725	66.6684	62.8055	GSH	31523.4	1407.55	37.1945
NLuc_GSH	G04	7	4	FeCl2 1 mM GSH 0 mM	NLuc	FeCl2	1_mM	GSH	GSH_0.0_mM	CMPD	13100	62.0383	58.4436	GSH	31523.4	1407.55	41.5564
NLuc_GSH	G05	7	5	FeCl2 1 mM GSH 0 mM	NLuc	FeCl2	1_mM	GSH	GSH_0.0_mM	CMPD	11000	69.1098	65.1053	GSH	31523.4	1407.55	34.8947
NLuc_GSH	G06	7	6	FeCl2 1 mM GSH 0 mM	NLuc	FeCl2	1_mM	GSH	GSH_0.0_mM	CMPD	12025	65.6582	61.8538	GSH	31523.4	1407.55	38.1462
NLuc_GSH	G12	7	12	FeCl2 1 mM GSH 0.2 mM	NLuc	FeCl2	1_mM	GSH	GSH_0.2_mM	CMPD	14700	56.6505	53.368	GSH	31523.4	1407.55	46.632
NLuc_GSH	G13	7	13	FeCl2 1 mM GSH 0.2 mM	NLuc	FeCl2	1_mM	GSH	GSH_0.2_mM	CMPD	14775	56.398	53.1301	GSH	31523.4	1407.55	46.8699
NLuc_GSH	G14	7	14	FeCl2 1 mM GSH 0.2 mM	NLuc	FeCl2	1_mM	GSH	GSH_0.2_mM	CMPD	15575	53.7041	50.5923	GSH	31523.4	1407.55	49.4077
NLuc_GSH	G20	7	20	FeCl2 1 mM GSH 2 mM	NLuc	FeCl2	1_mM	GSH	GSH_2_mM	CMPD	9250	75.0026	70.6568	GSH	31523.4	1407.55	29.3432
NLuc_GSH	G21	7	21	FeCl2 1 mM GSH 2 mM	NLuc	FeCl2	1_mM	GSH	GSH_2_mM	CMPD	10500	70.7934	66.6914	GSH	31523.4	1407.55	33.3086
NLuc_GSH	G22	7	22	FeCl2 1 mM GSH 2 mM	NLuc	FeCl2	1_mM	GSH	GSH_2_mM	CMPD	9100	75.5077	71.1326	GSH	31523.4	1407.55	28.8674
NLuc_GSH	K04	11	4	FeCl2 5 mM GSH 0 mM	NLuc	FeCl2	5_mM	GSH	GSH_0.0_mM	CMPD	250	105.309	99.2069	GSH	31523.4	1407.55	0.793061
NLuc_GSH	K05	11	5	FeCl2 5 mM GSH 0 mM	NLuc	FeCl2	5_mM	GSH	GSH_0.0_mM	CMPD	625	104.046	98.0173	GSH	31523.4	1407.55	1.98265
NLuc_GSH	K06	11	6	FeCl2 5 mM GSH 0 mM	NLuc	FeCl2	5_mM	GSH	GSH_0.0_mM	CMPD	725	103.709	97.7001	GSH	31523.4	1407.55	2.29988
NLuc_GSH	J09	10	9	FeCl2 5 mM GSH 0.2 mM	NLuc	FeCl2	5_mM	GSH	GSH_0.2_mM	CMPD	550	104.299	98.2553	GSH	31523.4	1407.55	1.74473
NLuc_GSH	J10	10	10	FeCl2 5 mM GSH 0.2 mM	NLuc	FeCl2	5_mM	GSH	GSH_0.2_mM	CMPD	825	103.373	97.3829	GSH	31523.4	1407.55	2.6171
NLuc_GSH	J11	10	11	FeCl2 5 mM GSH 0.2 mM	NLuc	FeCl2	5_mM	GSH	GSH_0.2_mM	CMPD	975	102.868	96.9071	GSH	31523.4	1407.55	3.09294
NLuc_GSH	J17	10	17	FeCl2 5 mM GSH 2 mM	NLuc	FeCl2	5_mM	GSH	GSH_2_mM	CMPD	2125	98.9951	93.259	GSH	31523.4	1407.55	6.74102
NLuc_GSH	J18	10	18	FeCl2 5 mM GSH 2 mM	NLuc	FeCl2	5_mM	GSH	GSH_2_mM	CMPD	2550	97.5639	91.9108	GSH	31523.4	1407.55	8.08922
NLuc_GSH	J19	10	19	FeCl2 5 mM GSH 2 mM	NLuc	FeCl2	5_mM	GSH	GSH_2_mM	CMPD	2150	98.9109	93.1797	GSH	31523.4	1407.55	6.82032

## Sheet: NLuc_Fe(III)
Barcode Assay Plate	Well	Row	Column	sample_description	ASSAY	SAMPLE	CONCENTRATION	METHOD	CONDITIONS	well type2	Value	NPI	NSCh	Barcode Assay Plate_Arr[1]	NEG_mean(0 min)	NEG_SD(0 min)	N_VALUE		two-tailed t-test
NLuc_EDTA	C12	3	12	Fe3+ 0.01 mM EDTA 0.5 mM	NLuc	Fe3+	0.01_mM	EDTA	EDTA_0.5_mM	CMPD	30075	0.744444	0.706732	EDTA	30289.1	1174.38	99.2933	Fe(III) 0.01 mM	EDTA 0 mM GSH 0 mM	0.624888
NLuc_EDTA	C13	3	13	Fe3+ 0.01 mM EDTA 0.5 mM	NLuc	Fe3+	0.01_mM	EDTA	EDTA_0.5_mM	CMPD	28700	5.52627	5.24632	EDTA	30289.1	1174.38	94.7537		EDTA 0 mM preincub E	0.70411
NLuc_EDTA	C14	3	14	Fe3+ 0.01 mM EDTA 0.5 mM	NLuc	Fe3+	0.01_mM	EDTA	EDTA_0.5_mM	CMPD	29800	1.70081	1.61465	EDTA	30289.1	1174.38	98.3853		GSH 0 mM preincub E	0.812793
NLuc_EDTA	C04	3	4	Fe3+ 0.01 mM EDTA 0 mM	NLuc	Fe3+	0.01_mM	EDTA	EDTA_0_mM	CMPD	28850	5.00462	4.7511	EDTA	30289.1	1174.38	95.2489
NLuc_EDTA	C05	3	5	Fe3+ 0.01 mM EDTA 0 mM	NLuc	Fe3+	0.01_mM	EDTA	EDTA_0_mM	CMPD	29325	3.35271	3.18287	EDTA	30289.1	1174.38	96.8171
NLuc_EDTA	C06	3	6	Fe3+ 0.01 mM EDTA 0 mM	NLuc	Fe3+	0.01_mM	EDTA	EDTA_0_mM	CMPD	28000	7.96066	7.55739	EDTA	30289.1	1174.38	92.4426
NLuc_EDTA	B12	2	12	Fe3+ 0.816 mM EDTA 0.5 mM	NLuc	Fe3+	0.816_mM	EDTA	EDTA_0.5_mM	CMPD	18725	40.2163	38.179	EDTA	30289.1	1174.38	61.821	Fe(III) 0.816 mM	EDTA 0 mM GSH 0 mM	0.984296
NLuc_EDTA	B13	2	13	Fe3+ 0.816 mM EDTA 0.5 mM	NLuc	Fe3+	0.816_mM	EDTA	EDTA_0.5_mM	CMPD	21975	28.9138	27.4491	EDTA	30289.1	1174.38	72.5509		EDTA 0 mM preincub E	0.264522
NLuc_EDTA	B14	2	14	Fe3+ 0.816 mM EDTA 0.5 mM	NLuc	Fe3+	0.816_mM	EDTA	EDTA_0.5_mM	CMPD	22075	28.566	27.1189	EDTA	30289.1	1174.38	72.8811		GSH 0 mM preincub E	0.275323
NLuc_EDTA	B04	2	4	Fe3+ 0.816 mM EDTA 0 mM	NLuc	Fe3+	0.816_mM	EDTA	EDTA_0_mM	CMPD	18675	40.3902	38.3441	EDTA	30289.1	1174.38	61.6559
NLuc_EDTA	B05	2	5	Fe3+ 0.816 mM EDTA 0 mM	NLuc	Fe3+	0.816_mM	EDTA	EDTA_0_mM	CMPD	18500	40.9988	38.9218	EDTA	30289.1	1174.38	61.0782
NLuc_EDTA	B06	2	6	Fe3+ 0.816 mM EDTA 0 mM	NLuc	Fe3+	0.816_mM	EDTA	EDTA_0_mM	CMPD	17525	44.3895	42.1408	EDTA	30289.1	1174.38	57.8592
NLuc_EDTA	I12	9	12	Fe3+ 1 mM EDTA 0.5 mM	NLuc	Fe3+	1_mM	EDTA	EDTA_0.5_mM	CMPD	20525	33.9564	32.2363	EDTA	30289.1	1174.38	67.7637	Fe(III) 1 mM	EDTA 0 mM GSH 0 mM	0.368643
NLuc_EDTA	I13	9	13	Fe3+ 1 mM EDTA 0.5 mM	NLuc	Fe3+	1_mM	EDTA	EDTA_0.5_mM	CMPD	20425	34.3042	32.5664	EDTA	30289.1	1174.38	67.4336		EDTA 0 mM preincub E	0.812636
NLuc_EDTA	I14	9	14	Fe3+ 1 mM EDTA 0.5 mM	NLuc	Fe3+	1_mM	EDTA	EDTA_0.5_mM	CMPD	21500	30.5657	29.0173	EDTA	30289.1	1174.38	70.9827		GSH 0 mM preincub E	0.268442
NLuc_EDTA	I04	9	4	Fe3+ 1 mM EDTA 0 mM	NLuc	Fe3+	1_mM	EDTA	EDTA_0_mM	CMPD	14275	55.692	52.8708	EDTA	30289.1	1174.38	47.1292
NLuc_EDTA	I05	9	5	Fe3+ 1 mM EDTA 0 mM	NLuc	Fe3+	1_mM	EDTA	EDTA_0_mM	CMPD	16425	48.215	45.7725	EDTA	30289.1	1174.38	54.2275
NLuc_EDTA	I06	9	6	Fe3+ 1 mM EDTA 0 mM	NLuc	Fe3+	1_mM	EDTA	EDTA_0_mM	CMPD	15600	51.0841	48.4963	EDTA	30289.1	1174.38	51.5037
NLuc_EDTA	A12	1	12	Fe3+ 2.5 mM EDTA 0.5 mM	NLuc	Fe3+	2.5_mM	EDTA	EDTA_0.5_mM	CMPD	5150	87.426	82.9972	EDTA	30289.1	1174.38	17.0028	Fe(III) 2.5 mM	EDTA 0 mM GSH 0 mM	0.555147
NLuc_EDTA	A13	1	13	Fe3+ 2.5 mM EDTA 0.5 mM	NLuc	Fe3+	2.5_mM	EDTA	EDTA_0.5_mM	CMPD	1425	100.38	95.2953	EDTA	30289.1	1174.38	4.70467		EDTA 0 mM preincub E	0.838667
NLuc_EDTA	A14	1	14	Fe3+ 2.5 mM EDTA 0.5 mM	NLuc	Fe3+	2.5_mM	EDTA	EDTA_0.5_mM	CMPD	6250	83.6005	79.3655	EDTA	30289.1	1174.38	20.6345		GSH 0 mM preincub E	0.000154799
NLuc_EDTA	A04	1	4	Fe3+ 2.5 mM EDTA 0 mM	NLuc	Fe3+	2.5_mM	EDTA	EDTA_0_mM	CMPD	700	102.902	97.6889	EDTA	30289.1	1174.38	2.31107
NLuc_EDTA	A05	1	5	Fe3+ 2.5 mM EDTA 0 mM	NLuc	Fe3+	2.5_mM	EDTA	EDTA_0_mM	CMPD	2050	98.2068	93.2319	EDTA	30289.1	1174.38	6.76812
NLuc_EDTA	A06	1	6	Fe3+ 2.5 mM EDTA 0 mM	NLuc	Fe3+	2.5_mM	EDTA	EDTA_0_mM	CMPD	2500	96.6419	91.7462	EDTA	30289.1	1174.38	8.2538
NLuc_GSH	C04	3	4	Fe3+ 0.01 mM GSH 0 mM	NLuc	Fe3+	0.01_mM	GSH	GSH_0.0_mM	CMPD	29975	5.21414	4.91202	GSH	31523.4	1407.55	95.088
NLuc_GSH	C05	3	5	Fe3+ 0.01 mM GSH 0 mM	NLuc	Fe3+	0.01_mM	GSH	GSH_0.0_mM	CMPD	30425	3.69883	3.48451	GSH	31523.4	1407.55	96.5155
NLuc_GSH	C06	3	6	Fe3+ 0.01 mM GSH 0 mM	NLuc	Fe3+	0.01_mM	GSH	GSH_0.0_mM	CMPD	30000	5.12996	4.83271	GSH	31523.4	1407.55	95.1673
NLuc_GSH	C12	3	12	Fe3+ 0.01 mM GSH 0.2 mM	NLuc	Fe3+	0.01_mM	GSH	GSH_0.2_mM	CMPD	29625	6.39272	6.0223	GSH	31523.4	1407.55	93.9777
NLuc_GSH	C13	3	13	Fe3+ 0.01 mM GSH 0.2 mM	NLuc	Fe3+	0.01_mM	GSH	GSH_0.2_mM	CMPD	33850	-7.83437	-7.38042	GSH	31523.4	1407.55	107.38
NLuc_GSH	C14	3	14	Fe3+ 0.01 mM GSH 0.2 mM	NLuc	Fe3+	0.01_mM	GSH	GSH_0.2_mM	CMPD	31600	-0.257813	-0.242875	GSH	31523.4	1407.55	100.243
NLuc_GSH	C20	3	20	Fe3+ 0.01 mM GSH 2 mM	NLuc	Fe3+	0.01_mM	GSH	GSH_2_mM	CMPD	26375	17.3366	16.3321	GSH	31523.4	1407.55	83.6679
NLuc_GSH	C21	3	21	Fe3+ 0.01 mM GSH 2 mM	NLuc	Fe3+	0.01_mM	GSH	GSH_2_mM	CMPD	25150	21.4616	20.2181	GSH	31523.4	1407.55	79.7819
NLuc_GSH	C22	3	22	Fe3+ 0.01 mM GSH 2 mM	NLuc	Fe3+	0.01_mM	GSH	GSH_2_mM	CMPD	26650	16.4106	15.4597	GSH	31523.4	1407.55	84.5403
NLuc_GSH	B04	2	4	Fe3+ 0.816 mM GSH 0 mM	NLuc	Fe3+	0.816_mM	GSH	GSH_0.0_mM	CMPD	17875	45.9592	43.2962	GSH	31523.4	1407.55	56.7038
NLuc_GSH	B05	2	5	Fe3+ 0.816 mM GSH 0 mM	NLuc	Fe3+	0.816_mM	GSH	GSH_0.0_mM	CMPD	19100	41.8342	39.4102	GSH	31523.4	1407.55	60.5898
NLuc_GSH	B06	2	6	Fe3+ 0.816 mM GSH 0 mM	NLuc	Fe3+	0.816_mM	GSH	GSH_0.0_mM	CMPD	20000	38.8035	36.5551	GSH	31523.4	1407.55	63.4449
NLuc_GSH	B12	2	12	Fe3+ 0.816 mM GSH 0.2 mM	NLuc	Fe3+	0.816_mM	GSH	GSH_0.2_mM	CMPD	21875	32.4897	30.6072	GSH	31523.4	1407.55	69.3928
NLuc_GSH	B13	2	13	Fe3+ 0.816 mM GSH 0.2 mM	NLuc	Fe3+	0.816_mM	GSH	GSH_0.2_mM	CMPD	21925	32.3214	30.4486	GSH	31523.4	1407.55	69.5514
NLuc_GSH	B14	2	14	Fe3+ 0.816 mM GSH 0.2 mM	NLuc	Fe3+	0.816_mM	GSH	GSH_0.2_mM	CMPD	21550	33.5841	31.6382	GSH	31523.4	1407.55	68.3618
NLuc_GSH	B20	2	20	Fe3+ 0.816 mM GSH 2 mM	NLuc	Fe3+	0.816_mM	GSH	GSH_2_mM	CMPD	8625	77.1072	72.6394	GSH	31523.4	1407.55	27.3606
NLuc_GSH	B21	2	21	Fe3+ 0.816 mM GSH 2 mM	NLuc	Fe3+	0.816_mM	GSH	GSH_2_mM	CMPD	9550	73.9924	69.7051	GSH	31523.4	1407.55	30.2949
NLuc_GSH	B22	2	22	Fe3+ 0.816 mM GSH 2 mM	NLuc	Fe3+	0.816_mM	GSH	GSH_2_mM	CMPD	9175	75.2552	70.8947	GSH	31523.4	1407.55	29.1053
NLuc_GSH	L04	12	4	Fe3+ 1 mM GSH 0 mM	NLuc	Fe3+	1_mM	GSH	GSH_0.0_mM	CMPD	15525	53.8725	50.7509	GSH	31523.4	1407.55	49.2491
NLuc_GSH	L05	12	5	Fe3+ 1 mM GSH 0 mM	NLuc	Fe3+	1_mM	GSH	GSH_0.0_mM	CMPD	18125	45.1173	42.5031	GSH	31523.4	1407.55	57.4969
NLuc_GSH	L06	12	6	Fe3+ 1 mM GSH 0 mM	NLuc	Fe3+	1_mM	GSH	GSH_0.0_mM	CMPD	17700	46.5485	43.8513	GSH	31523.4	1407.55	56.1487
NLuc_GSH	I12	9	12	Fe3+ 1 mM GSH 0.2 mM	NLuc	Fe3+	1_mM	GSH	GSH_0.2_mM	CMPD	14900	55.9771	52.7336	GSH	31523.4	1407.55	47.2664
NLuc_GSH	I13	9	13	Fe3+ 1 mM GSH 0.2 mM	NLuc	Fe3+	1_mM	GSH	GSH_0.2_mM	CMPD	18325	44.4439	41.8686	GSH	31523.4	1407.55	58.1314
NLuc_GSH	I14	9	14	Fe3+ 1 mM GSH 0.2 mM	NLuc	Fe3+	1_mM	GSH	GSH_0.2_mM	CMPD	19225	41.4132	39.0136	GSH	31523.4	1407.55	60.9864
NLuc_GSH	I20	9	20	Fe3+ 1 mM GSH 2 mM	NLuc	Fe3+	1_mM	GSH	GSH_2_mM	CMPD	26900	15.5688	14.6667	GSH	31523.4	1407.55	85.3333
NLuc_GSH	I21	9	21	Fe3+ 1 mM GSH 2 mM	NLuc	Fe3+	1_mM	GSH	GSH_2_mM	CMPD	7150	82.0741	77.3185	GSH	31523.4	1407.55	22.6815
NLuc_GSH	I22	9	22	Fe3+ 1 mM GSH 2 mM	NLuc	Fe3+	1_mM	GSH	GSH_2_mM	CMPD	7975	79.296	74.7014	GSH	31523.4	1407.55	25.2986
NLuc_GSH	A04	1	4	Fe3+ 2.5 mM GSH 0 mM	NLuc	Fe3+	2.5_mM	GSH	GSH_0.0_mM	CMPD	775	103.541	97.5415	GSH	31523.4	1407.55	2.45849
NLuc_GSH	A05	1	5	Fe3+ 2.5 mM GSH 0 mM	NLuc	Fe3+	2.5_mM	GSH	GSH_0.0_mM	CMPD	1475	101.184	95.3209	GSH	31523.4	1407.55	4.67906
NLuc_GSH	A06	1	6	Fe3+ 2.5 mM GSH 0 mM	NLuc	Fe3+	2.5_mM	GSH	GSH_0.0_mM	CMPD	1925	99.6685	93.8934	GSH	31523.4	1407.55	6.10657
NLuc_GSH	A12	1	12	Fe3+ 2.5 mM GSH 0.2 mM	NLuc	Fe3+	2.5_mM	GSH	GSH_0.2_mM	CMPD	2200	98.7425	93.0211	GSH	31523.4	1407.55	6.97893
NLuc_GSH	A13	1	13	Fe3+ 2.5 mM GSH 0.2 mM	NLuc	Fe3+	2.5_mM	GSH	GSH_0.2_mM	CMPD	2650	97.2272	91.5936	GSH	31523.4	1407.55	8.40644
NLuc_GSH	A14	1	14	Fe3+ 2.5 mM GSH 0.2 mM	NLuc	Fe3+	2.5_mM	GSH	GSH_0.2_mM	CMPD	2350	98.2374	92.5452	GSH	31523.4	1407.55	7.45477
NLuc_GSH	A20	1	20	Fe3+ 2.5 mM GSH 2 mM	NLuc	Fe3+	2.5_mM	GSH	GSH_2_mM	CMPD	675	103.878	97.8587	GSH	31523.4	1407.55	2.14126
NLuc_GSH	A21	1	21	Fe3+ 2.5 mM GSH 2 mM	NLuc	Fe3+	2.5_mM	GSH	GSH_2_mM	CMPD	750	103.625	97.6208	GSH	31523.4	1407.55	2.37918
NLuc_GSH	A22	1	22	Fe3+ 2.5 mM GSH 2 mM	NLuc	Fe3+	2.5_mM	GSH	GSH_2_mM	CMPD	175	105.561	99.4449	GSH	31523.4	1407.55	0.555143
NLuc_E	O11	15	11	Fe3+ 0.01 mM	NLuc	Fe3+	0.01	E	E	CMPD	36200	10.8595	10.3024	E	40357.8	2089.51	89.6976
NLuc_E	O12	15	12	Fe3+ 0.01 mM	NLuc	Fe3+	0.01	E	E	CMPD	38800	4.06872	3.86	E	40357.8	2089.51	96.14
NLuc_E	O13	15	13	Fe3+ 0.01 mM	NLuc	Fe3+	0.01	E	E	CMPD	42125	-4.61557	-4.3788	E	40357.8	2089.51	104.379
NLuc_S	O18	15	18	Fe3+ 0.01 mM	NLuc	Fe3+	0.01	S	S	CMPD	36625	-0.816876	-0.782526	S	36340.6	2306.31	100.783
NLuc_S	O19	15	19	Fe3+ 0.01 mM	NLuc	Fe3+	0.01	S	S	CMPD	33425	8.37522	8.02305	S	36340.6	2306.31	91.977
NLuc_S	O20	15	20	Fe3+ 0.01 mM	NLuc	Fe3+	0.01	S	S	CMPD	35650	1.98384	1.90042	S	36340.6	2306.31	98.0996
NLuc_E	N11	14	11	Fe3+ 0.816 mM	NLuc	Fe3+	0.816	E	E	CMPD	21775	48.5349	46.0451	E	40357.8	2089.51	53.9549
NLuc_E	N12	14	12	Fe3+ 0.816 mM	NLuc	Fe3+	0.816	E	E	CMPD	24800	40.6342	38.5497	E	40357.8	2089.51	61.4503
NLuc_E	N13	14	13	Fe3+ 0.816 mM	NLuc	Fe3+	0.816	E	E	CMPD	20600	51.6038	48.9566	E	40357.8	2089.51	51.0434
NLuc_S	N18	14	18	Fe3+ 0.816 mM	NLuc	Fe3+	0.816	S	S	CMPD	26025	29.632	28.3859	S	36340.6	2306.31	71.6141
NLuc_S	N19	14	19	Fe3+ 0.816 mM	NLuc	Fe3+	0.816	S	S	CMPD	24300	34.5871	33.1327	S	36340.6	2306.31	66.8673
NLuc_S	N20	14	20	Fe3+ 0.816 mM	NLuc	Fe3+	0.816	S	S	CMPD	27100	26.544	25.4278	S	36340.6	2306.31	74.5722
NLuc_E	M14	13	14	Fe3+ 1 mM	NLuc	Fe3+	1	E	E	CMPD	19775	53.7586	51.0008	E	40357.8	2089.51	48.9992
NLuc_E	N14	14	14	Fe3+ 1 mM	NLuc	Fe3+	1	E	E	CMPD	21625	48.9267	46.4168	E	40357.8	2089.51	53.5832
NLuc_E	O14	15	14	Fe3+ 1 mM	NLuc	Fe3+	1	E	E	CMPD	19475	54.5421	51.7442	E	40357.8	2089.51	48.2558
NLuc_S	M21	13	21	Fe3+ 1 mM	NLuc	Fe3+	1	S	S	CMPD	22000	41.1939	39.4617	S	36340.6	2306.31	60.5383
NLuc_S	N21	14	21	Fe3+ 1 mM	NLuc	Fe3+	1	S	S	CMPD	24600	33.7253	32.3072	S	36340.6	2306.31	67.6928
NLuc_S	O21	15	21	Fe3+ 1 mM	NLuc	Fe3+	1	S	S	CMPD	24050	35.3052	33.8206	S	36340.6	2306.31	66.1794
NLuc_E	M11	13	11	Fe3+ 2.5 mM	NLuc	Fe3+	2.5	E	E	CMPD	225	104.82	99.4425	E	40357.8	2089.51	0.557513
NLuc_E	M12	13	12	Fe3+ 2.5 mM	NLuc	Fe3+	2.5	E	E	CMPD	2425	99.0736	93.9913	E	40357.8	2089.51	6.00875
NLuc_E	M13	13	13	Fe3+ 2.5 mM	NLuc	Fe3+	2.5	E	E	CMPD	3550	96.1353	91.2037	E	40357.8	2089.51	8.79631
NLuc_S	M18	13	18	Fe3+ 2.5 mM	NLuc	Fe3+	2.5	S	S	CMPD	8625	79.614	76.2662	S	36340.6	2306.31	23.7338
NLuc_S	M19	13	19	Fe3+ 2.5 mM	NLuc	Fe3+	2.5	S	S	CMPD	11575	71.14	68.1486	S	36340.6	2306.31	31.8514
NLuc_S	M20	13	20	Fe3+ 2.5 mM	NLuc	Fe3+	2.5	S	S	CMPD	15400	60.1526	57.6232	S	36340.6	2306.31	42.3768

[truncated: 7 more sheets: NLuc_Zn(II), RLuc_Ag, RLuc_Cu(II), RLuc_Fe(II)-1, RLuc_Fe(II)-2, RLuc_Fe(III), RLuc_Zn(II)]
